# Supplementary material for: Does Basis Set Superposition Error Significantly Affect Post‐CCSD(T) Corrections?
Source: J Comput Chem. 2024 Dec 24;46(1):e70006. doi: 10.1002/jcc.70007 (PMC11668233; doi:10.1002/jcc.70007)
Supplement: Supplementary file 1 — Data S1. [file JCC-46-0-s006.zip]

Archive with 240 entries (240 files):
- geometries_extended_dataset/01-water_ammonia_0.90re.xyz
- geometries_extended_dataset/01-water_ammonia_0.95re.xyz
- geometries_extended_dataset/01-water_ammonia_1.00re.xyz
- geometries_extended_dataset/01-water_ammonia_1.05re.xyz
- geometries_extended_dataset/01-water_ammonia_1.10re.xyz
- geometries_extended_dataset/01-water_ammonia_1.25re.xyz
- geometries_extended_dataset/01-water_ammonia_1.50re.xyz
- geometries_extended_dataset/01-water_ammonia_2.00re.xyz
- geometries_extended_dataset/01-water_ammonia_monomerA.xyz
- geometries_extended_dataset/01-water_ammonia_monomerB.xyz
- geometries_extended_dataset/02-water_water_0.90re.xyz
- geometries_extended_dataset/02-water_water_0.95re.xyz
- geometries_extended_dataset/02-water_water_1.00re.xyz
- geometries_extended_dataset/02-water_water_1.05re.xyz
- geometries_extended_dataset/02-water_water_1.10re.xyz
- geometries_extended_dataset/02-water_water_1.25re.xyz
- geometries_extended_dataset/02-water_water_1.50re.xyz
- geometries_extended_dataset/02-water_water_2.00re.xyz
- geometries_extended_dataset/02-water_water_monomerA.xyz
- geometries_extended_dataset/02-water_water_monomerB.xyz
- geometries_extended_dataset/03-HCN_HCN_0.90re.xyz
- geometries_extended_dataset/03-HCN_HCN_0.95re.xyz
- geometries_extended_dataset/03-HCN_HCN_1.00re.xyz
- geometries_extended_dataset/03-HCN_HCN_1.05re.xyz
- geometries_extended_dataset/03-HCN_HCN_1.10re.xyz
- geometries_extended_dataset/03-HCN_HCN_1.25re.xyz
- geometries_extended_dataset/03-HCN_HCN_1.50re.xyz
- geometries_extended_dataset/03-HCN_HCN_2.00re.xyz
- geometries_extended_dataset/03-HCN_HCN_monomerA.xyz
- geometries_extended_dataset/03-HCN_HCN_monomerB.xyz
- geometries_extended_dataset/04-HF_HF_0.90re.xyz
- geometries_extended_dataset/04-HF_HF_0.95re.xyz
- geometries_extended_dataset/04-HF_HF_1.00re.xyz
- geometries_extended_dataset/04-HF_HF_1.05re.xyz
- geometries_extended_dataset/04-HF_HF_1.10re.xyz
- geometries_extended_dataset/04-HF_HF_1.25re.xyz
- geometries_extended_dataset/04-HF_HF_1.50re.xyz
- geometries_extended_dataset/04-HF_HF_2.00re.xyz
- geometries_extended_dataset/04-HF_HF_monomerA.xyz
- geometries_extended_dataset/04-HF_HF_monomerB.xyz
- geometries_extended_dataset/05-NH3_NH3_0.90re.xyz
- geometries_extended_dataset/05-NH3_NH3_0.95re.xyz
- geometries_extended_dataset/05-NH3_NH3_1.00re.xyz
- geometries_extended_dataset/05-NH3_NH3_1.05re.xyz
- geometries_extended_dataset/05-NH3_NH3_1.10re.xyz
- geometries_extended_dataset/05-NH3_NH3_1.25re.xyz
- geometries_extended_dataset/05-NH3_NH3_1.50re.xyz
- geometries_extended_dataset/05-NH3_NH3_2.00re.xyz
- geometries_extended_dataset/05-NH3_NH3_monomerA.xyz
- geometries_extended_dataset/05-NH3_NH3_monomerB.xyz
- geometries_extended_dataset/06-methane_HF_0.90re.xyz
- geometries_extended_dataset/06-methane_HF_0.95re.xyz
- geometries_extended_dataset/06-methane_HF_1.00re.xyz
- geometries_extended_dataset/06-methane_HF_1.05re.xyz
- geometries_extended_dataset/06-methane_HF_1.10re.xyz
- geometries_extended_dataset/06-methane_HF_1.25re.xyz
- geometries_extended_dataset/06-methane_HF_1.50re.xyz
- geometries_extended_dataset/06-methane_HF_2.00re.xyz
- geometries_extended_dataset/06-methane_HF_monomerA.xyz
- geometries_extended_dataset/06-methane_HF_monomerB.xyz
- geometries_extended_dataset/07-NH3_CH4_0.90re.xyz
- geometries_extended_dataset/07-NH3_CH4_0.95re.xyz
- geometries_extended_dataset/07-NH3_CH4_1.00re.xyz
- geometries_extended_dataset/07-NH3_CH4_1.05re.xyz
- geometries_extended_dataset/07-NH3_CH4_1.10re.xyz
- geometries_extended_dataset/07-NH3_CH4_1.25re.xyz
- geometries_extended_dataset/07-NH3_CH4_1.50re.xyz
- geometries_extended_dataset/07-NH3_CH4_2.00re.xyz
- geometries_extended_dataset/07-NH3_CH4_monomerA.xyz
- geometries_extended_dataset/07-NH3_CH4_monomerB.xyz
- geometries_extended_dataset/08-methane_water_0.90re.xyz
- geometries_extended_dataset/08-methane_water_0.95re.xyz
- geometries_extended_dataset/08-methane_water_1.00re.xyz
- geometries_extended_dataset/08-methane_water_1.05re.xyz
- geometries_extended_dataset/08-methane_water_1.10re.xyz
- geometries_extended_dataset/08-methane_water_1.25re.xyz
- geometries_extended_dataset/08-methane_water_1.50re.xyz
- geometries_extended_dataset/08-methane_water_2.00re.xyz
- geometries_extended_dataset/08-methane_water_monomerA.xyz
- geometries_extended_dataset/08-methane_water_monomerB.xyz
- geometries_extended_dataset/09-formaldehyde_formaldehyde_0.90re.xyz
- geometries_extended_dataset/09-formaldehyde_formaldehyde_0.95re.xyz
- geometries_extended_dataset/09-formaldehyde_formaldehyde_1.00re.xyz
- geometries_extended_dataset/09-formaldehyde_formaldehyde_1.05re.xyz
- geometries_extended_dataset/09-formaldehyde_formaldehyde_1.10re.xyz
- geometries_extended_dataset/09-formaldehyde_formaldehyde_1.25re.xyz
- geometries_extended_dataset/09-formaldehyde_formaldehyde_1.50re.xyz
- geometries_extended_dataset/09-formaldehyde_formaldehyde_2.00re.xyz
- geometries_extended_dataset/09-formaldehyde_formaldehyde_monomerA.xyz
- geometries_extended_dataset/09-formaldehyde_formaldehyde_monomerB.xyz
- geometries_extended_dataset/10-water_ethene_0.90re.xyz
- geometries_extended_dataset/10-water_ethene_0.95re.xyz
- geometries_extended_dataset/10-water_ethene_1.00re.xyz
- geometries_extended_dataset/10-water_ethene_1.05re.xyz
- geometries_extended_dataset/10-water_ethene_1.10re.xyz
- geometries_extended_dataset/10-water_ethene_1.25re.xyz
- geometries_extended_dataset/10-water_ethene_1.50re.xyz
- geometries_extended_dataset/10-water_ethene_2.00re.xyz
- geometries_extended_dataset/10-water_ethene_monomerA.xyz
- geometries_extended_dataset/10-water_ethene_monomerB.xyz
- geometries_extended_dataset/11-formaldehyde_ethene_0.90re.xyz
- geometries_extended_dataset/11-formaldehyde_ethene_0.95re.xyz
- geometries_extended_dataset/11-formaldehyde_ethene_1.00re.xyz
- geometries_extended_dataset/11-formaldehyde_ethene_1.05re.xyz
- geometries_extended_dataset/11-formaldehyde_ethene_1.10re.xyz
- geometries_extended_dataset/11-formaldehyde_ethene_1.25re.xyz
- geometries_extended_dataset/11-formaldehyde_ethene_1.50re.xyz
- geometries_extended_dataset/11-formaldehyde_ethene_2.00re.xyz
- geometries_extended_dataset/11-formaldehyde_ethene_monomerA.xyz
- geometries_extended_dataset/11-formaldehyde_ethene_monomerB.xyz
- geometries_extended_dataset/12-ethyne_ethyne_0.90re.xyz
- geometries_extended_dataset/12-ethyne_ethyne_0.95re.xyz
- geometries_extended_dataset/12-ethyne_ethyne_1.00re.xyz
- geometries_extended_dataset/12-ethyne_ethyne_1.05re.xyz
- geometries_extended_dataset/12-ethyne_ethyne_1.10re.xyz
- geometries_extended_dataset/12-ethyne_ethyne_1.25re.xyz
- geometries_extended_dataset/12-ethyne_ethyne_1.50re.xyz
- geometries_extended_dataset/12-ethyne_ethyne_2.00re.xyz
- geometries_extended_dataset/12-ethyne_ethyne_monomerA.xyz
- geometries_extended_dataset/12-ethyne_ethyne_monomerB.xyz
- geometries_extended_dataset/13-ammonia_ethene_0.90re.xyz
- geometries_extended_dataset/13-ammonia_ethene_0.95re.xyz
- geometries_extended_dataset/13-ammonia_ethene_1.00re.xyz
- geometries_extended_dataset/13-ammonia_ethene_1.05re.xyz
- geometries_extended_dataset/13-ammonia_ethene_1.10re.xyz
- geometries_extended_dataset/13-ammonia_ethene_1.25re.xyz
- geometries_extended_dataset/13-ammonia_ethene_1.50re.xyz
- geometries_extended_dataset/13-ammonia_ethene_2.00re.xyz
- geometries_extended_dataset/13-ammonia_ethene_monomerA.xyz
- geometries_extended_dataset/13-ammonia_ethene_monomerB.xyz
- geometries_extended_dataset/14-ethene_ethene_0.90re.xyz
- geometries_extended_dataset/14-ethene_ethene_0.95re.xyz
- geometries_extended_dataset/14-ethene_ethene_1.00re.xyz
- geometries_extended_dataset/14-ethene_ethene_1.05re.xyz
- geometries_extended_dataset/14-ethene_ethene_1.10re.xyz
- geometries_extended_dataset/14-ethene_ethene_1.25re.xyz
- geometries_extended_dataset/14-ethene_ethene_1.50re.xyz
- geometries_extended_dataset/14-ethene_ethene_2.00re.xyz
- geometries_extended_dataset/14-ethene_ethene_monomerA.xyz
- geometries_extended_dataset/14-ethene_ethene_monomerB.xyz
- geometries_extended_dataset/15-methane_ethene_0.90re.xyz
- geometries_extended_dataset/15-methane_ethene_0.95re.xyz
- geometries_extended_dataset/15-methane_ethene_1.00re.xyz
- geometries_extended_dataset/15-methane_ethene_1.05re.xyz
- geometries_extended_dataset/15-methane_ethene_1.10re.xyz
- geometries_extended_dataset/15-methane_ethene_1.25re.xyz
- geometries_extended_dataset/15-methane_ethene_1.50re.xyz
- geometries_extended_dataset/15-methane_ethene_2.00re.xyz
- geometries_extended_dataset/15-methane_ethene_monomerA.xyz
- geometries_extended_dataset/15-methane_ethene_monomerB.xyz
- geometries_extended_dataset/16-borane_methane_0.90re.xyz
- geometries_extended_dataset/16-borane_methane_0.95re.xyz
- geometries_extended_dataset/16-borane_methane_1.00re.xyz
- geometries_extended_dataset/16-borane_methane_1.05re.xyz
- geometries_extended_dataset/16-borane_methane_1.10re.xyz
- geometries_extended_dataset/16-borane_methane_1.25re.xyz
- geometries_extended_dataset/16-borane_methane_1.50re.xyz
- geometries_extended_dataset/16-borane_methane_2.00re.xyz
- geometries_extended_dataset/16-borane_methane_monomerA.xyz
- geometries_extended_dataset/16-borane_methane_monomerB.xyz
- geometries_extended_dataset/17-methane_ethane_0.90re.xyz
- geometries_extended_dataset/17-methane_ethane_0.95re.xyz
- geometries_extended_dataset/17-methane_ethane_1.00re.xyz
- geometries_extended_dataset/17-methane_ethane_1.05re.xyz
- geometries_extended_dataset/17-methane_ethane_1.10re.xyz
- geometries_extended_dataset/17-methane_ethane_1.25re.xyz
- geometries_extended_dataset/17-methane_ethane_1.50re.xyz
- geometries_extended_dataset/17-methane_ethane_2.00re.xyz
- geometries_extended_dataset/17-methane_ethane_monomerA.xyz
- geometries_extended_dataset/17-methane_ethane_monomerB.xyz
- geometries_extended_dataset/18-methane_ethane_0.90re.xyz
- geometries_extended_dataset/18-methane_ethane_0.95re.xyz
- geometries_extended_dataset/18-methane_ethane_1.00re.xyz
- geometries_extended_dataset/18-methane_ethane_1.05re.xyz
- geometries_extended_dataset/18-methane_ethane_1.10re.xyz
- geometries_extended_dataset/18-methane_ethane_1.25re.xyz
- geometries_extended_dataset/18-methane_ethane_1.50re.xyz
- geometries_extended_dataset/18-methane_ethane_2.00re.xyz
- geometries_extended_dataset/18-methane_ethane_monomerA.xyz
- geometries_extended_dataset/18-methane_ethane_monomerB.xyz
- geometries_extended_dataset/19-methane_methane_0.90re.xyz
- geometries_extended_dataset/19-methane_methane_0.95re.xyz
- geometries_extended_dataset/19-methane_methane_1.00re.xyz
- geometries_extended_dataset/19-methane_methane_1.05re.xyz
- geometries_extended_dataset/19-methane_methane_1.10re.xyz
- geometries_extended_dataset/19-methane_methane_1.25re.xyz
- geometries_extended_dataset/19-methane_methane_1.50re.xyz
- geometries_extended_dataset/19-methane_methane_2.00re.xyz
- geometries_extended_dataset/19-methane_methane_monomerA.xyz
- geometries_extended_dataset/19-methane_methane_monomerB.xyz
- geometries_extended_dataset/20-ar_methane_0.90re.xyz
- geometries_extended_dataset/20-ar_methane_0.95re.xyz
- geometries_extended_dataset/20-ar_methane_1.00re.xyz
- geometries_extended_dataset/20-ar_methane_1.05re.xyz
- geometries_extended_dataset/20-ar_methane_1.10re.xyz
- geometries_extended_dataset/20-ar_methane_1.25re.xyz
- geometries_extended_dataset/20-ar_methane_1.50re.xyz
- geometries_extended_dataset/20-ar_methane_2.00re.xyz
- geometries_extended_dataset/20-ar_methane_monomerA.xyz
- geometries_extended_dataset/20-ar_methane_monomerB.xyz
- geometries_extended_dataset/21-ar_ethene_0.90re.xyz
- geometries_extended_dataset/21-ar_ethene_0.95re.xyz
- geometries_extended_dataset/21-ar_ethene_1.00re.xyz
- geometries_extended_dataset/21-ar_ethene_1.05re.xyz
- geometries_extended_dataset/21-ar_ethene_1.10re.xyz
- geometries_extended_dataset/21-ar_ethene_1.25re.xyz
- geometries_extended_dataset/21-ar_ethene_1.50re.xyz
- geometries_extended_dataset/21-ar_ethene_2.00re.xyz
- geometries_extended_dataset/21-ar_ethene_monomerA.xyz
- geometries_extended_dataset/21-ar_ethene_monomerB.xyz
- geometries_extended_dataset/22-ethene_ethyne_0.90re.xyz
- geometries_extended_dataset/22-ethene_ethyne_0.95re.xyz
- geometries_extended_dataset/22-ethene_ethyne_1.00re.xyz
- geometries_extended_dataset/22-ethene_ethyne_1.05re.xyz
- geometries_extended_dataset/22-ethene_ethyne_1.10re.xyz
- geometries_extended_dataset/22-ethene_ethyne_1.25re.xyz
- geometries_extended_dataset/22-ethene_ethyne_1.50re.xyz
- geometries_extended_dataset/22-ethene_ethyne_2.00re.xyz
- geometries_extended_dataset/22-ethene_ethyne_monomerA.xyz
- geometries_extended_dataset/22-ethene_ethyne_monomerB.xyz
- geometries_extended_dataset/23-ethene_ethene_0.90re.xyz
- geometries_extended_dataset/23-ethene_ethene_0.95re.xyz
- geometries_extended_dataset/23-ethene_ethene_1.00re.xyz
- geometries_extended_dataset/23-ethene_ethene_1.05re.xyz
- geometries_extended_dataset/23-ethene_ethene_1.10re.xyz
- geometries_extended_dataset/23-ethene_ethene_1.25re.xyz
- geometries_extended_dataset/23-ethene_ethene_1.50re.xyz
- geometries_extended_dataset/23-ethene_ethene_2.00re.xyz
- geometries_extended_dataset/23-ethene_ethene_monomerA.xyz
- geometries_extended_dataset/23-ethene_ethene_monomerB.xyz
- geometries_extended_dataset/24-ethyne_ethyne_0.90re.xyz
- geometries_extended_dataset/24-ethyne_ethyne_0.95re.xyz
- geometries_extended_dataset/24-ethyne_ethyne_1.00re.xyz
- geometries_extended_dataset/24-ethyne_ethyne_1.05re.xyz
- geometries_extended_dataset/24-ethyne_ethyne_1.10re.xyz
- geometries_extended_dataset/24-ethyne_ethyne_1.25re.xyz
- geometries_extended_dataset/24-ethyne_ethyne_1.50re.xyz
- geometries_extended_dataset/24-ethyne_ethyne_2.00re.xyz
- geometries_extended_dataset/24-ethyne_ethyne_monomerA.xyz
- geometries_extended_dataset/24-ethyne_ethyne_monomerB.xyz
