# Supplementary material for: Does Basis Set Superposition Error Significantly Affect Post‐CCSD(T) Corrections?
Source: J Comput Chem. 2024 Dec 24;46(1):e70006. doi: 10.1002/jcc.70007 (PMC11668233; doi:10.1002/jcc.70007)
Supplement: Supplementary file 1 — Data S1. [file JCC-46-0-s006.zip › geometries_extended_dataset/01-water_ammonia_0.95re.xyz]

7

O      0.00000     -0.06111      -1.38089
H      0.00000      0.81969      -1.75651
H      0.00000      0.07625      -0.42044
N      0.00000      0.01436       1.46455
H      0.00000     -0.98105       1.65345
H     -0.81348      0.39877       1.92934
H      0.81348      0.39877       1.92934
