# Supplementary material for: Does Basis Set Superposition Error Significantly Affect Post‐CCSD(T) Corrections?
Source: J Comput Chem. 2024 Dec 24;46(1):e70006. doi: 10.1002/jcc.70007 (PMC11668233; doi:10.1002/jcc.70007)
Supplement: Supplementary file 1 — Data S1. [file JCC-46-0-s006.zip › geometries_extended_dataset/01-water_ammonia_1.00re.xyz]

7

O 0.000000000 -0.057865710 -1.479793030
H 0.000000000 0.822933840 -1.855414740
H 0.000000000 0.079495670 -0.519342530
N 0.000000000 0.014363940 1.464546280
H 0.000000000 -0.981048570 1.653447790
H -0.813483510 0.398767760 1.929340490
H 0.813483510 0.398767760 1.929340490
