# Supplementary material for: Does Basis Set Superposition Error Significantly Affect Post‐CCSD(T) Corrections?
Source: J Comput Chem. 2024 Dec 24;46(1):e70006. doi: 10.1002/jcc.70007 (PMC11668233; doi:10.1002/jcc.70007)
Supplement: Supplementary file 1 — Data S1. [file JCC-46-0-s006.zip › geometries_extended_dataset/01-water_ammonia_monomerA.xyz]

3

O    0.000000000  -0.057865710  -1.479793030
H    0.000000000   0.822933840  -1.855414740
H    0.000000000   0.079495670  -0.519342530
