# Supplementary material for: Does Basis Set Superposition Error Significantly Affect Post‐CCSD(T) Corrections?
Source: J Comput Chem. 2024 Dec 24;46(1):e70006. doi: 10.1002/jcc.70007 (PMC11668233; doi:10.1002/jcc.70007)
Supplement: Supplementary file 1 — Data S1. [file JCC-46-0-s006.zip › geometries_extended_dataset/02-water_water_0.90re.xyz]

6

O     -0.06700      0.00000       1.49435
H      0.81573      0.00000       1.86587
H      0.06886      0.00000       0.53914
O      0.06318      0.00000      -1.22685
H     -0.40634     -0.76018      -1.57596
H     -0.40634      0.76018      -1.57596
