# Supplementary material for: Does Basis Set Superposition Error Significantly Affect Post‐CCSD(T) Corrections?
Source: J Comput Chem. 2024 Dec 24;46(1):e70006. doi: 10.1002/jcc.70007 (PMC11668233; doi:10.1002/jcc.70007)
Supplement: Supplementary file 1 — Data S1. [file JCC-46-0-s006.zip › geometries_extended_dataset/02-water_water_monomerA.xyz]

3

O   -0.066999140   0.000000000   1.494354740
H    0.815734270   0.000000000   1.865866390
H    0.068855100   0.000000000   0.539142770
