# Supplementary material for: Does Basis Set Superposition Error Significantly Affect Post‐CCSD(T) Corrections?
Source: J Comput Chem. 2024 Dec 24;46(1):e70006. doi: 10.1002/jcc.70007 (PMC11668233; doi:10.1002/jcc.70007)
Supplement: Supplementary file 1 — Data S1. [file JCC-46-0-s006.zip › geometries_extended_dataset/02-water_water_monomerB.xyz]

3

O    0.062547750   0.000000000  -1.422632080
H   -0.406965400  -0.760178410  -1.771744500
H   -0.406965400   0.760178410  -1.771744500
