# Supplementary material for: Does Basis Set Superposition Error Significantly Affect Post‐CCSD(T) Corrections?
Source: J Comput Chem. 2024 Dec 24;46(1):e70006. doi: 10.1002/jcc.70007 (PMC11668233; doi:10.1002/jcc.70007)
Supplement: Supplementary file 1 — Data S1. [file JCC-46-0-s006.zip › geometries_extended_dataset/03-HCN_HCN_1.00re.xyz]

6

H    0.000000000   0.000000000   3.855213060
C    0.000000000   0.000000000   2.786499760
N    0.000000000   0.000000000   1.631507910
H    0.000000000   0.000000000  -0.593774920
C    0.000000000   0.000000000  -1.668098240
N    0.000000000   0.000000000  -2.825250560
