# Supplementary material for: Does Basis Set Superposition Error Significantly Affect Post‐CCSD(T) Corrections?
Source: J Comput Chem. 2024 Dec 24;46(1):e70006. doi: 10.1002/jcc.70007 (PMC11668233; doi:10.1002/jcc.70007)
Supplement: Supplementary file 1 — Data S1. [file JCC-46-0-s006.zip › geometries_extended_dataset/03-HCN_HCN_1.10re.xyz]

6

H         -0.00000        0.00000        4.26000
C         -0.00000        0.00000        3.19100
N         -0.00000        0.00000        2.03600
H          0.00000       -0.00000       -0.41100
C          0.00000       -0.00000       -1.48600
N          0.00000       -0.00000       -2.64300
