# Supplementary material for: Does Basis Set Superposition Error Significantly Affect Post‐CCSD(T) Corrections?
Source: J Comput Chem. 2024 Dec 24;46(1):e70006. doi: 10.1002/jcc.70007 (PMC11668233; doi:10.1002/jcc.70007)
Supplement: Supplementary file 1 — Data S1. [file JCC-46-0-s006.zip › geometries_extended_dataset/04-HF_HF_0.95re.xyz]

4

H      0.00000      0.80268       1.69529
F      0.00000     -0.04597       1.34035
H      0.00000     -0.11668      -0.39922
F      0.00000      0.01349      -1.31264
