# Supplementary material for: Does Basis Set Superposition Error Significantly Affect Post‐CCSD(T) Corrections?
Source: J Comput Chem. 2024 Dec 24;46(1):e70006. doi: 10.1002/jcc.70007 (PMC11668233; doi:10.1002/jcc.70007)
Supplement: Supplementary file 1 — Data S1. [file JCC-46-0-s006.zip › geometries_extended_dataset/04-HF_HF_1.00re.xyz]

4

H    0.000000000   0.802679820   1.695293290
F    0.000000000  -0.045966660   1.340348180
H    0.000000000  -0.120407870  -0.490828400
F    0.000000000   0.009769450  -1.404249780
