# Supplementary material for: Does Basis Set Superposition Error Significantly Affect Post‐CCSD(T) Corrections?
Source: J Comput Chem. 2024 Dec 24;46(1):e70006. doi: 10.1002/jcc.70007 (PMC11668233; doi:10.1002/jcc.70007)
Supplement: Supplementary file 1 — Data S1. [file JCC-46-0-s006.zip › geometries_extended_dataset/05-NH3_NH3_0.95re.xyz]

8

N     -0.04998     -1.58709       0.00000
H      0.12296     -2.16846       0.81106
H      0.12296     -2.16846      -0.81106
H      0.65989     -0.86235       0.00000
N      0.11606      1.50074       0.00000
H     -0.05689      2.08211       0.81106
H     -0.59381      0.77600       0.00000
H     -0.05689      2.08211      -0.81106
