# Supplementary material for: Does Basis Set Superposition Error Significantly Affect Post‐CCSD(T) Corrections?
Source: J Comput Chem. 2024 Dec 24;46(1):e70006. doi: 10.1002/jcc.70007 (PMC11668233; doi:10.1002/jcc.70007)
Supplement: Supplementary file 1 — Data S1. [file JCC-46-0-s006.zip › geometries_extended_dataset/05-NH3_NH3_monomerB.xyz]

4

N    0.049981290   1.587093230   0.000000000
H   -0.122962650   2.168460180   0.811059760
H   -0.659885800   0.862352980   0.000000000
H   -0.122962650   2.168460180  -0.811059760
