# Supplementary material for: Does Basis Set Superposition Error Significantly Affect Post‐CCSD(T) Corrections?
Source: J Comput Chem. 2024 Dec 24;46(1):e70006. doi: 10.1002/jcc.70007 (PMC11668233; doi:10.1002/jcc.70007)
Supplement: Supplementary file 1 — Data S1. [file JCC-46-0-s006.zip › geometries_extended_dataset/06-methane_HF_0.90re.xyz]

7

C          0.00000       -0.00000        1.77070
H          0.51590       -0.89360        1.42030
H          0.00000       -0.00000        2.85810
H          0.51590        0.89360        1.42030
H         -1.03190       -0.00000        1.42030
H         -0.00000        0.00000       -0.31680
F         -0.00000        0.00000       -1.23610
