# Supplementary material for: Does Basis Set Superposition Error Significantly Affect Post‐CCSD(T) Corrections?
Source: J Comput Chem. 2024 Dec 24;46(1):e70006. doi: 10.1002/jcc.70007 (PMC11668233; doi:10.1002/jcc.70007)
Supplement: Supplementary file 1 — Data S1. [file JCC-46-0-s006.zip › geometries_extended_dataset/06-methane_HF_1.00re.xyz]

7

C    0.000000000  -0.000000000   1.770716090
H    0.515933780  -0.893623520   1.420250610
H   -0.000000000   0.000000000   2.858058590
H    0.515933780   0.893623520   1.420250610
H   -1.031867560   0.000000000   1.420250610
H   -0.000000000   0.000000000  -0.548773280
F   -0.000000000   0.000000000  -1.468032560
