# Supplementary material for: Does Basis Set Superposition Error Significantly Affect Post‐CCSD(T) Corrections?
Source: J Comput Chem. 2024 Dec 24;46(1):e70006. doi: 10.1002/jcc.70007 (PMC11668233; doi:10.1002/jcc.70007)
Supplement: Supplementary file 1 — Data S1. [file JCC-46-0-s006.zip › geometries_extended_dataset/07-NH3_CH4_1.25re.xyz]

9

N      0.00000      0.00000       2.54603
H      0.93731      0.00000       2.92976
H     -0.46865     -0.81173       2.92976
H     -0.46865      0.81173       2.92976
H      0.00000     -0.00000      -0.94497
C      0.00000     -0.00000      -2.03364
H      0.51251      0.88770      -2.40095
H      0.51251     -0.88770      -2.40095
H     -1.02503      0.00000      -2.40095
