# Supplementary material for: Does Basis Set Superposition Error Significantly Affect Post‐CCSD(T) Corrections?
Source: J Comput Chem. 2024 Dec 24;46(1):e70006. doi: 10.1002/jcc.70007 (PMC11668233; doi:10.1002/jcc.70007)
Supplement: Supplementary file 1 — Data S1. [file JCC-46-0-s006.zip › geometries_extended_dataset/07-NH3_CH4_monomerA.xyz]

4

N   -0.000000000   0.000000000   1.848336590
H    0.937309790  -0.000000000   2.232067410
H   -0.468654890  -0.811734090   2.232067410
H   -0.468654890   0.811734090   2.232067410
