# Supplementary material for: Does Basis Set Superposition Error Significantly Affect Post‐CCSD(T) Corrections?
Source: J Comput Chem. 2024 Dec 24;46(1):e70006. doi: 10.1002/jcc.70007 (PMC11668233; doi:10.1002/jcc.70007)
Supplement: Supplementary file 1 — Data S1. [file JCC-46-0-s006.zip › geometries_extended_dataset/07-NH3_CH4_monomerB.xyz]

5

H    0.000000000  -0.000000000  -0.944971740
C    0.000000000  -0.000000000  -2.033637520
H    0.512514390   0.887700960  -2.400951250
H    0.512514390  -0.887700960  -2.400951250
H   -1.025028780   0.000000000  -2.400951250
