# Supplementary material for: Does Basis Set Superposition Error Significantly Affect Post‐CCSD(T) Corrections?
Source: J Comput Chem. 2024 Dec 24;46(1):e70006. doi: 10.1002/jcc.70007 (PMC11668233; doi:10.1002/jcc.70007)
Supplement: Supplementary file 1 — Data S1. [file JCC-46-0-s006.zip › geometries_extended_dataset/08-methane_water_1.00re.xyz]

8

C 0.000690160 0.000000000 -1.999855200
O -0.004725530 0.000000000 1.715974660
H 0.032118630 0.757554590 2.301720440
H 0.032118630 -0.757554590 2.301720440
H -0.507417400 0.887594520 -2.372906050
H 1.030527490 0.000000000 -2.352829820
H -0.013143960 0.000000000 -0.911908520
H -0.507417400 -0.887594520 -2.372906050
