# Supplementary material for: Does Basis Set Superposition Error Significantly Affect Post‐CCSD(T) Corrections?
Source: J Comput Chem. 2024 Dec 24;46(1):e70006. doi: 10.1002/jcc.70007 (PMC11668233; doi:10.1002/jcc.70007)
Supplement: Supplementary file 1 — Data S1. [file JCC-46-0-s006.zip › geometries_extended_dataset/08-methane_water_1.05re.xyz]

8

C      0.00069      0.00000      -1.99986
O     -0.00431      0.00000       1.84708
H      0.03254      0.75755       2.43282
H      0.03254     -0.75755       2.43282
H     -0.50742      0.88759      -2.37291
H      1.03053      0.00000      -2.35283
H     -0.01314      0.00000      -0.91191
H     -0.50742     -0.88759      -2.37291
