# Supplementary material for: Does Basis Set Superposition Error Significantly Affect Post‐CCSD(T) Corrections?
Source: J Comput Chem. 2024 Dec 24;46(1):e70006. doi: 10.1002/jcc.70007 (PMC11668233; doi:10.1002/jcc.70007)
Supplement: Supplementary file 1 — Data S1. [file JCC-46-0-s006.zip › geometries_extended_dataset/08-methane_water_monomerA.xyz]

5

C    0.000690160   0.000000000  -1.999855200
H   -0.507417400   0.887594520  -2.372906050
H    1.030527490   0.000000000  -2.352829820
H   -0.013143960   0.000000000  -0.911908520
H   -0.507417400  -0.887594520  -2.372906050
