# Supplementary material for: Does Basis Set Superposition Error Significantly Affect Post‐CCSD(T) Corrections?
Source: J Comput Chem. 2024 Dec 24;46(1):e70006. doi: 10.1002/jcc.70007 (PMC11668233; doi:10.1002/jcc.70007)
Supplement: Supplementary file 1 — Data S1. [file JCC-46-0-s006.zip › geometries_extended_dataset/08-methane_water_monomerB.xyz]

3

O   -0.004725530   0.000000000   1.715974660
H    0.032118630   0.757554590   2.301720440
H    0.032118630  -0.757554590   2.301720440
