# Supplementary material for: Does Basis Set Superposition Error Significantly Affect Post‐CCSD(T) Corrections?
Source: J Comput Chem. 2024 Dec 24;46(1):e70006. doi: 10.1002/jcc.70007 (PMC11668233; doi:10.1002/jcc.70007)
Supplement: Supplementary file 1 — Data S1. [file JCC-46-0-s006.zip › geometries_extended_dataset/09-formaldehyde_formaldehyde_1.50re.xyz]

8

C      0.00000      0.60124      -1.35384
O      0.00000     -0.59302      -1.55209
H      0.93542      1.17428      -1.26515
H     -0.93542      1.17428      -1.26515
C      0.00000     -1.20322       3.00437
O      0.00000     -0.00883       2.80720
H      0.00000     -1.61060       4.02733
H      0.00000     -1.92125       2.16903
