# Supplementary material for: Does Basis Set Superposition Error Significantly Affect Post‐CCSD(T) Corrections?
Source: J Comput Chem. 2024 Dec 24;46(1):e70006. doi: 10.1002/jcc.70007 (PMC11668233; doi:10.1002/jcc.70007)
Supplement: Supplementary file 1 — Data S1. [file JCC-46-0-s006.zip › geometries_extended_dataset/09-formaldehyde_formaldehyde_monomerB.xyz]

4

C    0.000000000  -0.602004760   1.552288660
O    0.000000000   0.592386380   1.355113280
H    0.000000000  -1.009379820   2.575246350
H    0.000000000  -1.320029060   0.716949970
