# Supplementary material for: Does Basis Set Superposition Error Significantly Affect Post‐CCSD(T) Corrections?
Source: J Comput Chem. 2024 Dec 24;46(1):e70006. doi: 10.1002/jcc.70007 (PMC11668233; doi:10.1002/jcc.70007)
Supplement: Supplementary file 1 — Data S1. [file JCC-46-0-s006.zip › geometries_extended_dataset/10-water_ethene_1.00re.xyz]

9

C    0.010588250  -0.668062460   1.298208090
C    0.010588250   0.668062460   1.298208090
H    0.868632160   1.232679330   0.954268150
H   -0.846082850   1.232584950   1.645253850
H   -0.846082850  -1.232584950   1.645253850
H    0.868632160  -1.232679330   0.954268150
H   -0.796856270   0.000000000  -2.509110380
O    0.043474450   0.000000000  -2.048340540
H   -0.190675460   0.000000000  -1.115769440
