# Supplementary material for: Does Basis Set Superposition Error Significantly Affect Post‐CCSD(T) Corrections?
Source: J Comput Chem. 2024 Dec 24;46(1):e70006. doi: 10.1002/jcc.70007 (PMC11668233; doi:10.1002/jcc.70007)
Supplement: Supplementary file 1 — Data S1. [file JCC-46-0-s006.zip › geometries_extended_dataset/10-water_ethene_1.05re.xyz]

9

C      0.01059     -0.66806       1.29821
C      0.01059      0.66806       1.29821
H      0.86863      1.23268       0.95427
H     -0.84608      1.23258       1.64525
H     -0.84608     -1.23258       1.64525
H      0.86863     -1.23268       0.95427
H     -0.80688      0.00000      -2.62934
O      0.03345      0.00000      -2.16857
H     -0.20070      0.00000      -1.23600
