# Supplementary material for: Does Basis Set Superposition Error Significantly Affect Post‐CCSD(T) Corrections?
Source: J Comput Chem. 2024 Dec 24;46(1):e70006. doi: 10.1002/jcc.70007 (PMC11668233; doi:10.1002/jcc.70007)
Supplement: Supplementary file 1 — Data S1. [file JCC-46-0-s006.zip › geometries_extended_dataset/10-water_ethene_monomerB.xyz]

3

H   -0.796856270   0.000000000  -2.509110380
O    0.043474450   0.000000000  -2.048340540
H   -0.190675460   0.000000000  -1.115769440
