# Supplementary material for: Does Basis Set Superposition Error Significantly Affect Post‐CCSD(T) Corrections?
Source: J Comput Chem. 2024 Dec 24;46(1):e70006. doi: 10.1002/jcc.70007 (PMC11668233; doi:10.1002/jcc.70007)
Supplement: Supplementary file 1 — Data S1. [file JCC-46-0-s006.zip › geometries_extended_dataset/11-formaldehyde_ethene_0.95re.xyz]

10

C      0.00000     -0.59797       1.47743
C      0.00000      0.42131       2.33958
O      0.00000     -0.60791      -1.71702
C      0.00000      0.59702      -1.62566
H      0.92113     -1.02957       1.10654
H     -0.92113     -1.02957       1.10654
H      0.00000      1.24163      -2.52043
H      0.00000      1.09989      -0.64502
H     -0.92394      0.85125       2.70695
H      0.92394      0.85125       2.70695
