# Supplementary material for: Does Basis Set Superposition Error Significantly Affect Post‐CCSD(T) Corrections?
Source: J Comput Chem. 2024 Dec 24;46(1):e70006. doi: 10.1002/jcc.70007 (PMC11668233; doi:10.1002/jcc.70007)
Supplement: Supplementary file 1 — Data S1. [file JCC-46-0-s006.zip › geometries_extended_dataset/11-formaldehyde_ethene_1.10re.xyz]

10

C      0.00000     -0.59797       1.47743
C      0.00000      0.42131       2.33958
O      0.00000     -0.33993      -2.05203
C      0.00000      0.86501      -1.96066
H      0.92113     -1.02957       1.10654
H     -0.92113     -1.02957       1.10654
H      0.00000      1.50962      -2.85543
H      0.00000      1.36787      -0.98002
H     -0.92394      0.85125       2.70695
H      0.92394      0.85125       2.70695
