# Supplementary material for: Does Basis Set Superposition Error Significantly Affect Post‐CCSD(T) Corrections?
Source: J Comput Chem. 2024 Dec 24;46(1):e70006. doi: 10.1002/jcc.70007 (PMC11668233; doi:10.1002/jcc.70007)
Supplement: Supplementary file 1 — Data S1. [file JCC-46-0-s006.zip › geometries_extended_dataset/11-formaldehyde_ethene_monomerA.xyz]

6

C    0.000000000  -0.597970890   1.477428640
C    0.000000000   0.421311960   2.339578480
H    0.921133510  -1.029571020   1.106535160
H   -0.921133510  -1.029571020   1.106535160
H   -0.923938150   0.851248260   2.706946330
H    0.923938150   0.851248260   2.706946330
