# Supplementary material for: Does Basis Set Superposition Error Significantly Affect Post‐CCSD(T) Corrections?
Source: J Comput Chem. 2024 Dec 24;46(1):e70006. doi: 10.1002/jcc.70007 (PMC11668233; doi:10.1002/jcc.70007)
Supplement: Supplementary file 1 — Data S1. [file JCC-46-0-s006.zip › geometries_extended_dataset/12-ethyne_ethyne_0.95re.xyz]

8

C          0.00000        0.60360       -2.18170
H          0.00000        1.66850       -2.18430
C          0.00000       -0.60360       -2.18170
H          0.00000       -1.66850       -2.18430
C         -0.00000        0.00000        1.44350
H         -0.00000        0.00000        0.37660
C         -0.00000        0.00000        2.65100
H         -0.00000        0.00000        3.71540
