# Supplementary material for: Does Basis Set Superposition Error Significantly Affect Post‐CCSD(T) Corrections?
Source: J Comput Chem. 2024 Dec 24;46(1):e70006. doi: 10.1002/jcc.70007 (PMC11668233; doi:10.1002/jcc.70007)
Supplement: Supplementary file 1 — Data S1. [file JCC-46-0-s006.zip › geometries_extended_dataset/12-ethyne_ethyne_1.00re.xyz]

8

C    0.000000000   0.603564000  -2.181734380
H    0.000000000   1.668475810  -2.184296100
C    0.000000000  -0.603564000  -2.181734380
H    0.000000000  -1.668475810  -2.184296100
C   -0.000000000   0.000000000   1.578295130
H   -0.000000000   0.000000000   0.511361930
C   -0.000000000   0.000000000   2.785765430
H   -0.000000000   0.000000000   3.850178590
