# Supplementary material for: Does Basis Set Superposition Error Significantly Affect Post‐CCSD(T) Corrections?
Source: J Comput Chem. 2024 Dec 24;46(1):e70006. doi: 10.1002/jcc.70007 (PMC11668233; doi:10.1002/jcc.70007)
Supplement: Supplementary file 1 — Data S1. [file JCC-46-0-s006.zip › geometries_extended_dataset/13-ammonia_ethene_1.00re.xyz]

10

C    0.000000000  -0.596622480   1.587222060
C    0.000000000   0.682582380   1.204946420
N    0.000000000  -0.004013790  -2.310967010
H    0.923121470   1.224236580   1.040624630
H   -0.923121470   1.224236580   1.040624630
H   -0.923889930  -1.137385480   1.751212810
H    0.923889930  -1.137385480   1.751212810
H   -0.811225490  -0.459830600  -2.710438810
H    0.000000000  -0.222494320  -1.321281610
H    0.811225490  -0.459830600  -2.710438810
