# Supplementary material for: Does Basis Set Superposition Error Significantly Affect Post‐CCSD(T) Corrections?
Source: J Comput Chem. 2024 Dec 24;46(1):e70006. doi: 10.1002/jcc.70007 (PMC11668233; doi:10.1002/jcc.70007)
Supplement: Supplementary file 1 — Data S1. [file JCC-46-0-s006.zip › geometries_extended_dataset/13-ammonia_ethene_2.00re.xyz]

10

C      0.00000     -0.59662       1.58722
C      0.00000      0.68258       1.20495
N      0.00000     -0.90878      -4.83632
H      0.92312      1.22424       1.04062
H     -0.92312      1.22424       1.04062
H     -0.92389     -1.13739       1.75121
H      0.92389     -1.13739       1.75121
H     -0.81123     -1.36459      -5.23579
H      0.00000     -1.12726      -3.84663
H      0.81123     -1.36459      -5.23579
