# Supplementary material for: Does Basis Set Superposition Error Significantly Affect Post‐CCSD(T) Corrections?
Source: J Comput Chem. 2024 Dec 24;46(1):e70006. doi: 10.1002/jcc.70007 (PMC11668233; doi:10.1002/jcc.70007)
Supplement: Supplementary file 1 — Data S1. [file JCC-46-0-s006.zip › geometries_extended_dataset/14-ethene_ethene_1.00re.xyz]

12

H    0.924445100  -1.231722210  -1.906193130
H   -0.924445100  -1.231722210  -1.906193130
H   -0.924445100   1.231722210  -1.906193130
H    0.924445100   1.231722210  -1.906193130
C    0.000000000   0.667287780  -1.905565200
C    0.000000000  -0.667287780  -1.905565200
H   -0.000000000   1.233449480   2.829317920
H    0.000000000   1.225471480   0.977761990
H   -0.000000000  -1.225471480   0.977761990
H   -0.000000000  -1.233449480   2.829317920
C   -0.000000000  -0.667116980   1.906010420
C   -0.000000000   0.667116980   1.906010420
