# Supplementary material for: Does Basis Set Superposition Error Significantly Affect Post‐CCSD(T) Corrections?
Source: J Comput Chem. 2024 Dec 24;46(1):e70006. doi: 10.1002/jcc.70007 (PMC11668233; doi:10.1002/jcc.70007)
Supplement: Supplementary file 1 — Data S1. [file JCC-46-0-s006.zip › geometries_extended_dataset/14-ethene_ethene_1.50re.xyz]

12

H      0.92445     -1.23172      -1.90619
H     -0.92445     -1.23172      -1.90619
H     -0.92445      1.23172      -1.90619
H      0.92445      1.23172      -1.90619
C      0.00000      0.66729      -1.90557
C      0.00000     -0.66729      -1.90557
H      0.00000      1.23345       4.73574
H      0.00000      1.22547       2.88419
H      0.00000     -1.22547       2.88419
H      0.00000     -1.23345       4.73574
C      0.00000     -0.66712       3.81243
C      0.00000      0.66712       3.81243
