# Supplementary material for: Does Basis Set Superposition Error Significantly Affect Post‐CCSD(T) Corrections?
Source: J Comput Chem. 2024 Dec 24;46(1):e70006. doi: 10.1002/jcc.70007 (PMC11668233; doi:10.1002/jcc.70007)
Supplement: Supplementary file 1 — Data S1. [file JCC-46-0-s006.zip › geometries_extended_dataset/15-methane_ethene_0.95re.xyz]

11

C      0.00000      0.64634      -1.60850
C      0.00000     -0.67914      -1.45382
H     -0.92400     -1.24016      -1.38785
H      0.92400     -1.24016      -1.38785
H      0.92404      1.20738      -1.67357
H     -0.92404      1.20738      -1.67357
H      0.00000      0.06322       1.43684
C      0.00000      0.00898       2.52379
H      0.88825      0.50288       2.91331
H     -0.88825      0.50288       2.91331
H      0.00000     -1.03369       2.83622
