# Supplementary material for: Does Basis Set Superposition Error Significantly Affect Post‐CCSD(T) Corrections?
Source: J Comput Chem. 2024 Dec 24;46(1):e70006. doi: 10.1002/jcc.70007 (PMC11668233; doi:10.1002/jcc.70007)
Supplement: Supplementary file 1 — Data S1. [file JCC-46-0-s006.zip › geometries_extended_dataset/15-methane_ethene_monomerA.xyz]

5

H    0.000000000   0.082954110   1.590167110
C    0.000000000   0.028715090   2.677117850
H    0.888254590   0.522619900   3.066640290
H   -0.888254590   0.522619900   3.066640290
H    0.000000000  -1.013948000   2.989552270
