# Supplementary material for: Does Basis Set Superposition Error Significantly Affect Post‐CCSD(T) Corrections?
Source: J Comput Chem. 2024 Dec 24;46(1):e70006. doi: 10.1002/jcc.70007 (PMC11668233; doi:10.1002/jcc.70007)
Supplement: Supplementary file 1 — Data S1. [file JCC-46-0-s006.zip › geometries_extended_dataset/15-methane_ethene_monomerB.xyz]

6

C    0.000000000   0.646343850  -1.608498150
C    0.000000000  -0.679143550  -1.453816750
H   -0.923999610  -1.240162230  -1.387848830
H    0.923999610  -1.240162230  -1.387848830
H    0.924036070   1.207376020  -1.673572850
H   -0.924036070   1.207376020  -1.673572850
