# Supplementary material for: Does Basis Set Superposition Error Significantly Affect Post‐CCSD(T) Corrections?
Source: J Comput Chem. 2024 Dec 24;46(1):e70006. doi: 10.1002/jcc.70007 (PMC11668233; doi:10.1002/jcc.70007)
Supplement: Supplementary file 1 — Data S1. [file JCC-46-0-s006.zip › geometries_extended_dataset/16-borane_methane_0.95re.xyz]

9

C      0.00346      0.00000       1.38045
H      0.84850      0.00000       0.68959
H      0.39513      0.00000       2.39585
H     -0.60268     -0.88994       1.22483
H     -0.60268      0.88994       1.22483
B     -0.00510      0.00000      -1.44953
H      0.58500     -1.03052      -1.53015
H      0.58500      1.03052      -1.53015
H     -1.18858      0.00000      -1.32743
