# Supplementary material for: Does Basis Set Superposition Error Significantly Affect Post‐CCSD(T) Corrections?
Source: J Comput Chem. 2024 Dec 24;46(1):e70006. doi: 10.1002/jcc.70007 (PMC11668233; doi:10.1002/jcc.70007)
Supplement: Supplementary file 1 — Data S1. [file JCC-46-0-s006.zip › geometries_extended_dataset/16-borane_methane_1.05re.xyz]

9

C      0.00346      0.00000       1.38045
H      0.84850      0.00000       0.68959
H      0.39513      0.00000       2.39585
H     -0.60268     -0.88994       1.22483
H     -0.60268      0.88994       1.22483
B     -0.00600      0.00000      -1.74753
H      0.58410     -1.03052      -1.82815
H      0.58410      1.03052      -1.82815
H     -1.18948      0.00000      -1.62543
