# Supplementary material for: Does Basis Set Superposition Error Significantly Affect Post‐CCSD(T) Corrections?
Source: J Comput Chem. 2024 Dec 24;46(1):e70006. doi: 10.1002/jcc.70007 (PMC11668233; doi:10.1002/jcc.70007)
Supplement: Supplementary file 1 — Data S1. [file JCC-46-0-s006.zip › geometries_extended_dataset/16-borane_methane_monomerB.xyz]

5

C    0.003460000   0.000000000   1.380452080
H    0.848496350   0.000000000   0.689586510
H    0.395133330   0.000000000   2.395849350
H   -0.602684470  -0.889942990   1.224826740
H   -0.602684470   0.889942990   1.224826740
