# Supplementary material for: Does Basis Set Superposition Error Significantly Affect Post‐CCSD(T) Corrections?
Source: J Comput Chem. 2024 Dec 24;46(1):e70006. doi: 10.1002/jcc.70007 (PMC11668233; doi:10.1002/jcc.70007)
Supplement: Supplementary file 1 — Data S1. [file JCC-46-0-s006.zip › geometries_extended_dataset/17-methane_ethane_1.25re.xyz]

13

C      0.00000     -0.27507       3.30976
C      0.00000      0.78134      -1.13544
H      0.00000      0.81037       3.23160
H      0.88828     -0.67264       2.82229
H     -0.88828     -0.67264       2.82229
H      0.00000     -0.56496       4.35867
H      0.00000      1.37465      -2.05114
H     -0.88043      1.06311      -0.55581
C      0.00000     -0.71333      -1.44724
H      0.88043      1.06311      -0.55581
H      0.00000     -1.30642      -0.53141
H     -0.88100     -0.99533      -2.02587
H      0.88100     -0.99533      -2.02587
