# Supplementary material for: Does Basis Set Superposition Error Significantly Affect Post‐CCSD(T) Corrections?
Source: J Comput Chem. 2024 Dec 24;46(1):e70006. doi: 10.1002/jcc.70007 (PMC11668233; doi:10.1002/jcc.70007)
Supplement: Supplementary file 1 — Data S1. [file JCC-46-0-s006.zip › geometries_extended_dataset/17-methane_ethane_monomerA.xyz]

5

C    0.000000000  -0.063744210   2.420540900
H    0.000000000   1.021693960   2.342380380
H    0.888283070  -0.461319110   1.933071940
H   -0.888283070  -0.461319110   1.933071940
H    0.000000000  -0.353636060   3.469451950
