# Supplementary material for: Does Basis Set Superposition Error Significantly Affect Post‐CCSD(T) Corrections?
Source: J Comput Chem. 2024 Dec 24;46(1):e70006. doi: 10.1002/jcc.70007 (PMC11668233; doi:10.1002/jcc.70007)
Supplement: Supplementary file 1 — Data S1. [file JCC-46-0-s006.zip › geometries_extended_dataset/17-methane_ethane_monomerB.xyz]

8

C    0.000000000   0.781335720  -1.135439120
H    0.000000000   1.374653490  -2.051144420
H   -0.880430020   1.063105540  -0.555809180
C    0.000000000  -0.713328900  -1.447236860
H    0.880430020   1.063105540  -0.555809180
H    0.000000000  -1.306418120  -0.531406930
H   -0.881003430  -0.995330720  -2.025871540
H    0.881003430  -0.995330720  -2.025871540
