# Supplementary material for: Does Basis Set Superposition Error Significantly Affect Post‐CCSD(T) Corrections?
Source: J Comput Chem. 2024 Dec 24;46(1):e70006. doi: 10.1002/jcc.70007 (PMC11668233; doi:10.1002/jcc.70007)
Supplement: Supplementary file 1 — Data S1. [file JCC-46-0-s006.zip › geometries_extended_dataset/18-methane_ethane_1.00re.xyz]

13

C   -0.000000000   0.000000000  -2.858104710
C    0.000000000  -0.000000000   0.761434050
H    0.393047200  -0.947122290  -2.493697390
H    0.623708370   0.813950000  -2.493697390
H   -1.016755560   0.133172290  -2.493697390
H    0.000000000  -0.000000000  -3.946342140
C   -0.000000000  -0.000000000   2.288217150
H   -0.617111930  -0.808243970   0.365715270
H   -0.391403850   0.938556590   0.365715270
H    1.008515770  -0.130312620   0.365715270
H   -1.008917030   0.130312950   2.682582960
H    0.391604180  -0.938904250   2.682582960
H    0.617312840   0.808591300   2.682582960
