# Supplementary material for: Does Basis Set Superposition Error Significantly Affect Post‐CCSD(T) Corrections?
Source: J Comput Chem. 2024 Dec 24;46(1):e70006. doi: 10.1002/jcc.70007 (PMC11668233; doi:10.1002/jcc.70007)
Supplement: Supplementary file 1 — Data S1. [file JCC-46-0-s006.zip › geometries_extended_dataset/18-methane_ethane_1.05re.xyz]

13

C          0.00000       -0.00000       -3.03920
C         -0.00000        0.00000        0.76140
H          0.39300       -0.94710       -2.67480
H          0.62370        0.81390       -2.67480
H         -1.01680        0.13320       -2.67480
H          0.00000       -0.00000       -4.12740
C         -0.00000        0.00000        2.28820
H         -0.61710       -0.80820        0.36570
H         -0.39140        0.93860        0.36570
H          1.00850       -0.13030        0.36570
H         -1.00890        0.13030        2.68260
H          0.39160       -0.93890        2.68260
H          0.61730        0.80860        2.68260
