# Supplementary material for: Does Basis Set Superposition Error Significantly Affect Post‐CCSD(T) Corrections?
Source: J Comput Chem. 2024 Dec 24;46(1):e70006. doi: 10.1002/jcc.70007 (PMC11668233; doi:10.1002/jcc.70007)
Supplement: Supplementary file 1 — Data S1. [file JCC-46-0-s006.zip › geometries_extended_dataset/18-methane_ethane_1.50re.xyz]

13

C         -0.00000        0.00000       -4.66800
C          0.00000       -0.00000        0.76100
H          0.39300       -0.94700       -4.30300
H          0.62400        0.81400       -4.30300
H         -1.01700        0.13300       -4.30300
H         -0.00000        0.00000       -5.75600
C          0.00000       -0.00000        2.28800
H         -0.61700       -0.80800        0.36600
H         -0.39100        0.93900        0.36600
H          1.00900       -0.13000        0.36600
H         -1.00900        0.13000        2.68300
H          0.39200       -0.93900        2.68300
H          0.61700        0.80900        2.68300
