# Supplementary material for: Does Basis Set Superposition Error Significantly Affect Post‐CCSD(T) Corrections?
Source: J Comput Chem. 2024 Dec 24;46(1):e70006. doi: 10.1002/jcc.70007 (PMC11668233; doi:10.1002/jcc.70007)
Supplement: Supplementary file 1 — Data S1. [file JCC-46-0-s006.zip › geometries_extended_dataset/18-methane_ethane_monomerA.xyz]

5

C   -0.000000000   0.000000000  -2.858104710
H    0.393047200  -0.947122290  -2.493697390
H    0.623708370   0.813950000  -2.493697390
H   -1.016755560   0.133172290  -2.493697390
H    0.000000000  -0.000000000  -3.946342140
