# Supplementary material for: Does Basis Set Superposition Error Significantly Affect Post‐CCSD(T) Corrections?
Source: J Comput Chem. 2024 Dec 24;46(1):e70006. doi: 10.1002/jcc.70007 (PMC11668233; doi:10.1002/jcc.70007)
Supplement: Supplementary file 1 — Data S1. [file JCC-46-0-s006.zip › geometries_extended_dataset/19-methane_methane_1.05re.xyz]

10

C         -0.00000        0.00000        1.81900
H          0.51270        0.88810        1.45480
H          0.51270       -0.88810        1.45480
H         -1.02550        0.00000        1.45480
H         -0.00000        0.00000        2.90720
C          0.00000       -0.00000       -2.00090
H          0.00000       -0.00000       -3.08910
H         -0.51270        0.88810       -1.63660
H         -0.51270       -0.88810       -1.63660
H          1.02550       -0.00000       -1.63660
