# Supplementary material for: Does Basis Set Superposition Error Significantly Affect Post‐CCSD(T) Corrections?
Source: J Comput Chem. 2024 Dec 24;46(1):e70006. doi: 10.1002/jcc.70007 (PMC11668233; doi:10.1002/jcc.70007)
Supplement: Supplementary file 1 — Data S1. [file JCC-46-0-s006.zip › geometries_extended_dataset/19-methane_methane_monomerA.xyz]

5

C   -0.000000000   0.000000000   1.819014570
H    0.512741150   0.888093730   1.454767430
H    0.512741150  -0.888093730   1.454767430
H   -1.025482300   0.000000000   1.454767430
H    0.000000000  -0.000000000   2.907220720
