# Supplementary material for: Does Basis Set Superposition Error Significantly Affect Post‐CCSD(T) Corrections?
Source: J Comput Chem. 2024 Dec 24;46(1):e70006. doi: 10.1002/jcc.70007 (PMC11668233; doi:10.1002/jcc.70007)
Supplement: Supplementary file 1 — Data S1. [file JCC-46-0-s006.zip › geometries_extended_dataset/20-ar_methane_1.00re.xyz]

6

C   -0.000000000   0.000000000  -2.624584280
H    0.512867620   0.888312780  -2.261101950
H    0.512867620  -0.888312780  -2.261101950
H   -0.000000000   0.000000000  -3.712739280
H   -1.025735250   0.000000000  -2.261101950
Ar   -0.000000000   0.000000000   1.053951720
