# Supplementary material for: Does Basis Set Superposition Error Significantly Affect Post‐CCSD(T) Corrections?
Source: J Comput Chem. 2024 Dec 24;46(1):e70006. doi: 10.1002/jcc.70007 (PMC11668233; doi:10.1002/jcc.70007)
Supplement: Supplementary file 1 — Data S1. [file JCC-46-0-s006.zip › geometries_extended_dataset/20-ar_methane_1.50re.xyz]

6

C     -0.00000      0.00000      -2.62458
H      0.51287      0.88831      -2.26110
H      0.51287     -0.88831      -2.26110
H     -0.00000      0.00000      -3.71274
H     -1.02574      0.00000      -2.26110
Ar      0.00000      0.00000       2.89342
