# Supplementary material for: Does Basis Set Superposition Error Significantly Affect Post‐CCSD(T) Corrections?
Source: J Comput Chem. 2024 Dec 24;46(1):e70006. doi: 10.1002/jcc.70007 (PMC11668233; doi:10.1002/jcc.70007)
Supplement: Supplementary file 2 — Table S1. [file JCC-46-0-s005.xlsx]

## Sheet: VDZ(d,s)
	HF	CCSD	CCSD(T)	CCSDT	CCSDT(Q)	CCSDTQ	CCSDTQ(5)	CCSDTQ5	CCSDTQ5[6]	CCSDTQ5(6)	CCSDTQ56	CC(6)Lambda	T5-(5)L	T5	[6]	(6)	T6	(6)Lambda	(6)L - (5)L	T6-(6)L		VDZ(p,s)	(6)	T6	(6)Lambda		∆basis T5-(5)L	∆basis T5	∆basis (6)	∆basis T6	∆basis (6)Lambda	∆basis(6)L-(5)L	∆basisT6-(6)L		HF	CCSD	CCSD(T)	CCSDT	CCSDT(Q)	CCSDTQ	CCSDTQ(5)	CCSDTQ5		CCSDTQ5(6)	CCSDQ56				HF
W4-17_bn3pi.xyz.out	-78.996	-79.1963	-79.205	-79.2068	-79.2079	-79.2075	-79.2075	-79.2076	-79.2076	-79.2076	-79.2076	-79.2076	-0.00836526	0.00750904	0.000101485	-0.000435834	0.000967594	0.00108483	-0.00728043	-0.000117236	W4-17_bn3pi.xyz.out		0.001357	0.00163596	0.00163858	-0.00553044	-0.00127758	-0.00366232	-0.00179283	-0.000668368	-0.000553751	-0.00174999	-0.000114616	W4-17_bn3pi.xyz.out	-78.996	-79.1963	-79.205	-79.2068	-79.2079	-79.2075	-79.2075	-79.2076	-79.2076	-79.2076	-79.2076	-79.2076		W4-17_bn3pi.xyz.out	-78.996
W4-17_cf.xyz.out	-137.18	-137.468	-137.475	-137.476	-137.476	-137.476	-137.476	-137.476	-137.476	-137.476	-137.476	-137.476	-0.00346049	-0.0114534	0.000183329	-0.0051833	-0.00178099	-0.00163037	-0.00509086	-0.000150618	W4-17_cf.xyz.out		-0.00433887	-0.00137099	-0.00119781	-0.00435555	-0.000609245	0.00269725	-0.000844433	-0.00041	-0.000432564	-0.000735307	5.60209e-05	W4-17_cf.xyz.out	-137.18	-137.468	-137.475	-137.476	-137.476	-137.476	-137.476	-137.476	-137.476	-137.476	-137.476			W4-17_cf.xyz.out	-137.18
W4-17_ch2c.xyz.out	-76.7656	-77.0151	-77.0238	-77.0248	-77.0254	-77.0253	-77.0254	-77.0254	-77.0254	-77.0254	-77.0254	-77.0254	0.000401339	0.0287601	-0.000648052	0.00035647	-0.000296157	0.00112929	0.00153063	-0.00142545	W4-17_ch2c.xyz.out		3.62826e-05	0.000587317	0.000606002	0.00131967	-0.000312325	0.00603293	0.000320187	-0.000883474	0.000523286	0.000210961	-0.00140676	W4-17_ch2c.xyz.out	-76.7656	-77.0151	-77.0238	-77.0248	-77.0254	-77.0253	-77.0254	-77.0254	-77.0254	-77.0254	-77.0254			W4-17_ch2c.xyz.out	-76.7656
W4-17_ch2ch.xyz.out	-77.3877	-77.6363	-77.6442	-77.6455	-77.646	-77.646	-77.646	-77.646	-77.646	-77.646			0.00132266	0.0305194	-0.00031531	0.000855784					W4-17_ch2ch.xyz.out		0.000458822	0.000708684	0.000732631	0.0024762	-0.000420907	0.00702632	0.000396962					W4-17_ch2ch.xyz.out	-77.3877	-77.6363	-77.6442	-77.6455	-77.646	-77.646	-77.646	-77.646						W4-17_ch2ch.xyz.out	-77.3877
W4-17_c2h4.xyz.out	-78.026	-78.3046	-78.3131	-78.3137	-78.3143	-78.3143	-78.3143	-78.3143	-78.3143	-78.3143		-78.3143	0.000680668	0.0364954	-0.000305893	0.00117294		0.00163813	0.0023188		W4-17_c2h4.xyz.out		0.000616849	0.000902794	0.000953671	0.00207746	-0.000443123	0.00835945	0.000556086		0.000684457	0.000241334		W4-17_c2h4.xyz.out	-78.026	-78.3046	-78.3131	-78.3137	-78.3143	-78.3143	-78.3143	-78.3143	-78.3143	-78.3143	in step			W4-17_c2h4.xyz.out	-78.026
W4-17_ch2nh.xyz.out	-94.026	-94.3311	-94.3405	-94.3409	-94.3418	-94.3417	-94.3418	-94.3418	-94.3418	-94.3418			3.63152e-05	0.0488158	0.000604837	0.00252138					W4-17_ch2nh.xyz.out		0.00215481	0.00247058	0.00254988	0.00327045	-0.000765597	0.00741884	0.000366571					W4-17_ch2nh.xyz.out	-94.026	-94.3311	-94.3405	-94.3409	-94.3418	-94.3417	-94.3418	-94.3418	-94.3418	-94.3418	one day per iteration			W4-17_ch2nh.xyz.out	-94.026
W4-17_hco.xyz.out	-113.255	-113.556	-113.566	-113.567	-113.568	-113.568	-113.568	-113.568	-113.568	-113.568	-113.568	-113.568	-0.00530651	0.0398509	-0.00123359	0.0029126	0.00363116	0.00359315	-0.00171337	3.8012e-05	W4-17_hco.xyz.out		0.00390625	0.00410334	0.00404228	-0.00106261	-0.000450439	-0.00359867	-0.000993645	-0.000472178	-0.000449137	-0.000650759	-1.17074e-05	W4-17_hco.xyz.out	-113.255	-113.556	-113.566	-113.567	-113.568	-113.568	-113.568	-113.568	-113.568	-113.568	-113.568			W4-17_hco.xyz.out	-113.255
W4-17_h2co.xyz.out	-113.869	-114.188	-114.197	-114.197	-114.198	-114.198	-114.198	-114.198	-114.198	-114.198	-114.198	-114.198	-0.00262233	0.0371276	0.000400821	0.00257461	0.00322967	0.00318508	0.000562746	4.45958e-05	W4-17_h2co.xyz.out		0.00329233	0.00369459	0.00361297	0.00172738	-0.000985557	0.00246902	-0.00071772	-0.000464917	-0.000427895	-0.00116463	-2.56884e-05	W4-17_h2co.xyz.out	-113.869	-114.188	-114.197	-114.197	-114.198	-114.198	-114.198	-114.198	-114.198	-114.198	-114.198			W4-17_h2co.xyz.out	-113.869
W4-17_co2.xyz.out	-187.651	-188.13	-188.148	-188.148	-188.15	-188.15	-188.15	-188.15					-0.0206749	0.0418832							W4-17_co2.xyz.out		0.00242034	0.00697607	0.00855313	-0.0196628	0.00704333	0.00828152						W4-17_co2.xyz.out	-187.651													W4-17_co2.xyz.out	-187.651
W4-17_hno.xyz.out	-129.793	-130.147	-130.159	-130.159	-130.161	-130.161	-130.161	-130.161	-130.161	-130.161			-0.000196193	0.0854285	0.00331943	0.00704562					W4-17_hno.xyz.out		0.00709884	0.0075828	0.00745101	0.00821893	-0.00129427	0.00978371	-5.32203e-05					W4-17_hno.xyz.out	-129.793	-130.147	-130.159	-130.159	-130.161	-130.161	-130.161	-130.161	-130.161	-130.161	in step			W4-17_hno.xyz.out	-129.793
W4-17_no2.xyz.out	-204.048	-204.58	-204.604	-204.605	-204.608	-204.608	-204.608	-204.608					-0.0268774	0.160012							W4-17_no2.xyz.out		0.0171557	0.0204117	0.0215382	-0.00533336	-0.00058487	-0.0111994						W4-17_no2.xyz.out	-204.048													W4-17_no2.xyz.out	-204.048
W4-17_n2o.xyz.out	-183.695	-184.209	-184.233	-184.233	-184.236	-184.236	-184.236	-184.236					-0.0194466	0.181987							W4-17_n2o.xyz.out		0.00955175	0.0245277	0.0262134	0.00724497	-0.00088961	0.00357547						W4-17_n2o.xyz.out	-183.695													W4-17_n2o.xyz.out	-183.695
W4-17_o3.xyz.out	-224.267	-224.876	-224.909	-224.909	-224.916	-224.915	-224.916	-224.915					-0.0189653	0.422553							W4-17_o3.xyz.out		0.0545008	0.0534815	0.0534384	0.0408343	-0.00710764	0.0237128						W4-17_o3.xyz.out	-224.267													W4-17_o3.xyz.out	-224.267
W4-17_hoo.xyz.out	-150.177	-150.533	-150.541	-150.542	-150.543	-150.543	-150.543	-150.543	-150.543	-150.543			0.000849368	0.0518996	0.00345029	0.00536748					W4-17_hoo.xyz.out		0.0050717	0.00569603	0.00539409	0.00631875	-0.000572923	0.00842122	0.000295787					W4-17_hoo.xyz.out	-150.177	-150.533	-150.541	-150.542	-150.543	-150.543	-150.543	crash						W4-17_hoo.xyz.out	-150.177
W4-17_hooh.xyz.out	-150.762	-151.15	-151.158	-151.158	-151.159	-151.159	-151.159	-151.159	-151.159	-151.159			0.00101207	0.0494188	0.00570428	0.00647365					W4-17_hooh.xyz.out		0.0060927	0.00662481	0.00639739	0.00721742	-0.000305587	0.0120239	0.000380952					W4-17_hooh.xyz.out	-150.762	-151.15	-151.158	-151.158	-151.159	-151.159	-151.159	-151.159	in step					W4-17_hooh.xyz.out	-150.762
W4-17_f2o.xyz.out	-273.464	-274.056	-274.072	-274.072	-274.075	-274.075	-274.075	-274.075					-0.00470263	0.103108							W4-17_f2o.xyz.out		0.00950236	0.0103956	0.0105088	0.00667815	-0.00173379	0.0166042						W4-17_f2o.xyz.out	-273.464													W4-17_f2o.xyz.out	-273.464
W4-17_hocl.xyz.out	-534.862	-535.203	-535.21	-535.21	-535.211	-535.211	-535.211	-535.211	-535.211	-535.211			0.000697458	0.0365672	0.00304845	0.00384049					W4-17_hocl.xyz.out		0.0030466	0.00346704	0.00324035	0.00381049	-0.000211661	0.0186133	0.000793895					W4-17_hocl.xyz.out	-534.862	-535.203	-535.21	-535.21	-535.211	-535.211	-535.211	-535.211	-535.211	-535.211	crash			W4-17_hocl.xyz.out	-534.862
W4-17_ssh.xyz.out	-795.628	-795.896	-795.904	-795.905	-795.905	-795.905	-795.905	-795.905	-795.905	-795.905	-795.905		0.0018245	0.0293176	0.000292932	0.00122631	0.0017874				W4-17_ssh.xyz.out		0.000556785	0.000834464	0.000716441	0.00184181	0.000597534	0.0196082	0.000669526	0.000952936				W4-17_ssh.xyz.out	-795.628	-795.896	-795.904	-795.905	-795.905	-795.905	-795.905	-795.905	-795.905	-795.905	-795.905			W4-17_ssh.xyz.out	-795.628
W4-17_b2.xyz.out	-49.0856	-49.2565	-49.2705	-49.2722	-49.2737	-49.2738	-49.2739	-49.2739	-49.2739	-49.2739	-49.2739	-49.2739	0.0201848	0.0752917	-0.00054829	0.000429811	0.000620723	0.000529236	0.020714	9.14865e-05	W4-17_b2.xyz.out		0.000265597	0.000428492	0.00033651	0.0244725	-0.00395118	-0.00277189	0.000164214	0.000192231	0.000192726	-0.00375846	-4.95734e-07	W4-17_b2.xyz.out	-49.0856	-49.2565	-49.2705	-49.2722	-49.2737	-49.2738	-49.2739	-49.2739	-49.2739	-49.2739	-49.2739	-49.2739		W4-17_b2.xyz.out	-49.0856
W4-17_bh.xyz.out	-25.1234	-25.2025	-25.2038	-25.2042	-25.2043	-25.2043	-25.2043	-25.2043	-25.2043	-25.2043	-25.2043	-25.2043	0	0	0	0	0	0	0	0	W4-17_bh.xyz.out		0	0	0	0	0	0	0	0	0	0	0	W4-17_bh.xyz.out	-25.1234	-25.2025	-25.2038	-25.2042	-25.2043	-25.2043	-25.2043	-25.2043	-25.2043	-25.2043	-25.2043	-25.2043		W4-17_bh.xyz.out	-25.1234
W4-17_bh3.xyz.out	-26.3845	-26.4762	-26.4775	-26.4778	-26.4779	-26.4779	-26.4779	-26.4779	-26.4779	-26.4779	-26.4779	-26.4779	9.51493e-06	0.000326265	-6.27572e-06	-2.13918e-06	-1.99297e-06	1.42884e-06	1.09438e-05	-3.42181e-06	W4-17_bh3.xyz.out		-1.08685e-06	9.36243e-07	6.501e-07	4.64564e-05	-3.62914e-05	3.14081e-05	-1.05233e-06	-2.92921e-06	7.78738e-07	-3.55126e-05	-3.70795e-06	W4-17_bh3.xyz.out	-26.3845	-26.4762	-26.4775	-26.4778	-26.4779	-26.4779	-26.4779	-26.4779	-26.4779	-26.4779	-26.4779	-26.4779		W4-17_bh3.xyz.out	-26.3845
W4-17_bn.xyz.out	-78.8881	-79.1771	-79.206	-79.2033	-79.2073	-79.2055	-79.2054	-79.2058	-79.2058	-79.2058	-79.2058	-79.2058	-0.0382391	0.159864	-0.0165175	0.0141231	0.0236805	0.0273561	-0.010883	-0.00367553	W4-17_bn.xyz.out		0.0560034	0.0297871	0.0330531	0.00424954	-0.00951682	-0.0172577	-0.0418803	-0.00610657	-0.00569709	-0.0151326	-0.000409486	W4-17_bn.xyz.out	-78.8881	-79.1771	-79.206	-79.2033	-79.2073	-79.2055	-79.2054	-79.2058	-79.2058	-79.2058	-79.2058	-79.2058		W4-17_bn.xyz.out	-78.8881
W4-17_bf.xyz.out	-124.108	-124.373	-124.379	-124.38	-124.38	-124.38	-124.38	-124.38	-124.38	-124.38	-124.38	-124.38	-0.00208911	-0.00878042	0.000787725	-0.00513257	-0.00161592	-0.0015279	-0.00361701	-8.80214e-05	W4-17_bf.xyz.out		-0.00633295	-0.00154213	-0.00154023	-0.00212416	-0.00181169	0.00172952	0.00120038	-7.37882e-05	1.2335e-05	-0.00149285	-5.26663e-05	W4-17_bf.xyz.out	-124.108	-124.373	-124.379	-124.38	-124.38	-124.38	-124.38	-124.38	-124.38	-124.38	-124.38	-124.38		W4-17_bf.xyz.out	-124.108
W4-17_nh.xyz.out	-54.961	-55.0779	-55.0791	-55.0793	-55.0794	-55.0794	-55.0794	-55.0794	-55.0794	-55.0794	-55.0794	-55.0794	0.000346515	0.00157844	4.54907e-05	4.93574e-05	8.09318e-05	6.08571e-05	0.000407372	2.00747e-05	W4-17_nh.xyz.out		4.50006e-05	7.74604e-05	5.64169e-05	0.00010071	0.000220882	0.00101084	4.3568e-06	3.47138e-06	4.44026e-06	0.000306662	-9.68876e-07	W4-17_nh.xyz.out	-54.961	-55.0779	-55.0791	-55.0793	-55.0794	-55.0794	-55.0794	-55.0794	-55.0794	-55.0794	-55.0794	-55.0794		W4-17_nh.xyz.out	-54.961
W4-17_nh2.xyz.out	-55.5547	-55.7046	-55.7064	-55.7066	-55.7069	-55.7069	-55.7069	-55.7069	-55.7069	-55.7069	-55.7069	-55.7069	0.000768279	0.00504731	0.000307576	0.000329221	0.000454952	0.000387244	0.00115552	6.77083e-05	W4-17_nh2.xyz.out		0.000310686	0.000436684	0.000365302	0.000864166	0.000188075	0.00153676	1.85354e-05	1.82674e-05	2.19415e-05	0.000291357	-3.67407e-06	W4-17_nh2.xyz.out	-55.5547	-55.7046	-55.7064	-55.7066	-55.7069	-55.7069	-55.7069	-55.7069	-55.7069	-55.7069	-55.7069	-55.7069		W4-17_nh2.xyz.out	-55.5547
W4-17_hcn.xyz.out	-92.8786	-93.1675	-93.1792	-93.1794	-93.1808	-93.1806	-93.1808	-93.1807	-93.1808	-93.1808	-93.1808	-93.1808	0.0011721	0.10133	0.00309205	0.00739224	0.00826522	0.00817033	0.00934243	9.48901e-05	W4-17_hcn.xyz.out		0.00879901	0.00996948	0.00945985	0.0112164	-0.000665809	0.00648674	-0.00140677	-0.00170426	-0.00128952	-0.00187399	-0.000414743	W4-17_hcn.xyz.out	-92.8786	-93.1675	-93.1792	-93.1794	-93.1808	-93.1806	-93.1808	-93.1807	-93.1808	-93.1808	-93.1808	-93.1808		W4-17_hcn.xyz.out	-92.8786
W4-17_hof.xyz.out	-174.733	-175.125	-175.134	-175.134	-175.135	-175.135	-175.135	-175.135	-175.135	-175.135			0.000522303	0.0496089	0.00431253	0.00532408					W4-17_hof.xyz.out		0.00499515	0.0054786	0.00521525	0.00531983	-0.000137598	0.0113278	0.000328936					W4-17_hof.xyz.out	-174.733	-175.125	-175.134	-175.134	-175.135	-175.135	-175.135	-175.135	-175.135	-175.135	crash			W4-17_hof.xyz.out	-174.733
W4-17_alh.xyz.out	-242.453	-242.516	-242.517	-242.518	-242.518	-242.518	-242.518	-242.518	-242.518	-242.518	-242.518	-242.518	0	0	0	0	0	0	0	0	W4-17_alh.xyz.out		0	0	0	0	0	0	0	0	0	0	0	W4-17_alh.xyz.out	-242.453	-242.516	-242.517	-242.518	-242.518	-242.518	-242.518	-242.518	-242.518	-242.518	-242.518	-242.518		W4-17_alh.xyz.out	-242.453
W4-17_alh3.xyz.out	-243.626	-243.699	-243.7	-243.7	-243.701	-243.701	-243.701	-243.701	-243.701	-243.701	-243.701	-243.701	-0.000170557	-0.000453923	5.36771e-06	-2.68385e-06	1.78465e-06	-1.02724e-06	-0.000171584	2.81188e-06	W4-17_alh3.xyz.out		-9.91442e-08	2.12287e-06	1.35228e-06	-2.39169e-05	-0.000145288	-0.000433386	-2.5847e-06	-3.38221e-07	-2.37951e-06	-0.000147667	2.04192e-06	W4-17_alh3.xyz.out	-243.626	-243.699	-243.7	-243.7	-243.701	-243.701	-243.701	-243.701	-243.701	-243.701	-243.701	-243.701		W4-17_alh3.xyz.out	-243.626
W4-17_alf.xyz.out	-341.423	-341.671	-341.675	-341.676	-341.676	-341.676	-341.676	-341.676	-341.676	-341.676	-341.676	-341.676	-0.0019392	-0.00847233	0.00112388	-0.00619861	-0.00160959	-0.00163155	-0.00357075	2.19653e-05	W4-17_alf.xyz.out		-0.00454223	-0.000453663	-0.00054002	-0.00176218	-0.00102354	-0.00694853	-0.00165638	-0.00115593	-0.00109153	-0.00180857	-3.09343e-05	W4-17_alf.xyz.out	-341.423	-341.671	-341.675	-341.676	-341.676	-341.676	-341.676	-341.676	-341.676	-341.676	-341.676	-341.676		W4-17_alf.xyz.out	-341.423
W4-17_alcl.xyz.out	-701.485	-701.687	-701.692	-701.692	-701.693	-701.693	-701.693	-701.693	-701.693	-701.693	-701.693	-701.693	-0.000613269	0.00239092	0.000775408	-0.00187408	-0.000436196	-0.0003788	-0.000992069	-5.73958e-05	W4-17_alcl.xyz.out		-0.00243963	-0.000895863	-0.000877636	-0.000950653	-0.000630412	0.0082144	0.000565544	0.000459668	0.000498836	-4.14157e-05	-3.18079e-05	W4-17_alcl.xyz.out	-701.485	-701.687	-701.692	-701.692	-701.693	-701.693	-701.693	-701.693	-701.693	-701.693	-701.693	-701.693		W4-17_alcl.xyz.out	-701.485
W4-17_sih.xyz.out	-289.427	-289.507	-289.509	-289.509	-289.509	-289.509	-289.509	-289.509	-289.509	-289.509	-289.509	-289.509	0	0.000744924	0	0	0	0	0.000348576	0	W4-17_sih.xyz.out		0	0	0	5.90216e-05	-5.9021e-05	0.000564953	0	0	0	0.000289555	0	W4-17_sih.xyz.out	-289.427	-289.507	-289.509	-289.509	-289.509	-289.509	-289.509	-289.509	-289.509	-289.509	-289.509	-289.509		W4-17_sih.xyz.out	-289.427
W4-17_sih4.xyz.out	-291.235	-291.344	-291.346	-291.347	-291.347	-291.347	-291.347	-291.347	-291.347	-291.347	-291.347	-291.347	-0.000289644	-0.000631579	4.54194e-06	-1.84513e-05	-1.62769e-05	-1.08308e-05	-0.000300475	-5.44613e-06	W4-17_sih4.xyz.out		-3.20158e-06	-7.57844e-06	-3.093e-06	7.25169e-05	-0.000365253	-0.00107074	-1.52497e-05	-8.69851e-06	-7.73781e-06	-0.000372992	-9.60694e-07	W4-17_sih4.xyz.out	-291.235	-291.344	-291.346	-291.347	-291.347	-291.347	-291.347	-291.347	-291.347	-291.347	-291.347	-291.347		W4-17_sih4.xyz.out	-291.235
W4-17_sio.xyz.out	-363.79	-364.069	-364.081	-364.081	-364.083	-364.083	-364.083	-364.083	-364.083	-364.083	-364.083	-364.083	-0.0223257	-0.00578818	0.000438058	-0.0218928	-0.00231313	-0.000748567	-0.0230743	-0.00156456	W4-17_sio.xyz.out		-0.0101169	-0.000740887	0.00188056	-0.0251581	0.00446418	0.0251782	-0.0117759	-0.00157224	-0.00262913	0.00208386	0.00106822	W4-17_sio.xyz.out	-363.79	-364.069	-364.081	-364.081	-364.083	-364.083	-364.083	-364.083	-364.083	-364.083	-364.083	-364.083		W4-17_sio.xyz.out	-363.79
W4-17_sif.xyz.out	-388.359	-388.622	-388.627	-388.628	-388.629	-388.629	-388.628	-388.628	-388.628	-388.628	-388.628	-388.628	-0.00216709	-0.00617521	0.000787813	-0.00499389	-0.00136444	-0.00135684	-0.00352393	-7.59538e-06	W4-17_sif.xyz.out		-0.00220119	-0.00016699	-0.000190618	-0.00180413	-0.000860075	-0.00413639	-0.0027927	-0.00119745	-0.00116622	-0.0017198	2.23332e-06	W4-17_sif.xyz.out	-388.359	-388.622	-388.627	-388.628	-388.629	-388.629	-388.628	-388.628	-388.628	-388.628	-388.628			W4-17_sif.xyz.out	-388.359
W4-17_cs.xyz.out	-435.329	-435.59	-435.605	-435.605	-435.606	-435.606	-435.606	-435.606	-435.606	-435.606	-435.606	-435.606	-0.00771388	0.0519421	-0.00800906	0.00213798	0.00339372	0.00397283	-0.00374104	-0.000579118	W4-17_cs.xyz.out		0.000148643	-0.000484183	0.000297022	-0.00871218	0.00124453	0.0120208	0.00198934	0.0038779	0.00367581	0.00497113	0.000203821	W4-17_cs.xyz.out	-435.329	-435.59	-435.605	-435.605	-435.606	-435.606	-435.606	-435.606	-435.606	-435.606	-435.606	-435.606		W4-17_cs.xyz.out	-435.329
W4-17_h2.xyz.out	-1.12458	-1.14805	-1.14805	-1.14805	-1.14805	-1.14805	-1.14805	-1.14805	-1.14805	-1.14805	-1.14805	-1.14805	0	0	0	0	0	0	0	0	W4-17_h2.xyz.out		0	0	0	0	0	0	0	0	0	0	0	W4-17_h2.xyz.out	-1.12458	-1.14805	-1.14805	-1.14805	-1.14805	-1.14805	-1.14805	-1.14805	-1.14805	-1.14805	-1.14805	-1.14805		W4-17_h2.xyz.out	-1.12458
W4-17_oh.xyz.out	-75.3825	-75.5401	-75.5413	-75.5414	-75.5417	-75.5417	-75.5417	-75.5417	-75.5417	-75.5417	-75.5417	-75.5417	0.000404217	0.00341226	0.000315876	0.000331272	0.00045529	0.000376761	0.000780978	7.85284e-05	W4-17_oh.xyz.out		0.000319261	0.000455314	0.00036793	0.000328202	0.000195127	0.00149482	1.20105e-05	-2.44605e-08	8.83095e-06	0.000452776	2.47804e-06	W4-17_oh.xyz.out	-75.3825	-75.5401	-75.5413	-75.5414	-75.5417	-75.5417	-75.5417	-75.5417	-75.5417	-75.5417	-75.5417	-75.5417		W4-17_oh.xyz.out	-75.3825
W4-17_hf.xyz.out	-100.002	-100.202	-100.204	-100.204	-100.204	-100.204	-100.204	-100.204	-100.204	-100.204	-100.204	-100.204	0.000110434	0.00631245	0.000801943	0.000841498	0.000957665	0.000891131	0.00100157	6.65342e-05	W4-17_hf.xyz.out		0.000862824	0.00100901	0.000922963	0.000625136	0.000101759	0.00162632	-2.13265e-05	-5.1346e-05	-3.18317e-05	0.000376429	1.39426e-05	W4-17_hf.xyz.out	-100.002	-100.202	-100.204	-100.204	-100.204	-100.204	-100.204	-100.204	-100.204	-100.204	-100.204	-100.204		W4-17_hf.xyz.out	-100.002
W4-17_h2o.xyz.out	-76.0032	-76.2014	-76.2031	-76.2032	-76.2038	-76.2038	-76.2038	-76.2038	-76.2038	-76.2038	-76.2038	-76.2038	0.000424612	0.0075007	0.00170807	0.0017484	0.00203157	0.00187338	0.002298	0.000158189	W4-17_h2o.xyz.out		0.0016855	0.00198681	0.00182124	0.00186357	0.000133464	0.00244191	6.29016e-05	4.47672e-05	5.2141e-05	0.000434423	3.95958e-06	W4-17_h2o.xyz.out	-76.0032	-76.2014	-76.2031	-76.2032	-76.2038	-76.2038	-76.2038	-76.2038	-76.2038	-76.2038	-76.2038	-76.2038		W4-17_h2o.xyz.out	-76.0032
W4-17_ch.xyz.out	-38.2696	-38.3676	-38.3691	-38.3696	-38.3697	-38.3697	-38.3697	-38.3697	-38.3697	-38.3697	-38.3697	-38.3697	0	0.00151173	0	0	0	0	0.000581179	0	W4-17_ch.xyz.out		0	0	0	0.000266929	-0.000266929	0.000647843	0	0	0	0.00031425	0	W4-17_ch.xyz.out	-38.2696	-38.3676	-38.3691	-38.3696	-38.3697	-38.3697	-38.3697	-38.3697	-38.3697	-38.3697	-38.3697	-38.3697		W4-17_ch.xyz.out	-38.2696
W4-17_ch2-trip.xyz.out	-38.9197	-39.02	-39.0213	-39.0216	-39.0217	-39.0217	-39.0217	-39.0217	-39.0217	-39.0217	-39.0217	-39.0217	0.000365081	0.00161843	3.11728e-05	3.53049e-05	6.79354e-05	4.74472e-05	0.000412529	2.04882e-05	W4-17_ch2-trip.xyz.out		3.27102e-05	6.49912e-05	4.32448e-05	0.000320758	8.75677e-05	0.000554467	2.59475e-06	2.94427e-06	4.20243e-06	9.17701e-05	-1.25816e-06	W4-17_ch2-trip.xyz.out	-38.9197	-39.02	-39.0213	-39.0216	-39.0217	-39.0217	-39.0217	-39.0217	-39.0217	-39.0217	-39.0217	-39.0217		W4-17_ch2-trip.xyz.out	-38.9197
W4-17_ch3.xyz.out	-39.5532	-39.6827	-39.6845	-39.6848	-39.6849	-39.6849	-39.6849	-39.6849	-39.6849	-39.6849	-39.6849	-39.6849	0.000611076	0.00402976	4.26895e-05	6.95732e-05	0.000108794	9.64482e-05	0.000707524	1.23456e-05	W4-17_ch3.xyz.out		5.92388e-05	8.93197e-05	7.99428e-05	0.000558001	0.000133018	0.00110371	1.03345e-05	1.94741e-05	1.65054e-05	0.000149523	2.96875e-06	W4-17_ch3.xyz.out	-39.5532	-39.6827	-39.6845	-39.6848	-39.6849	-39.6849	-39.6849	-39.6849	-39.6849	-39.6849	-39.6849	-39.6849		W4-17_ch3.xyz.out	-39.5532
W4-17_ch4.xyz.out	-40.1852	-40.3423	-40.3448	-40.3451	-40.3453	-40.3452	-40.3453	-40.3453	-40.3453	-40.3453	-40.3453	-40.3453	0.000602037	0.00776196	-0.00016359	-3.23142e-05	-1.83986e-05	1.15819e-05	0.000613619	-2.99805e-05	W4-17_ch4.xyz.out		-4.40179e-05	-3.73324e-05	-1.04311e-05	0.000451122	0.000140483	0.00190697	1.17037e-05	1.89338e-05	2.2013e-05	0.000162497	-3.07919e-06	W4-17_ch4.xyz.out	-40.1852	-40.3423	-40.3448	-40.3451	-40.3453	-40.3452	-40.3453	-40.3453	-40.3453	-40.3453	-40.3453	-40.3453		W4-17_ch4.xyz.out	-40.1852
W4-17_cch.xyz.out	-76.1534	-76.3804	-76.39	-76.3917	-76.3927	-76.3926	-76.3927	-76.3927	-76.3927	-76.3928	-76.3928	-76.3928	0.00830629	0.077102	0.000568244	0.00321428	0.00512826	0.00461277	0.0129191	0.000515488	W4-17_cch.xyz.out		0.00298721	0.00571256	0.00469733	0.015717	-0.00271337	0.00747775	0.000227067	-0.000584302	-8.45538e-05	-0.00279792	-0.000499748	W4-17_cch.xyz.out	-76.1534	-76.3804	-76.39	-76.3917	-76.3927	-76.3926	-76.3927	-76.3927	-76.3927	-76.3928	-76.3928	-76.3928		W4-17_cch.xyz.out	-76.1534
W4-17_c2h2.xyz.out	-76.8179	-77.0809	-77.0915	-77.0919	-77.0929	-77.0927	-77.0929	-77.0929	-77.0929	-77.0929	-77.0929	-77.0929	0.00276597	0.0793472	0.000670826	0.00418128	0.00520057	0.00506078	0.00782674	0.000139798	W4-17_c2h2.xyz.out		0.00396322	0.00526453	0.00477589	0.00775961	-0.000217754	0.0120891	0.00021806	-6.39545e-05	0.000284886	6.71316e-05	-0.00034884	W4-17_c2h2.xyz.out	-76.8179	-77.0809	-77.0915	-77.0919	-77.0929	-77.0927	-77.0929	-77.0929	-77.0929	-77.0929	-77.0929	-77.0929		W4-17_c2h2.xyz.out	-76.8179
W4-17_nh3.xyz.out	-56.1761	-56.3591	-56.3614	-56.3617	-56.3621	-56.362	-56.3621	-56.3621	-56.3621	-56.3621	-56.3621	-56.3621	0.000651809	0.0110113	0.00061869	0.000694634	0.000812807	0.000794027	0.00144584	1.87807e-05	W4-17_nh3.xyz.out		0.000587128	0.000686362	0.000672806	0.00106159	0.00018168	0.00221103	0.000107506	0.000126446	0.00012122	0.000384241	5.22527e-06	W4-17_nh3.xyz.out	-56.1761	-56.3591	-56.3614	-56.3617	-56.3621	-56.362	-56.3621	-56.3621	-56.3621	-56.3621	-56.3621	-56.3621		W4-17_nh3.xyz.out	-56.1761
W4-17_c2.xyz.out	-75.3868	-75.6989	-75.7265	-75.7251	-75.7294	-75.7277	-75.7285	-75.7282	-75.7283	-75.7283	-75.7283	-75.7283	-0.0179712	0.319736	0.0198601	0.0613901	0.060477	0.0513483	0.0333771	0.00912869	W4-17_c2.xyz.out		0.0654331	0.0686819	0.0542837	0.0210346	0.0152778	0.0840845	-0.00404299	-0.00820492	-0.00293538	0.0123424	-0.00526953	W4-17_c2.xyz.out	-75.3868	-75.6989	-75.7265	-75.7251	-75.7294	-75.7277	-75.7285	-75.7282	-75.7283	-75.7283	-75.7283	-75.7283		W4-17_c2.xyz.out	-75.3868
W4-17_n2.xyz.out	-108.954	-109.264	-109.276	-109.276	-109.277	-109.277	-109.277	-109.277	-109.277	-109.277	-109.277	-109.277	0.00102503	0.114752	0.00493205	0.00930196	0.0100351	0.00993164	0.0109567	0.000103491	W4-17_n2.xyz.out		0.0129829	0.013892	0.0133465	0.0130455	0.00116341	0.000817988	-0.00368098	-0.00385685	-0.00341489	-0.00208881	-0.000441956	W4-17_n2.xyz.out	-108.954	-109.264	-109.276	-109.276	-109.277	-109.277	-109.277	-109.277	-109.277	-109.277	-109.277	-109.277		W4-17_n2.xyz.out	-108.954
W4-17_co.xyz.out	-112.749	-113.044	-113.055	-113.055	-113.056	-113.056	-113.056	-113.056	-113.056	-113.056	-113.056	-113.056	-0.00799034	0.0336425	-0.00171422	0.00266418	0.00356737	0.00378543	-0.00420491	-0.000218058	W4-17_co.xyz.out		0.00425507	0.00444074	0.00462906	-0.00655303	0.00294293	-0.00159714	-0.00159089	-0.000873368	-0.000843626	0.00234812	-1.84092e-05	W4-17_co.xyz.out	-112.749	-113.044	-113.055	-113.055	-113.056	-113.056	-113.056	-113.056	-113.056	-113.056	-113.056	-113.056		W4-17_co.xyz.out	-112.749
W4-17_cn.xyz.out	-92.2129	-92.4767	-92.4891	-92.4916	-92.4936	-92.493	-92.4933	-92.4932	-92.4932	-92.4932	-92.4932	-92.4932	0.000414772	0.118518	0.00143067	0.0110265	0.00889362	0.00958879	0.0100026	-0.00069517	W4-17_cn.xyz.out		0.010947	0.00941588	0.00994552	0.0223863	-0.0121073	-0.0120127	7.94766e-05	-0.000522254	-0.000356728	-0.0123837	-0.000165417	W4-17_cn.xyz.out	-92.2129	-92.4767	-92.4891	-92.4916	-92.4936	-92.493	-92.4933	-92.4932	-92.4932	-92.4932	-92.4932	-92.4932		W4-17_cn.xyz.out	-92.2129
W4-17_no.xyz.out	-129.26	-129.587	-129.598	-129.599	-129.6	-129.6	-129.6	-129.6	-129.6	-129.6	-129.6	-129.6	-0.00144268	0.0851162	0.000912503	0.00701648	0.00720992	0.00714253	0.00569984	6.73952e-05	W4-17_no.xyz.out		0.00702158	0.00726492	0.00706408	0.00823388	-0.0029423	-0.00363837	-5.10229e-06	-5.49999e-05	7.84487e-05	-0.00253404	-0.000122115	W4-17_no.xyz.out	-129.26	-129.587	-129.598	-129.599	-129.6	-129.6	-129.6	-129.6	-129.6	-129.6	-129.6			W4-17_no.xyz.out	-129.26
W4-17_o2.xyz.out	-149.628	-149.976	-149.986	-149.986	-149.988	-149.988	-149.988	-149.988	-149.988	-149.988	-149.988	-149.988	0.006811	0.106922	0.00909717	0.0113763	0.0123959	0.0117948	0.0186058	0.000601168	W4-17_o2.xyz.out		0.0121882	0.0137116	0.0126311	0.0209892	-0.00204479	0.0120922	-0.000811859	-0.00131564	-0.000836284	-0.00238344	-0.000456692	W4-17_o2.xyz.out	-149.628	-149.976	-149.986	-149.986	-149.988	-149.988	-149.988	-149.988	-149.988	-149.988	-149.988	-149.988		W4-17_o2.xyz.out	-149.628
W4-17_of.xyz.out	-174.135	-174.49	-174.498	-174.499	-174.5	-174.5	-174.5	-174.5	-174.5	-174.5	-174.5	-174.5	-0.00129162	0.0390025	0.00013283	0.00288073	0.00226264	0.00275243	0.00146081	-0.000489789	W4-17_of.xyz.out		0.00260519	0.00252954	0.00239421	0.000857543	-0.000310273	0.00622482	0.000275541	-0.000266904	0.000358218	0.000603264	-0.000580331	W4-17_of.xyz.out	-174.135	-174.49	-174.498	-174.499	-174.5	-174.5	-174.5	-174.5	-174.5	-174.5	-174.5			W4-17_of.xyz.out	-174.135
W4-17_f2.xyz.out	-198.686	-199.088	-199.098	-199.098	-199.099	-199.099	-199.099	-199.099	-199.099	-199.099	-199.099	-199.099	0.00153508	0.0474684	0.00625288	0.00678995	0.00711614	0.00678898	0.00832406	0.000327156	W4-17_f2.xyz.out		0.00660263	0.00702144	0.00660076	0.00727321	0.000249624	0.0150551	0.000187322	9.46956e-05	0.000188223	0.00105085	-2.66139e-05	W4-17_f2.xyz.out	-198.686	-199.088	-199.098	-199.098	-199.099	-199.099	-199.099	-199.099	-199.099	-199.099	-199.099	-199.099		W4-17_f2.xyz.out	-198.686
W4-17_ph3.xyz.out	-342.463	-342.599	-342.602	-342.602	-342.603	-342.603	-342.603	-342.603	-342.603	-342.603	-342.603	-342.603	0.000490776	0.00299354	-3.0379e-05	1.76142e-05	6.98688e-05	6.42664e-05	0.000555043	5.6024e-06	W4-17_ph3.xyz.out		2.9092e-05	5.46228e-05	4.46485e-05	0.000284568	0.000235146	0.00155981	-1.14778e-05	1.52459e-05	1.96178e-05	0.000270475	-4.37187e-06	W4-17_ph3.xyz.out	-342.463	-342.599	-342.602	-342.602	-342.603	-342.603	-342.603	-342.603	-342.603	-342.603	-342.603	-342.603		W4-17_ph3.xyz.out	-342.463
W4-17_hs.xyz.out	-398.084	-398.209	-398.211	-398.211	-398.211	-398.211	-398.211	-398.211	-398.211	-398.211	-398.211	-398.211	0.000724017	0.00375632	3.00602e-05	6.0982e-05	0.000107495	8.75909e-05	0.000811608	1.99046e-05	W4-17_hs.xyz.out		2.49598e-05	4.22565e-05	3.2586e-05	4.44773e-05	0.000661329	0.00343472	3.60222e-05	6.5239e-05	5.50049e-05	0.000767131	1.19685e-05	W4-17_hs.xyz.out	-398.084	-398.209	-398.211	-398.211	-398.211	-398.211	-398.211	-398.211	-398.211	-398.211	-398.211	-398.211		W4-17_hs.xyz.out	-398.084
W4-17_h2s.xyz.out	-398.685	-398.835	-398.837	-398.838	-398.838	-398.838	-398.838	-398.838	-398.838	-398.838	-398.838	-398.838	0.000861616	0.00596008	7.26537e-05	0.000155278	0.000264802	0.000222733	0.00108435	4.20689e-05	W4-17_h2s.xyz.out		8.76775e-05	0.000132717	0.000109137	0.000223431	0.000696524	0.00489766	6.76004e-05	0.000132085	0.000113596	0.000860917	2.02234e-05	W4-17_h2s.xyz.out	-398.685	-398.835	-398.837	-398.838	-398.838	-398.838	-398.838	-398.838	-398.838	-398.838	-398.838	-398.838		W4-17_h2s.xyz.out	-398.685
W4-17_hcl.xyz.out	-460.082	-460.236	-460.238	-460.238	-460.239	-460.239	-460.239	-460.239	-460.239	-460.239	-460.239	-460.239	0.00068353	0.00547947	0.000165641	0.000211025	0.000306324	0.000261646	0.000945177	4.46774e-05	W4-17_hcl.xyz.out		5.12029e-05	7.39174e-05	6.31149e-05	4.56256e-05	0.000610859	0.00476923	0.000159822	0.000232406	0.000198531	0.000899551	4.12355e-05	W4-17_hcl.xyz.out	-460.082	-460.236	-460.238	-460.238	-460.239	-460.239	-460.239	-460.239	-460.239	-460.239	-460.239	-460.239		W4-17_hcl.xyz.out	-460.082
W4-17_so.xyz.out	-472.348	-472.652	-472.662	-472.662	-472.664	-472.664	-472.664	-472.664	-472.664	-472.664	-472.664	-472.664	-0.00105817	0.0669033	0.00333541	0.00659725	0.00762791	0.00738837	0.0063302	0.000239538	W4-17_so.xyz.out		0.007477	0.00865584	0.00788475	0.0129845	-0.00645752	0.0105059	-0.000879752	-0.00102793	-0.000496376	-0.00665428	-0.000518489	W4-17_so.xyz.out	-472.348	-472.652	-472.662	-472.662	-472.664	-472.664	-472.664	-472.664	-472.664	-472.664	-472.664			W4-17_so.xyz.out	-472.348
W4-17_clo.xyz.out	-534.256	-534.565	-534.573	-534.574	-534.575	-534.575	-534.575	-534.575	-534.575	-534.575	-534.575	-534.575	0.00168495	0.0401263	0.00131529	0.00267237	0.00327431	0.00314564	0.00483059	0.000128671	W4-17_clo.xyz.out		0.00114283	0.00137358	0.00126698	0.0021252	0.00050033	0.0216286	0.00152954	0.00190073	0.00187866	0.00270539	4.07706e-05	W4-17_clo.xyz.out	-534.256	-534.565	-534.573	-534.574	-534.575	-534.575	-534.575	-534.575	-534.575	-534.575	-534.575			W4-17_clo.xyz.out	-534.256
W4-17_clf.xyz.out	-558.844	-559.187	-559.193	-559.194	-559.195	-559.195	-559.195	-559.195	-559.195	-559.195	-559.195	-559.195	-8.73098e-05	0.0276319	0.00121831	0.00201676	0.00252495	0.00238087	0.00229356	0.000144076	W4-17_clf.xyz.out		0.00199914	0.00228496	0.00211633	0.00200156	-0.000369205	0.0140876	1.76229e-05	0.000239989	0.000264543	0.000292	1.62638e-05	W4-17_clf.xyz.out	-558.844	-559.187	-559.193	-559.194	-559.195	-559.195	-559.195	-559.195	-559.195	-559.195	-559.195			W4-17_clf.xyz.out	-558.844
W4-17_p2.xyz.out	-681.465	-681.71	-681.724	-681.725	-681.727	-681.727	-681.727	-681.727	-681.727	-681.727	-681.727	-681.727	0.00608129	0.125551	0.00301705	0.0103266	0.0147375	0.0129268	0.0190081	0.00181072	W4-17_p2.xyz.out		0.0203392	0.0264641	0.0212612	0.0275518	-0.000240719	0.0251705	-0.0100126	-0.0117266	-0.00833439	-0.00854369	-0.00339223	W4-17_p2.xyz.out	-681.465	-681.71	-681.724	-681.725	-681.727	-681.727	-681.727	-681.727	-681.727	-681.727	-681.727	-681.727		W4-17_p2.xyz.out	-681.465
W4-17_s2.xyz.out	-795.061	-795.321	-795.33	-795.331	-795.332	-795.332	-795.332	-795.332	-795.332	-795.332	-795.332	-795.332	0.00473615	0.0613655	0.000960755	0.00364273	0.00490668	0.0045562	0.00929235	0.000350478	W4-17_s2.xyz.out		0.00300594	0.00414056	0.00343278	0.00908905	-0.00102171	0.0297554	0.000636792	0.000766118	0.00112341	0.0002033	-0.000353828	W4-17_s2.xyz.out	-795.061	-795.321	-795.33	-795.331	-795.332	-795.332	-795.332	-795.332	-795.332	-795.332	-795.332	-795.332		W4-17_s2.xyz.out	-795.061
W4-17_cl2.xyz.out	-918.961	-919.257	-919.263	-919.264	-919.264	-919.264	-919.264	-919.264	-919.264	-919.264	-919.264	-919.264	0.00144589	0.025027	0.000755932	0.00131529	0.00177385	0.00166679	0.00311269	0.000107056	W4-17_cl2.xyz.out		0.000493002	0.000659814	0.000567408	0.000873937	0.000959043	0.0208365	0.000822292	0.00111404	0.00109939	0.00223875	2.93712e-05	W4-17_cl2.xyz.out	-918.961	-919.257	-919.263	-919.264	-919.264	-919.264	-919.264	-919.264	-919.264	-919.264	-919.264	-919.264		W4-17_cl2.xyz.out	-918.961
W4-17_h.xyz.out	-0.499278																																	W4-17_h.xyz.out	-0.499278													W4-17_h.xyz.out	-0.499278
W4-17_b.xyz.out	-24.53	-24.5886	-24.5894	-24.5898									0.0150438	0.0590163	0.00863171	0.00333138	0	0.00143326																W4-17_b.xyz.out	-24.53	-24.5886	-24.5894	-24.5898										W4-17_b.xyz.out	-24.53
W4-17_c.xyz.out	-37.6865	-37.7595	-37.7604	-37.7607	-37.7607	-37.7607										0.00955059	0.00997627	0.0090596	0.00863975	0.00144725			0.0138057	0.0132589	0.0121979	0.0103608	0.00328382	0.0148786	0.00585413	0.00237385	0.00173721	0.00382253	0.000932561	W4-17_c.xyz.out	-37.6865	-37.7595	-37.7604	-37.7607	-37.7607	-37.7607								W4-17_c.xyz.out	-37.6865
W4-17_n.xyz.out	-54.3911	-54.4779	-54.4785	-54.4786	-54.4787	-54.4787	-54.4787	-54.4787						0.000373775																				W4-17_n.xyz.out	-54.3911	-54.4779	-54.4785	-54.4786	-54.4787	-54.4787	-54.4787	-54.4787						W4-17_n.xyz.out	-54.3911
W4-17_o.xyz.out	-74.7922	-74.9092	-74.91	-74.9101	-74.9101	-74.9101	-74.9101	-74.9101	-74.9101	-74.9101				0.00172361	-1.98105e-05	-1.26311e-05																		W4-17_o.xyz.out	-74.7922	-74.9092	-74.91	-74.9101	-74.9101	-74.9101	-74.9101	-74.9101	-74.9101	-74.9101	-74.9101			W4-17_o.xyz.out	-74.7922
W4-17_f.xyz.out	-99.3752	-99.5267	-99.5276	-99.5276	-99.5278	-99.5278	-99.5278	-99.5278	-99.5278	-99.5278				0.00395187	-0.000113725	-8.0571e-05																		W4-17_f.xyz.out	-99.3752	-99.5267	-99.5276	-99.5276	-99.5278	-99.5278	-99.5278	-99.5278	-99.5278	-99.5278	-99.5278			W4-17_f.xyz.out	-99.3752
W4-17_al.xyz.out	-241.874	-241.921	-241.921	-241.922																														W4-17_al.xyz.out	-241.874	-241.921	-241.921	-241.922										W4-17_al.xyz.out	-241.874
W4-17_si.xyz.out	-288.85	-288.914	-288.915	-288.915	-288.916	-288.916																												W4-17_si.xyz.out	-288.85	-288.914	-288.915	-288.915	-288.916	-288.916								W4-17_si.xyz.out	-288.85
W4-17_p.xyz.out	-340.709	-340.79	-340.791	-340.792	-340.792	-340.792	-340.792	-340.792						0.000577755																				W4-17_p.xyz.out	-340.709	-340.79	-340.791	-340.792	-340.792	-340.792	-340.792	-340.792						W4-17_p.xyz.out	-340.709
W4-17_s.xyz.out	-397.497	-397.599	-397.601	-397.601	-397.601	-397.601	-397.601	-397.601	-397.601	-397.601				0.00202395	1.10404e-05	1.5032e-05																		W4-17_s.xyz.out	-397.497	-397.599	-397.601	-397.601	-397.601	-397.601	-397.601	-397.601	-397.601	-397.601	-397.601			W4-17_s.xyz.out	-397.497
W4-17_cl.xyz.out	-459.471	-459.598	-459.599	-459.599	-459.599	-459.599	-459.599	-459.599	-459.599	-459.599				0.00285637	5.17357e-05	6.49052e-05																		W4-17_cl.xyz.out	-459.471	-459.598	-459.599	-459.599	-459.599	-459.599	-459.599	-459.599	-459.599	-459.599	-459.599			W4-17_cl.xyz.out	-459.471
[truncated: 11 more columns]

## Sheet: Septuples VDZ(p,s)
	-112.679	-112.887	-112.896	-112.896	-112.897		-112.897	-112.897		-112.897	-112.897		-112.897	-112.897	-112.897
W4-17_co.xyz.out	-112.679	-112.887	-112.896	-112.896	-112.897		-112.897	-112.897		-112.897	-112.897		-112.897	-112.897	-112.897
																			0.010439	0.103741	0.0132334		0.0809581	0.00957845
						CCSDT(Q)L			CCSDTQ(5)L			CC(5)(6)L														HF	CCSD	CCSD(T)	CCSDT	CCSDT(Q)	CCSDT(Q)L	CCSDTQ	CCSDTQ(5)	CCSDTQ(5)L	CCSDTQP	CCSDTQP(6)	CC(5)(6)L	CC(6)
	HF	CCSD	CCSD(T)	CCSDT	CCSDT(Q)		CCSDTQ	CCSDTQ(5)		CCSDTQP	CCSDTQP(6)		CC(6)	CC(6)(7)	CC(7)	∆(7) kcal/mol	∆T7 kcal/mol	(6)L-CC(7)	(6)L-(5)L	(5)L-(Q)L	T6	T6-(6)L	T5	T5-(5)L		-78.9618	-79.104	-79.1096	-79.1113	-79.112		-79.1117	-79.1117		-79.1117	-79.1117		-79.1117
W4-17_bn3pi.xyz.out	-78.9618	-79.104	-79.1096	-79.1113	-79.112	-79.1118	-79.1117	-79.1117	-79.1117	-79.1117	-79.1117	-79.1117	-79.1117	skipped	skipped				-0.0054491	-0.037741	0.00163596	-2.61986e-06	0.0111714	-0.00708768	W4-17_bn3pi.xyz.out	-78.9618	-79.104	-79.1096	-79.1113	-79.112	-79.1118	-79.1117	-79.1117	-79.1117	-79.1117	-79.1117	-79.1117
W4-17_cf.xyz.out	-137.136	-137.321	-137.326	-137.326	-137.327	-137.327	-137.327	-137.327	-137.327	-137.327	-137.327	-137.327	-137.327	skipped	skipped				-0.0041916	-0.0161192	-0.001547	-0.000206639	-0.0141507	-0.00285124	W4-17_cf.xyz.out	-137.136	-137.321	-137.326	-137.326	-137.327	-137.327	-137.327	-137.327	-137.327	-137.327	-137.327	-137.327
W4-17_ch2c.xyz.out	-76.7403	-76.9179	-76.9236	-76.9242	-76.9246	-76.9246	-76.9246	-76.9246	-76.9247	-76.9247	-76.9247	-76.9247	-76.9247	skipped	skipped				0.00131967	0.0418034	0.000587317	-1.86847e-05	0.0227272	0.000713664	W4-17_ch2c.xyz.out	-76.7403	-76.9179	-76.9236	-76.9242	-76.9246	-76.9246	-76.9246	-76.9246	-76.9247	-76.9247	-76.9247	-76.9247
W4-17_ch2ch.xyz.out	-77.3678	-77.5448	-77.5494	-77.5503	-77.5507	-77.5507	-77.5507	-77.5507	-77.5507	-77.5507	-77.5507	-77.5507	-77.5507	skipped	skipped				0.0024762	0.0101343	0.000708684	-2.39476e-05	0.0234931	0.00174357	W4-17_ch2ch.xyz.out	-77.3678	-77.5448	-77.5494	-77.5503	-77.5507	-77.5507	-77.5507	-77.5507	-77.5507	-77.5507	-77.5507	-77.5507
W4-17_c2h4.xyz.out	-78.0054	-78.209	-78.2141	-78.2144	-78.2148	-78.2148	-78.2148	-78.2148	-78.2148	-78.2148	-78.2148	-78.2148	-78.2148	skipped	skipped				0.00207746	0.0104995	0.000902794	-5.08772e-05	0.0281359	0.00112379	W4-17_c2h4.xyz.out	-78.0054	-78.209	-78.2141	-78.2144	-78.2148	-78.2148	-78.2148	-78.2148	-78.2148	-78.2148	-78.2148	-78.2148
W4-17_ch2nh.xyz.out	-93.9827	-94.203	-94.2088	-94.209	-94.2097	-94.2097	-94.2097	-94.2097	-94.2097	-94.2097	-94.2097	-94.2097	-94.2097	skipped	skipped				0.00335179	0.00513794	0.00247058	-7.9294e-05	0.0413969	0.000801912	W4-17_ch2nh.xyz.out	-93.9827	-94.203	-94.2088	-94.209	-94.2097	-94.2097	-94.2097	-94.2097	-94.2097	-94.2097	-94.2097	-94.2097
W4-17_hco.xyz.out	-113.195	-113.407	-113.414	-113.415	-113.416	-113.415	-113.415	-113.415	-113.415	-113.415	-113.415	-113.415	-113.415	skipped	skipped				-0.000843351	-0.0120233	0.00406244	4.97195e-05	0.0434496	-0.00485607	W4-17_hco.xyz.out	-113.195	-113.407	-113.414	-113.415	-113.416	-113.415	-113.415	-113.415	-113.415	-113.415	-113.415	-113.415
W4-17_h2co.xyz.out	-113.816	-114.042	-114.048	-114.048	-114.049	-114.049	-114.049	-114.049	-114.049	-114.049	-114.049	-114.049	-114.049	skipped	skipped				0.00194664	-0.0204951	0.00365369	7.02842e-05	0.0346585	-0.00163677	W4-17_h2co.xyz.out	-113.816	-114.042	-114.048	-114.048	-114.049	-114.049	-114.049	-114.049	-114.049	-114.049	-114.049	-114.049
W4-17_co2.xyz.out	-187.533	-187.87	-187.885	-187.884	-187.886	-187.886	-187.886	-187.886	-187.886	-187.886	-187.886	-187.886	-187.886	-187.886	fatal	-0.00115278			-0.0192243	-0.103502	0.00689428	-0.00159973	0.0336017	-0.0277183	W4-17_co2.xyz.out	-187.533	-187.87	-187.885	-187.884	-187.886	-187.886	-187.886	-187.886	-187.886	-187.886	-187.886	-187.886
W4-17_hno.xyz.out	-129.723	-129.973	-129.98	-129.98	-129.982	-129.982	-129.982	-129.982	-129.982	-129.982	-129.982	-129.982	-129.982	-129.982	-129.982	0.000537218	0.000600355	0.00072081	0.00851953	0.00455761	0.00754191	0.000120455	0.0756447	0.00109808	W4-17_hno.xyz.out	-129.723	-129.973	-129.98	-129.98	-129.982	-129.982	-129.982	-129.982	-129.982	-129.982	-129.982	-129.982
W4-17_no2.xyz.out	-203.927	-204.301	-204.32	-204.32	-204.323	-204.323	-204.323	-204.323	-204.323	-204.323	-204.323	-204.323	-204.323	skipped	skipped				-0.00481351	-0.0501404	0.0203299	-0.0011491	0.171211	-0.0262926	W4-17_no2.xyz.out	-203.927	-204.301	-204.32	-204.32	-204.323	-204.323	-204.323	-204.323	-204.323	-204.323	-204.323	-204.323
W4-17_n2o.xyz.out	-183.574	-183.943	-183.962	-183.961	-183.965	-183.965	-183.964	-183.964	-183.964	-183.964	-183.964	-183.964	-183.964	skipped	skipped				0.00762691	-0.113854	0.0244868	-0.00169708	0.178412	-0.018557	W4-17_n2o.xyz.out	-183.574	-183.943	-183.962	-183.961	-183.965	-183.965	-183.964	-183.964	-183.964	-183.964	-183.964	-183.964
W4-17_o3sextuples.xyz.out	-224.162	-224.598	-224.624	-224.624	-224.63	-224.629	-224.628	-224.629	-224.629	-224.629	-224.629	-224.629	-224.629	-224.629	skipped	0.00348807			0.041492	0.0195034	0.0533588	9.08822e-06	0.39884	-0.0118577	W4-17_o3.xyz.out	-224.162	-224.598	-224.624	-224.624	-224.63	-224.629	-224.628	-224.629	-224.629	-224.629	-224.629	-224.629
W4-17_hoo.xyz.out	-150.123	-150.36	-150.364	-150.365	-150.366	-150.366	-150.366	-150.366	-150.366	-150.366	-150.366	-150.366	-150.366	-150.366	-150.366	0.000347965	0.000352575	0.00063184	0.00675726	0.0015809	0.00561424	0.000279265	0.0434783	0.00142229	W4-17_hoo.xyz.out	-150.123	-150.36	-150.364	-150.365	-150.366	-150.366	-150.366	-150.366	-150.366	-150.366	-150.366	-150.366
W4-17_hooh.xyz.out	-150.715	-150.978	-150.983	-150.983	-150.984	-150.984	-150.984	-150.984	-150.984	-150.984	-150.984	-150.984	-150.984	-150.984	-150.984	0.000287297	0.000321151	0.0005259	0.00765593	-0.0221406	0.00654302	0.000204749	0.0373949	0.00131766	W4-17_hooh.xyz.out	-150.715	-150.978	-150.983	-150.983	-150.984	-150.984	-150.984	-150.984	-150.984	-150.984	-150.984	-150.984
W4-17_f2o.xyz.out	-273.412	-273.809	-273.819	-273.82	-273.822	-273.822	-273.822	-273.822	-273.822	-273.822	-273.822	-273.822	-273.822	skipped	skipped				0.00722531	-0.0217419	0.0100027	-0.000191451	0.0865039	-0.00296884	W4-17_f2o.xyz.out	-273.412	-273.809	-273.819	-273.82	-273.822	-273.822	-273.822	-273.822	-273.822	-273.822	-273.822	-273.822
W4-17_hocl.xyz.out	-534.815	-534.999	-535.002	-535.002	-535.003	-535.003	-535.003	-535.003	-535.003	-535.003	-535.003	-535.003	-535.003	-535.003	-535.003	0.000101151	0.000123628	0.000331621	0.00409509	-0.00842024	0.00339397	0.000207992	0.0179539	0.000909119	W4-17_hocl.xyz.out	-534.815	-534.999	-535.002	-535.002	-535.003	-535.003	-535.003	-535.003	-535.003	-535.003	-535.003	-535.003
W4-17_ssh.xyz.out	-795.546	-795.662	-795.664	-795.664	-795.665	-795.665	-795.665	-795.665	-795.665	-795.665	-795.665	-795.665	-795.665	-795.665	-795.665	2.87927e-05	4.29085e-05	0.000157462	0.00193535	0.0212798	0.000822934	0.000114554	0.00970943	0.00122697	W4-17_ssh.xyz.out	-795.546	-795.662	-795.664	-795.664	-795.665	-795.665	-795.665	-795.665	-795.665	-795.665	-795.665	-795.665
W4-17_b2.xyz.out	-49.0696	-49.2126	-49.2226	-49.2236	-49.225	-49.2247	-49.2253	-49.2254	-49.2254	-49.2255	-49.2255	-49.2255	-49.2255	-49.2255	-49.2255	0	0	9.19822e-05	0.0244725	0.432343	0.000428492	9.19822e-05	0.0780636	0.024136	W4-17_b2.xyz.out	-49.0696	-49.2126	-49.2226	-49.2236	-49.225	-49.2247	-49.2253	-49.2254	-49.2254	-49.2255	-49.2255	-49.2255
W4-17_bh.xyz.out	-25.1167	-25.1761	-25.1767	-25.177	-25.177	-25.177	-25.177	-25.177	-25.177	-25.177	-25.177	-25.177	-25.177	-25.177	-25.177	0	0	0	0	0.0125317	0	0	0	0	W4-17_bh.xyz.out	-25.1167	-25.1761	-25.1767	-25.177	-25.177	-25.177	-25.177	-25.177
W4-17_bh3.xyz.out	-26.3785	-26.4459	-26.4466	-26.4469	-26.4469	-26.4469	-26.4469	-26.4469	-26.4469	-26.4469	-26.4469	-26.4469	-26.4469	-26.4469	-26.4469	0	0	2.86143e-07	4.64564e-05	0.00299573	9.36243e-07	2.86143e-07	0.000294857	4.58063e-05	W4-17_bh3.xyz.out	-26.3785	-26.4459	-26.4466	-26.4469	-26.4469	-26.4469	-26.4469	-26.4469	-26.4469	-26.4469	-26.4469	-26.4469
W4-17_bn.xyz.out	-78.8602	-79.0951	-79.1218	-79.1172	-79.1193	-79.1187	-79.118	-79.1181	-79.1184	-79.1183	-79.1184	-79.1184	-79.1184	-79.1184	-79.1184	-0.00270427	0.0027556	-0.000510444	0.00433088	-0.214849	0.0297871	-0.00326604	0.177121	-0.0287223	W4-17_bn.xyz.out	-78.8602	-79.0951	-79.1218	-79.1172	-79.1193	-79.1187	-79.118	-79.1181	-79.1184	-79.1183	-79.1184	-79.1184
W4-17_bf.xyz.out	-124.069	-124.246	-124.251	-124.251	-124.251	-124.251	-124.251	-124.251	-124.251	-124.251	-124.251	-124.251	-124.251	-124.251	-124.251	0.000300015	-6.26355e-05	-9.79906e-05	-0.00196021	-0.0179972	-0.00171814	-3.53551e-05	-0.0105099	-0.000277422	W4-17_bf.xyz.out	-124.069	-124.246	-124.251	-124.251	-124.251	-124.251	-124.251	-124.251	-124.251	-124.251	-124.251	-124.251
W4-17_nh.xyz.out	-54.9466	-55.0145	-55.0149	-55.015	-55.0151	-55.0151	-55.0151	-55.0151	-55.0151	-55.0151	-55.0151	-55.0151	-55.0151	-55.0151	-55.0151	0	0	2.10435e-05	0.00018205	0.0112877	7.74604e-05	2.10435e-05	0.000567596	0.000125633	W4-17_nh.xyz.out	-54.9466	-55.0145	-55.0149	-55.015	-55.0151	-55.0151	-55.0151	-55.0151	-55.0151	-55.0151	-55.0151	-55.0151
W4-17_nh2.xyz.out	-55.5317	-55.6315	-55.6324	-55.6326	-55.6328	-55.6328	-55.6328	-55.6328	-55.6328	-55.6328	-55.6328	-55.6328	-55.6328	-55.6328	-55.6328	3.64395e-06	1.19723e-05	8.33546e-05	0.000945506	0.00904818	0.000436684	7.13823e-05	0.00351055	0.000580203	W4-17_nh2.xyz.out	-55.5317	-55.6315	-55.6324	-55.6326	-55.6328	-55.6328	-55.6328	-55.6328	-55.6328	-55.6328	-55.6328	-55.6328
W4-17_hcn.xyz.out	-92.8345	-93.0482	-93.0553	-93.0553	-93.0568	-93.0567	-93.0566	-93.0568	-93.0567	-93.0567	-93.0568	-93.0568	-93.0568	-93.0568	-93.0568	0.000702659	0.000837642	0.00134728	0.0112978	-0.00303742	0.00996948	0.000509633	0.0948436	0.00183791	W4-17_hcn.xyz.out	-92.8345	-93.0482	-93.0553	-93.0553	-93.0568	-93.0567	-93.0566	-93.0568	-93.0567	-93.0567	-93.0568	-93.0568
W4-17_hof.xyz.out	-174.699	-174.962	-174.967	-174.967	-174.968	-174.968	-174.968	-174.968	-174.968	-174.968	-174.968	-174.968	-174.968	-174.968	-174.968	0.000287098	0.000298313	0.000516868	0.00570304	-0.00855446	0.0052617	0.000218555	0.0382812	0.000659901	W4-17_hof.xyz.out	-174.699	-174.962	-174.967	-174.967	-174.968	-174.968	-174.968	-174.968	-174.968	-174.968	-174.968	-174.968
W4-17_alh.xyz.out	-242.444	-242.49	-242.491	-242.491	-242.491	-242.491	-242.491	-242.491	-242.491	-242.491	-242.491	-242.491	-242.491	-242.491	-242.491	0	0	0	0	0.0114136	0	0	0	0	W4-17_alh.xyz.out	-242.444	-242.49	-242.491	-242.491	-242.491	-242.491	-242.491	-242.491
W4-17_alh3.xyz.out	-243.608	-243.667	-243.668	-243.668	-243.668	-243.668	-243.668	-243.668	-243.668	-243.668	-243.668	-243.668	-243.668	-243.668	-243.668	0	0	7.69968e-07	-2.39169e-05	0.00801371	2.12225e-06	7.69968e-07	-2.05371e-05	-2.52692e-05	W4-17_alh3.xyz.out	-243.608	-243.667	-243.668	-243.668	-243.668	-243.668	-243.668	-243.668	-243.668	-243.668	-243.668	-243.668
W4-17_alf.xyz.out	-341.399	-341.561	-341.564	-341.564	-341.564	-341.564	-341.564	-341.564	-341.564	-341.564	-341.564	-341.564	-341.564	-341.564	-341.564	0.000288427	-1.37086e-05	3.91911e-05	-0.00159822	-0.0213528	-0.000629669	5.28997e-05	-0.0015238	-0.000915654	W4-17_alf.xyz.out	-341.399	-341.561	-341.564	-341.564	-341.564	-341.564	-341.564	-341.564	-341.564	-341.564	-341.564	-341.564
W4-17_alcl.xyz.out	-701.458	-701.545	-701.546	-701.547	-701.547	-701.547	-701.547	-701.547	-701.547	-701.547	-701.547	-701.547	-701.547	-701.547	-701.547	0.000136754	-2.81306e-05	-5.37186e-05	-0.00088531	0.0023425	-0.000928041	-2.55879e-05	-0.00582348	1.71435e-05	W4-17_alcl.xyz.out	-701.458	-701.545	-701.546	-701.547	-701.547	-701.547	-701.547	-701.547	-701.547	-701.547	-701.547	-701.547
W4-17_sih.xyz.out	-289.412	-289.457	-289.457	-289.457	-289.457	-289.457	-289.457	-289.457	-289.457	-289.457	-289.457	-289.457	-289.457	-289.457	-289.457	0	0	0	5.9021e-05	0.00828518	0	0	0.000179971	5.9021e-05	W4-17_sih.xyz.out	-289.412	-289.457	-289.457	-289.457	-289.457	-289.457	-289.457	-289.457	-289.457	-289.457
W4-17_sih4.xyz.out	-291.199	-291.284	-291.285	-291.285	-291.285	-291.285	-291.285	-291.285	-291.285	-291.285	-291.285	-291.285	-291.285	-291.285	-291.285	1.79455e-07	-5.72286e-07	-5.05773e-06	7.25162e-05	0.00582184	-7.57844e-06	-4.48544e-06	0.000439162	7.56092e-05	W4-17_sih4.xyz.out	-291.199	-291.284	-291.285	-291.285	-291.285	-291.285	-291.285	-291.285	-291.285	-291.285	-291.285	-291.285
W4-17_sio.xyz.out	-363.731	-363.924	-363.933	-363.934	-363.935	-363.935	-363.935	-363.934	-363.935	-363.935	-363.935	-363.935	-363.935	-363.935	-363.935	-0.00251198	-0.000349087	-0.00298187	-0.0249389	-0.0818779	-0.000781781	-0.00263278	-0.0309664	-0.0267899	W4-17_sio.xyz.out	-363.731	-363.924	-363.933	-363.934	-363.935	-363.935	-363.935	-363.934	-363.935	-363.935	-363.935	-363.935
W4-17_sif.xyz.out	-388.322	-388.482	-388.485	-388.485	-388.486	-388.486	-388.486	-388.486	-388.486	-388.486	-388.486	-388.486	-388.486	-388.486	-388.486	8.78934e-05	4.17169e-06	-5.65701e-06	-0.00164018	-0.0161896	-0.000342996	-9.8287e-06	-0.00203882	-0.00130701	W4-17_sif.xyz.out	-388.322	-388.482	-388.485	-388.485	-388.486	-388.486	-388.486	-388.486	-388.486	-388.486	-388.486	-388.486
W4-17_cs.xyz.out	-435.265	-435.421	-435.43	-435.431	-435.431	-435.431	-435.432	-435.432	-435.432	-435.432	-435.432	-435.432	-435.432	-435.432	-435.432	-0.00255391	-0.000799891	-0.00158283	-0.00866541	0.100474	-0.000489949	-0.00078294	0.0399213	-0.0089584	W4-17_cs.xyz.out	-435.265	-435.421	-435.43	-435.431	-435.431	-435.431	-435.432	-435.432	-435.432	-435.432	-435.432	-435.432
W4-17_h2.xyz.out	-1.12458	-1.14805																	0	0	0	0	0	0	W4-17_h2.xyz.out	-1.12458	-1.14805
W4-17_oh.xyz.out	-75.3666	-75.4645	-75.465	-75.4651	-75.4653	-75.4653	-75.4653	-75.4653	-75.4653	-75.4653	-75.4653	-75.4653	-75.4653	-75.4653	-75.4653	4.1127e-06	1.10241e-05	8.70745e-05	0.000547458	0.00925759	0.000414419	7.60504e-05	0.00191743	0.000209089	W4-17_oh.xyz.out	-75.3666	-75.4645	-75.465	-75.4651	-75.4653	-75.4653	-75.4653	-75.4653	-75.4653	-75.4653	-75.4653	-75.4653
W4-17_hf.xyz.out	-99.9885	-100.119	-100.119	-100.119	-100.12	-100.12	-100.12	-100.12	-100.12	-100.12	-100.12	-100.12	-100.12	-100.12	-100.12	3.16014e-05	3.90091e-05	9.16007e-05	0.000789088	-0.00865246	0.000833005	5.25916e-05	0.00468613	8.67469e-06	W4-17_hf.xyz.out	-99.9885	-100.119	-100.119	-100.119	-100.12	-100.12	-100.12	-100.12	-100.12	-100.12	-100.12	-100.12
W4-17_h2o.xyz.out	-75.9803	-76.1147	-76.1156	-76.1157	-76.1161	-76.1161	-76.1161	-76.1161	-76.1161	-76.1161	-76.1161	-76.1161	-76.1161	-76.1161	-76.1161	2.1078e-05	3.04875e-05	0.000184717	0.00208283	-0.0117927	0.00194591	0.000154229	0.00505879	0.000291148	W4-17_h2o.xyz.out	-75.9803	-76.1147	-76.1156	-76.1157	-76.1161	-76.1161	-76.1161	-76.1161	-76.1161	-76.1161	-76.1161	-76.1161
W4-17_ch.xyz.out	-38.2573	-38.3209	-38.3216	-38.3219	-38.3219	-38.3219	-38.322	-38.322	-38.322	-38.322	-38.322	-38.322	-38.322	-38.322	-38.322	0	0	0	0.000266929	0.00984175	0	0	0.000863886	0.000266929	W4-17_ch.xyz.out	-38.2573	-38.3209	-38.3216	-38.3219	-38.3219	-38.3219	-38.322	-38.322	-38.322	-38.322
W4-17_ch2-trip.xyz.out	-38.9131	-38.9799	-38.9804	-38.9806	-38.9807	-38.9807	-38.9807	-38.9807	-38.9807	-38.9807	-38.9807	-38.9807	-38.9807	-38.9807	-38.9807	0	0	2.17463e-05	0.000320758	0.0084182	6.49912e-05	2.17463e-05	0.00106396	0.000277514	W4-17_ch2-trip.xyz.out	-38.9131	-38.9799	-38.9804	-38.9806	-38.9807	-38.9807	-38.9807	-38.9807	-38.9807	-38.9807	-38.9807	-38.9807
W4-17_ch3.xyz.out	-39.5456	-39.637	-39.638	-39.6382	-39.6383	-39.6383	-39.6383	-39.6383	-39.6383	-39.6383	-39.6383	-39.6383	-39.6383	-39.6383	-39.6383	3.50025e-06	7.70331e-06	1.70802e-05	0.000558001	0.00586946	8.93197e-05	9.37687e-06	0.00292605	0.000478058	W4-17_ch3.xyz.out	-39.5456	-39.637	-39.638	-39.6382	-39.6383	-39.6383	-39.6383	-39.6383	-39.6383	-39.6383	-39.6383	-39.6383
W4-17_ch4.xyz.out	-40.1763	-40.2909	-40.2925	-40.2927	-40.2928	-40.2928	-40.2927	-40.2928	-40.2928	-40.2928	-40.2928	-40.2928	-40.2928	-40.2928	-40.2928	9.56701e-06	1.39251e-05	-1.29763e-05	0.000451122	0.00172184	-3.73331e-05	-2.69013e-05	0.00585499	0.000461554	W4-17_ch4.xyz.out	-40.1763	-40.2909	-40.2925	-40.2927	-40.2928	-40.2928	-40.2927	-40.2928	-40.2928	-40.2928	-40.2928	-40.2928
W4-17_cch.xyz.out	-76.1338	-76.3005	-76.3055	-76.3067	-76.3075	-76.3076	-76.3077	-76.3078	-76.3078	-76.3078	-76.3078	-76.3078	-76.3078	-76.3078	-76.3078	0.000177497	0.000348725	0.00136396	0.015717	0.118051	0.00571256	0.00101524	0.0696242	0.0110197	W4-17_cch.xyz.out	-76.1338	-76.3005	-76.3055	-76.3067	-76.3075	-76.3076	-76.3077	-76.3078	-76.3078	-76.3078	-76.3078	-76.3078
W4-17_c2h2.xyz.out	-76.797	-76.9934	-76.9995	-76.9996	-77.0005	-77.0005	-77.0005	-77.0006	-77.0006	-77.0006	-77.0006	-77.0006	-77.0006	-77.0006	-77.0006	0.000300937	0.000409109	0.000897747	0.00775961	0.0400532	0.00526453	0.000488639	0.0672581	0.00298372	W4-17_c2h2.xyz.out	-76.797	-76.9934	-76.9995	-76.9996	-77.0005	-77.0005	-77.0005	-77.0006	-77.0006	-77.0006	-77.0006	-77.0006
W4-17_nh3.xyz.out	-56.1544	-56.2822	-56.2836	-56.2837	-56.284	-56.284	-56.284	-56.284	-56.284	-56.284	-56.284	-56.284	-56.284	-56.284	-56.284	4.39056e-05	6.55603e-05	7.91158e-05	0.00114293	0.00112148	0.000686361	1.35555e-05	0.00880024	0.000470129	W4-17_nh3.xyz.out	-56.1544	-56.2822	-56.2836	-56.2837	-56.284	-56.284	-56.284	-56.284	-56.284	-56.284	-56.284	-56.284
W4-17_c2.xyz.out	-75.357	-75.6258	-75.6484	-75.6464	-75.6497	-75.649	-75.6476	-75.6483	-75.648	-75.648	-75.6481	-75.6481	-75.6481	-75.6481	-75.6481	0.00320793	0.00371171	0.0181099	0.0210346	-0.624943	0.0686819	0.0143982	0.235652	-0.033249	W4-17_c2.xyz.out	-75.357	-75.6258	-75.6484	-75.6464	-75.6497	-75.649	-75.6476	-75.6483	-75.648	-75.648	-75.6481	-75.6481
W4-17_n2.xyz.out	-108.879	-109.105	-109.113	-109.113	-109.115	-109.115	-109.115	-109.115	-109.115	-109.115	-109.115	-109.115	-109.115	-109.115	-109.115	0.00105408	0.00117635	0.0017218	0.0132082	-0.0337869	0.013892	0.000545447	0.113934	-0.00013838	W4-17_n2.xyz.out	-108.879	-109.105	-109.113	-109.113	-109.115	-109.115	-109.115	-109.115	-109.115	-109.115	-109.115	-109.115
W4-17_co.xyz.out	-112.679	-112.887	-112.896	-112.896	-112.897	-112.897	-112.897	-112.897	-112.897	-112.897	-112.897	-112.897	-112.897	-112.897	-112.897	-0.000683973	-5.09877e-05	-0.000250636	-0.00633377	-0.00807378	0.00439984	-0.000199648	0.0352396	-0.0109333	W4-17_co.xyz.out	-112.679	-112.887	-112.896	-112.896	-112.897	-112.897	-112.897	-112.897	-112.897	-112.897	-112.897	-112.897
W4-17_cn.xyz.out	-92.1706	-92.3638	-92.3701	-92.3721	-92.3738	-92.3739	-92.3737	-92.374	-92.3739	-92.3739	-92.3739	-92.3739	-92.3739	-92.3739	-92.3739	0.000700173	0.000954496	0.000424743	0.0224677	0.0208905	0.00941583	-0.000529753	0.130531	0.0125221	W4-17_cn.xyz.out	-92.1706	-92.3638	-92.3701	-92.3721	-92.3738	-92.3739	-92.3737	-92.374	-92.3739	-92.3739	-92.3739	-92.3739
W4-17_no.xyz.out	-129.187	-129.412	-129.419	-129.42	-129.421	-129.421	-129.421	-129.421	-129.421	-129.421	-129.421	-129.421	-129.421	-129.421	-129.421	0.000496626	0.000584729	0.000774239	0.00853448	-0.00213836	0.00722437	0.00018951	0.0887546	0.00149962	W4-17_no.xyz.out	-129.187	-129.412	-129.419	-129.42	-129.421	-129.421	-129.421	-129.421	-129.421	-129.421	-129.421	-129.421
W4-17_o2.xyz.out	-149.561	-149.794	-149.8	-149.8	-149.802	-149.802	-149.802	-149.802	-149.802	-149.802	-149.802	-149.802	-149.802	-149.802	-149.802	0.000719329	0.000833166	0.00189103	0.0214277	0.0220056	0.0136298	0.00105786	0.09483	0.00885578	W4-17_o2.xyz.out	-149.561	-149.794	-149.8	-149.8	-149.802	-149.802	-149.802	-149.802	-149.802	-149.802	-149.802	-149.802
W4-17_of.xyz.out	-174.1	-174.329	-174.334	-174.335	-174.336	-174.336	-174.336	-174.336	-174.336	-174.336	-174.336	-174.336	-174.336	-174.336	-174.336	0.000146731	0.000156422	0.000246964	0.00124075	4.926e-07	0.00231264	9.05421e-05	0.0327777	-0.00098135	W4-17_of.xyz.out	-174.1	-174.329	-174.334	-174.335	-174.336	-174.336	-174.336	-174.336	-174.336	-174.336	-174.336	-174.336
W4-17_f2.xyz.out	-198.667	-198.934	-198.94	-198.94	-198.941	-198.941	-198.941	-198.941	-198.941	-198.941	-198.941	-198.941	-198.941	-198.941	-198.941	0.000224569	0.000214359	0.00056813	0.00760112	-0.0151126	0.00666943	0.00035377	0.0324133	0.00128546	W4-17_f2.xyz.out	-198.667	-198.934	-198.94	-198.94	-198.941	-198.941	-198.941	-198.941	-198.941	-198.941	-198.941	-198.941
W4-17_ph3.xyz.out	-342.421	-342.506	-342.507	-342.507	-342.507	-342.507	-342.507	-342.507	-342.507	-342.507	-342.507	-342.507	-342.507	-342.507	-342.507	1.38556e-06	2.72592e-06	1.27002e-05	0.000300279	0.00596499	5.46228e-05	9.97427e-06	0.00143373	0.00025563	W4-17_ph3.xyz.out	-342.421	-342.506	-342.507	-342.507	-342.507	-342.507	-342.507	-342.507	-342.507	-342.507	-342.507	-342.507
W4-17_hs.xyz.out	-398.063	-398.113	-398.114	-398.114	-398.114	-398.114	-398.114	-398.114	-398.114	-398.114	-398.114	-398.114	-398.114	-398.114	-398.114	1.17354e-07	2.48244e-06	1.04185e-05	9.1243e-05	0.00457183	3.64909e-05	7.9361e-06	0.000321601	6.26882e-05	W4-17_hs.xyz.out	-398.063	-398.113	-398.114	-398.114	-398.114	-398.114	-398.114	-398.114	-398.114	-398.114	-398.114	-398.114
W4-17_h2s.xyz.out	-398.651	-398.725	-398.726	-398.726	-398.726	-398.726	-398.726	-398.726	-398.726	-398.726	-398.726	-398.726	-398.726	-398.726	-398.726	1.19604e-06	2.07202e-06	2.39175e-05	0.000270197	0.00603826	0.000126951	2.18455e-05	0.00106242	0.000165091	W4-17_h2s.xyz.out	-398.651	-398.725	-398.726	-398.726	-398.726	-398.726	-398.726	-398.726	-398.726	-398.726	-398.726	-398.726
W4-17_hcl.xyz.out	-460.062	-460.121	-460.122	-460.122	-460.122	-460.122	-460.122	-460.122	-460.122	-460.122	-460.122	-460.122	-460.122	-460.122	-460.122	1.31589e-06	4.17547e-06	7.61735e-06	0.000110969	0.00344938	4.17394e-05	3.44188e-06	0.000710244	7.26719e-05	W4-17_hcl.xyz.out	-460.062	-460.121	-460.122	-460.122	-460.122	-460.122	-460.122	-460.122	-460.122	-460.122	-460.122	-460.122
W4-17_so.xyz.out	-472.266	-472.443	-472.447	-472.447	-472.449	-472.449	-472.449	-472.449	-472.449	-472.449	-472.449	-472.449	-472.449	-472.449	-472.449	0.000366668	0.000436691	0.00119472	0.0132505	0.00468543	0.00860918	0.000758027	0.0563974	0.00539935	W4-17_so.xyz.out	-472.266	-472.443	-472.447	-472.447	-472.449	-472.449	-472.449	-472.449	-472.449	-472.449	-472.449	-472.449
W4-17_clo.xyz.out	-534.199	-534.354	-534.357	-534.358	-534.358	-534.358	-534.358	-534.358	-534.358	-534.358	-534.358	-534.358	-534.358	-534.358	-534.358	9.77547e-05	0.000109391	0.000197292	0.00240351	0.0236522	0.00130679	8.79009e-05	0.0184977	0.00118462	W4-17_clo.xyz.out	-534.199	-534.354	-534.357	-534.358	-534.358	-534.358	-534.358	-534.358	-534.358	-534.358	-534.358	-534.358
W4-17_clf.xyz.out	-558.809	-558.99	-558.992	-558.992	-558.993	-558.993	-558.993	-558.993	-558.993	-558.993	-558.993	-558.993	-558.993	-558.993	-558.993	7.83e-05	8.30672e-05	0.000210879	0.00223086	-0.00755307	0.00207678	0.000127812	0.0135443	0.000281895	W4-17_clf.xyz.out	-558.809	-558.99	-558.992	-558.992	-558.993	-558.993	-558.993	-558.993	-558.993	-558.993	-558.993	-558.993
W4-17_p2.xyz.out	-681.393	-681.535	-681.54	-681.541	-681.542	-681.542	-681.542	-681.542	-681.542	-681.542	-681.542	-681.542	-681.542	-681.542	-681.542	0.00106469	0.00151412	0.00671707	0.0275832	-0.00807703	0.0264641	0.00520295	0.10038	0.00632201	W4-17_p2.xyz.out	-681.393	-681.535	-681.54	-681.541	-681.542	-681.542	-681.542	-681.542	-681.542	-681.542	-681.542	-681.542
W4-17_s2.xyz.out	-794.976	-795.089	-795.092	-795.092	-795.093	-795.093	-795.093	-795.093	-795.093	-795.093	-795.093	-795.093	-795.093	-795.093	-795.093	0.000114438	0.00017154	0.000875846	0.00918258	0.0747475	0.00412903	0.000704306	0.03161	0.00575786	W4-17_s2.xyz.out	-794.976	-795.089	-795.092	-795.092	-795.093	-795.093	-795.093	-795.093	-795.093	-795.093	-795.093	-795.093
W4-17_cl2.xyz.out	-918.908	-919.014	-919.015	-919.015	-919.016	-919.016	-919.016	-919.016	-919.016	-919.016	-919.016	-919.016	-919.016	-919.016	-919.016	1.17645e-05	1.81871e-05	9.58722e-05	0.00100462	0.0140136	0.000595458	7.76851e-05	0.00419047	0.000486851	W4-17_cl2.xyz.out	-918.908	-919.014	-919.015	-919.015	-919.016	-919.016	-919.016	-919.016	-919.016	-919.016	-919.016	-919.016
W4-17_h.xyz.out	-0.499278																								W4-17_h.xyz.out	-0.499278
W4-17_b.xyz.out	-24.5267	-24.5684		-24.5689												0.000966795	0.000763948	0.00280394		0.103741	0.0132334	0.00201638	0.0809581	0.00957845	W4-17_b.xyz.out	-24.5267	-24.5684	-24.5687	-24.5689
W4-17_c.xyz.out	-37.6834	-37.7211		-37.7216		-37.7216	-37.7216																		W4-17_c.xyz.out	-37.6834	-37.7211	-37.7214	-37.7216	-37.7216	-37.7216
W4-17_n.xyz.out	-54.3911	-54.425		-54.4252		-54.4252	-54.4252		-54.4252	-54.4252															W4-17_n.xyz.out	-54.3911	-54.425	-54.4252	-54.4252	-54.4252	-54.4252	-54.4252	-54.4252	-54.4252
W4-17_o.xyz.out	-74.7893	-74.8473		-74.8477		-74.8477	-74.8477		-74.8477	-74.8477		-74.8477	-74.8477												W4-17_o.xyz.out	-74.7893	-74.8473	-74.8476	-74.8477	-74.8477	-74.8477	-74.8477	-74.8477	-74.8477	-74.8477	-74.8477	-74.8477
W4-17_f.xyz.out	-99.3725	-99.4571		-99.4576		-99.4577	-99.4577		-99.4577	-99.4577		-99.4577	-99.4577	-99.4577	-99.4577	2.70958e-06	-2.12726e-07								W4-17_f.xyz.out	-99.3725	-99.4571	-99.4576	-99.4576	-99.4577	-99.4577	-99.4577	-99.4577	-99.4577	-99.4577	-99.4577	-99.4577
W4-17_al.xyz.out	-241.87	-241.899		-241.9																					W4-17_al.xyz.out	-241.87	-241.899	-241.9	-241.9
W4-17_si.xyz.out	-288.846	-288.87		-288.87		-288.87	-288.87																		W4-17_si.xyz.out	-288.846	-288.87	-288.87	-288.87	-288.87	-288.87
W4-17_p.xyz.out	-340.709	-340.726		-340.726		-340.726	-340.726		-340.726	-340.726															W4-17_p.xyz.out	-340.709	-340.726	-340.726	-340.726	-340.726	-340.726	-340.726	-340.726	-340.726
W4-17_s.xyz.out	-397.493	-397.518		-397.518		-397.518	-397.518		-397.518	-397.518		-397.518	-397.518												W4-17_s.xyz.out	-397.493	-397.518	-397.518	-397.518	-397.518	-397.518	-397.518	-397.518	-397.518	-397.518	-397.518	-397.518
W4-17_cl.xyz.out	-459.467	-459.501		-459.501		-459.501	-459.501		-459.501	-459.501		-459.501	-459.501	-459.501	-459.501	5.20779e-08	-2.00821e-07								W4-17_cl.xyz.out	-459.467	-459.501	-459.501	-459.501	-459.501	-459.501	-459.501	-459.501	-459.501	-459.501	-459.501	-459.501
