# Supplementary material for: Does Basis Set Superposition Error Significantly Affect Post‐CCSD(T) Corrections?
Source: J Comput Chem. 2024 Dec 24;46(1):e70006. doi: 10.1002/jcc.70007 (PMC11668233; doi:10.1002/jcc.70007)
Supplement: Supplementary file 3 — Table S2. [file JCC-46-0-s004.xlsx]

## Sheet: Sheet1
	CC_GUESS	ICCGES	MP2	[	0]	***
	LMP2_TYP	ILMP2T	VERSION1	[	0]	***
	Total	MP2	energy	=	-74.9549	a.u.
	Total	MP2	energy	[au]:	-74.9549
[comartin@login01	C2-CCSDt]$	fgrep	MP2	../../Bare*-CCSDt/n2o.out
fgrep:	No	match.
[comartin@login01	C2-CCSDt]$	fgrep	MP2	../C1-CCSDt/n2o.out
	CC_GUESS	ICCGES	MP2	[	0]	***
	LMP2_TYP	ILMP2T	VERSION1	[	0]	***
	Total	MP2	energy	=	-74.9556	a.u.
	Total	MP2	energy	[au]:	-74.9556			-0.000661825		-0.00363698
[comartin@login01	C2-CCSDt]$	fgrep	MP2	../C2-CCSDt/n2o.out
	CC_GUESS	ICCGES	MP2	[	0]	***
	LMP2_TYP	ILMP2T	VERSION1	[	0]	***
	Total	MP2	energy	=	-74.9579	a.u.
	Total	MP2	energy	[au]:	-74.9579			-0.00297515
[comartin@login01	C2-CCSDt]$	ls	../..
[comartin@login01	C2-CCSDt]$	fgrep	MP2	../../gh
ghostA/	ghostA-CCSDt/	ghostB/	ghostB-CCSDt/	ghostC/	ghostC-CCSDt/
[comartin@login01	C2-CCSDt]$	fgrep	MP2	../../ghostC/n2o.out
	CC_GUESS	ICCGES	MP2	[	0]	***
	LMP2_TYP	ILMP2T	VERSION1	[	0]	***
	Total	MP2	energy	=	-74.9584	a.u.		-0.00349636
	Total	MP2	energy	[au]:	-74.9584

## Sheet: Sheet2
		HF	CCSD	CCSD(T)	CCSDT	CCSDT(Q)
alcl.out:	Total	-701.485	-701.687	-701.692	-701.692	-701.693			alcl.out:	E(SCF)=	-459.472	0.6197787075D-10	-0.000521641	-0.000448951
alf.out:	Total	-341.423	-341.671	-341.675	-341.676	-341.676			alf.out:	E(SCF)=	-99.3784	0.8656164674D-10	-0.000314683	-0.000571905
alh.out:	Total	-242.454	-242.528	-242.529	-242.529	-242.529			alh.out:	E(SCF)=	-0.499313	0.6028511024D-13	-0.000349985	-3.0076e-05
b2.out:	Total	-49.0856	-49.2565	-49.2705	-49.2722	-49.2737			b2.out:	E(SCF)=	-24.5302	0.8004941154D-10	-0.0017481	-0.00144775
bf.out:	Total	-100.025	-100.126	-100.13	-100.13	-100.13			bf.out:	E(SCF)=	-19.3447	0.8426581655D-10	-0.000150157	-0.000181274
bh.out:	Total	-24.8922	-24.9835	-24.9921	-24.9935	-24.9939			bh.out:	E(SCF)=	-0.499289	0.1332267630D-14	-0.00136645	-0.000416983
bn3pi.out:	Total	-78.9295	-79.1415	-79.1529	-79.1552	-79.1564			bn3pi.out:	E(SCF)=	-54.3925	0.2250288844D-10	-0.00239629	-0.00116138
bn.out:	Total	-78.8881	-79.1771	-79.206	-79.2033	-79.2073			bn.out:	E(SCF)=	-54.3925	0.1700239949D-10	0.00266282	-0.00395774
c2.out:	Total	-75.3868	-75.6989	-75.7265	-75.7251	-75.7294			c2.out:	E(SCF)=	-37.6867	0.8555267605D-11	0.00135751	-0.00427439
cf.out:	Total	-137.18	-137.468	-137.475	-137.476	-137.476			cf.out:	E(SCF)=	-99.3778	0.3567246498D-10	-0.000672305	-0.000606129
ch.out:	Total	-38.2726	-38.3779	-38.3798	-38.3803	-38.3803			ch.out:	E(SCF)=	-0.499285	0.3996802889D-14	-0.00051	-6.16341e-05
cl2.out:	Total	-918.961	-919.257	-919.263	-919.264	-919.264			cl2.out:	E(SCF)=	-459.472	0.4457114886D-10	-0.000440598	-0.000705961
clf.out:	Total	-558.844	-559.187	-559.193	-559.194	-559.195			clf.out:	E(SCF)=	-99.3774	0.2035327462D-10	-0.000353647	-0.000956163
clo.out:	Total	-534.256	-534.565	-534.573	-534.574	-534.575			clo.out:	E(SCF)=	-74.7943	0.6408984454D-11	-0.00083359	-0.000938835
cn.out:	Total	-92.2129	-92.4767	-92.4891	-92.4916	-92.4936			cn.out:	E(SCF)=	-54.3919	0.3719380359D-10	-0.00253343	-0.00202429
co.out:	Total	-112.749	-113.044	-113.055	-113.055	-113.056			co.out:	E(SCF)=	-74.7946	0.2391212228D-11	-0.000458804	-0.00109994
cs.out:	Total	-435.329	-435.59	-435.605	-435.605	-435.606			cs.out:	E(SCF)=	-397.498	0.9068457096D-10	-0.000747171	-0.00106333
f2.out:	Total	-198.686	-199.088	-199.098	-199.098	-199.099			f2.out:	E(SCF)=	-99.3763	0.7712419592D-10	-0.000270105	-0.00170075
		-1.12872	-1.16343						h2.out:	E(SCF)=	-0.499279	0.6013039459D-14	0	0
hcl.out:	Total	-460.089	-460.252	-460.255	-460.255	-460.255			hcl.out:	E(SCF)=	-0.499285	0.1726049859D-13	-0.000227494	-0.000250695
hf.out:	Total	-100.019	-100.226	-100.228	-100.228	-100.229			hf.out:	E(SCF)=	-0.499285	0.1521005544D-13	-8.92842e-05	-0.000412207
hs.out:	Total	-398.044	-398.181	-398.183	-398.184	-398.184			hs.out:	E(SCF)=	-0.456403	0.3766431611D-13	-0.000407871	-0.000170088
n2.out:	Total	-108.954	-109.264	-109.276	-109.276	-109.277			n2.out:	E(SCF)=	-54.3915	0.3671307702D-10	-7.12196e-05	-0.00170286
nh.out:	Total	-54.9665	-55.0898	-55.0914	-55.0916	-55.0918			nh.out:	E(SCF)=	-0.499282	0.1043609643D-13	-0.000283546	-0.000108848
no.out:	Total	-129.26	-129.587	-129.598	-129.599	-129.6			no.out:	E(SCF)=	-74.7941	0.7656771051D-10	-0.000627242	-0.00149896
o2.out:	Total	-149.628	-149.976	-149.986	-149.986	-149.988			o2.out:	E(SCF)=	-149.628	0.2185215897D-10	-0.00019051	-0.00192481
of.out:	Total	-174.135	-174.49	-174.498	-174.499	-174.5			of.out:	E(SCF)=	-174.135	0.5659678282D-10	-0.00113489	-0.00121401
oh.out:	Total	-75.3938	-75.5576	-75.5593	-75.5595	-75.5597			oh.out:	E(SCF)=	-75.3938	0.6951350606D-10	-0.000192366	-0.000249503
p2.out:	Total	-681.465	-681.71	-681.724	-681.725	-681.727			p2.out:	E(SCF)=	-681.465	0.3716454922D-10	-0.000435395	-0.00181004
s2.out:	Total	-794.892	-795.145	-795.153	-795.154	-795.155			s2.out:	E(SCF)=	-794.892	0.6428157312D-10	-0.00100122	-0.000726222
sif.out:	Total	-388.359	-388.622	-388.627	-388.628	-388.629			sif.out:	E(SCF)=	-388.359	0.4099287576D-10	-0.000529769	-0.000585074
sih.out:	Total	-289.429	-289.518	-289.52	-289.521	-289.521			sih.out:	E(SCF)=	-289.429	0.1546296424D-10	-0.000541706	-4.49055e-05
sio.out:	Total	-363.79	-364.069	-364.081	-364.081	-364.083			sio.out:	E(SCF)=	-363.79	0.1303357422D-10	-0.000637954	-0.00173369
so.out:	Total	-472.348	-472.652	-472.662	-472.662	-472.664			so.out:	E(SCF)=	-472.348	0.5506828327D-10	-0.00053453	-0.0014463

## Sheet: Sheet3
alcl.out:	E(SCF)=	-701.511	-701.777	-701.788	-701.789	-701.789		alcl.out:	E(SCF)=	-459.486	alcl.out:	Total	CCSD	energy	[au]:	-459.668	alcl.out:	Total	CCSD(T)	energy	[au]:	-459.674	alcl.out:	alcl.out:	E(SCF)=	-241.879	alcl.out:	Total	CCSD	energy	[au]:	-241.93	alcl.out:	Total	CCSD(T)	energy	[au]:	-241.932	alcl.out:	Total	CCSDT	energy	[au]:	-241.93	alcl.out:	Total	CCSDT	energy	[au]:
alf.out:	E(SCF)=	-341.47	-341.79	-341.799	-341.799	-341.8		alf.out:	E(SCF)=	-99.4064	alf.out:	Total	CCSD	energy	[au]:	-99.6194	alf.out:	Total	CCSD(T)	energy	[au]:	-99.6233	alf.out:	alf.out:	E(SCF)=	-241.879	alf.out:	Total	CCSD	energy	[au]:	-241.93	alf.out:	Total	CCSD(T)	energy	[au]:	-241.931	alf.out:	Total	CCSDT	energy	[au]:	-241.93	alf.out:	Total	CCSDT	energy	[au]:
alh.out:	E(SCF)=	-242.462	-242.544	-242.546	-242.546	-242.546		alh.out:	E(SCF)=	-0.499817	b2.out:	Total	CCSD	energy	[au]:	-24.5973	b2.out:	Total	CCSD(T)	energy	[au]:	-24.5986	alh.out:	alh.out:	E(SCF)=	-241.879	alh.out:	Total	CCSD	energy	[au]:	-241.93	alh.out:	Total	CCSD(T)	energy	[au]:	-241.931	alh.out:	Total	CCSDT	energy	[au]:	-241.93	alh.out:	Total	CCSDT	energy	[au]:
b2.out:	E(SCF)=	-49.0917	-49.2789	-49.296	-49.2974	-49.2993		b2.out:	E(SCF)=	-24.5321	bf.out:	Total	CCSD	energy	[au]:	-23.9996	bf.out:	Total	CCSD(T)	energy	[au]:	-24.0008	b2.out:	b2.out:	E(SCF)=	-24.5321	b2.out:	Total	CCSD	energy	[au]:	-24.5973	b2.out:	Total	CCSD(T)	energy	[au]:	-24.5986	b2.out:	Total	CCSDT	energy	[au]:	-24.5973	b2.out:	Total	CCSDT	energy	[au]:
bf.out:	E(SCF)=	-112.925	-113.108	-113.114	-113.114	-113.114		bf.out:	E(SCF)=	-23.9367	bn3pi.out:	Total	CCSD	energy	[au]:	-54.5139	bn3pi.out:	Total	CCSD(T)	energy	[au]:	-54.5163	bf.out:	bf.out:	E(SCF)=	-88.7268	bf.out:	Total	CCSD	energy	[au]:	-88.8138	bf.out:	Total	CCSD(T)	energy	[au]:	-88.8152	bf.out:	Total	CCSDT	energy	[au]:	-88.8153	bf.out:	Total	CCSDT	energy	[au]:
bh.out:	E(SCF)=	-25.1299	-25.2286	-25.2306	-25.231	-25.2311		bh.out:	E(SCF)=	-0.499815	bn.out:	Total	CCSD	energy	[au]:	-54.5139	bn.out:	Total	CCSD(T)	energy	[au]:	-54.5163	bh.out:	bh.out:	E(SCF)=	-24.5321	bh.out:	Total	CCSD	energy	[au]:	-24.5972	bh.out:	Total	CCSD(T)	energy	[au]:	-24.5985	bh.out:	Total	CCSDT	energy	[au]:	-24.5972	bh.out:	Total	CCSDT	energy	[au]:
bn3pi.out:	E(SCF)=	-78.949	-79.1985	-79.2141	-79.216	-79.2174		bn3pi.out:	E(SCF)=	-54.4011	c2.out:	Total	CCSD	energy	[au]:	-37.7797	c2.out:	Total	CCSD(T)	energy	[au]:	-37.7818	bn3pi.out:	bn3pi.out:	E(SCF)=	-24.5321	bn3pi.out:	Total	CCSD	energy	[au]:	-24.5974	bn3pi.out:	Total	CCSD(T)	energy	[au]:	-24.5987	bn3pi.out:	Total	CCSDT	energy	[au]:	-24.5974	bn3pi.out:	Total	CCSDT	energy	[au]:
bn.out:	E(SCF)=	-78.9056	-79.234	-79.2679	-79.2647	-79.2696		bn.out:	E(SCF)=	-54.4011	cf.out:	Total	CCSD	energy	[au]:	-99.62	cf.out:	Total	CCSD(T)	energy	[au]:	-99.6239	bn.out:	bn.out:	E(SCF)=	-24.5321	bn.out:	Total	CCSD	energy	[au]:	-24.5974	bn.out:	Total	CCSD(T)	energy	[au]:	-24.5988	bn.out:	Total	CCSDT	energy	[au]:	-24.5974	bn.out:	Total	CCSDT	energy	[au]:
c2.out:	E(SCF)=	-75.4014	-75.7495	-75.783	-75.7809	-75.7861		c2.out:	E(SCF)=	-37.6916	cl2.out:	Total	CCSD	energy	[au]:	-459.668	cl2.out:	Total	CCSD(T)	energy	[au]:	-459.673	c2.out:	c2.out:	E(SCF)=	-37.6916	c2.out:	Total	CCSD	energy	[au]:	-37.7797	c2.out:	Total	CCSD(T)	energy	[au]:	-37.7818	c2.out:	Total	CCSDT	energy	[au]:	-37.7823	c2.out:	Total	CCSDT	energy	[au]:
cf.out:	E(SCF)=	-137.225	-137.592	-137.605	-137.605	-137.606		cf.out:	E(SCF)=	-99.4062	clf.out:	Total	CCSD	energy	[au]:	-99.6188	clf.out:	Total	CCSD(T)	energy	[au]:	-99.6226	cf.out:	cf.out:	E(SCF)=	-37.6916	cf.out:	Total	CCSD	energy	[au]:	-37.7793	cf.out:	Total	CCSD(T)	energy	[au]:	-37.7814	cf.out:	Total	CCSDT	energy	[au]:	-37.7819	cf.out:	Total	CCSDT	energy	[au]:
ch.out:	E(SCF)=	-38.2813	-38.4071	-38.4104	-38.411	-38.4111		ch.out:	E(SCF)=	-0.499813	clo.out:	Total	CCSD	energy	[au]:	-74.9732	clo.out:	Total	CCSD(T)	energy	[au]:	-74.9763	ch.out:	ch.out:	E(SCF)=	-37.6916	ch.out:	Total	CCSD	energy	[au]:	-37.7794	ch.out:	Total	CCSD(T)	energy	[au]:	-37.7815	ch.out:	Total	CCSDT	energy	[au]:	-37.7819	ch.out:	Total	CCSDT	energy	[au]:
cl2.out:	E(SCF)=	-918.999	-919.409	-919.426	-919.427	-919.428		cl2.out:	E(SCF)=	-459.486	cn.out:	Total	CCSD	energy	[au]:	-54.5139	cn.out:	Total	CCSD(T)	energy	[au]:	-54.5163	cl2.out:	cl2.out:	E(SCF)=	-459.486	cl2.out:	Total	CCSD	energy	[au]:	-459.668	cl2.out:	Total	CCSD(T)	energy	[au]:	-459.673	cl2.out:	Total	CCSDT	energy	[au]:	-459.674	cl2.out:	Total	CCSDT	energy	[au]:
clf.out:	E(SCF)=	-558.901	-559.363	-559.38	-559.38	-559.381		clf.out:	E(SCF)=	-99.4061	co.out:	Total	CCSD	energy	[au]:	-74.9745	co.out:	Total	CCSD(T)	energy	[au]:	-74.9777	clf.out:	clf.out:	E(SCF)=	-459.485	clf.out:	Total	CCSD	energy	[au]:	-459.668	clf.out:	Total	CCSD(T)	energy	[au]:	-459.673	clf.out:	Total	CCSDT	energy	[au]:	-459.674	clf.out:	Total	CCSDT	energy	[au]:
clo.out:	E(SCF)=	-534.303	-534.717	-534.734	-534.735	-534.736		clo.out:	E(SCF)=	-74.8123	cs.out:	Total	CCSD	energy	[au]:	-397.651	cs.out:	Total	CCSD(T)	energy	[au]:	-397.656	clo.out:	clo.out:	E(SCF)=	-459.486	clo.out:	Total	CCSD	energy	[au]:	-459.668	clo.out:	Total	CCSD(T)	energy	[au]:	-459.674	clo.out:	Total	CCSDT	energy	[au]:	-459.674	clo.out:	Total	CCSDT	energy	[au]:
cn.out:	E(SCF)=	-92.2347	-92.5472	-92.5657	-92.5681	-92.5704		cn.out:	E(SCF)=	-54.401	f2.out:	Total	CCSD	energy	[au]:	-99.6182	f2.out:	Total	CCSD(T)	energy	[au]:	-99.6219	cn.out:	cn.out:	E(SCF)=	-37.6916	cn.out:	Total	CCSD	energy	[au]:	-37.7797	cn.out:	Total	CCSD(T)	energy	[au]:	-37.7818	cn.out:	Total	CCSDT	energy	[au]:	-37.7823	cn.out:	Total	CCSDT	energy	[au]:
co.out:	E(SCF)=	-112.78	-113.139	-113.156	-113.156	-113.157		co.out:	E(SCF)=	-74.8125	h2.out:	Total	CCSD	energy	[au]:	-0.49981							co.out:	co.out:	E(SCF)=	-37.6916	co.out:	Total	CCSD	energy	[au]:	-37.7796	co.out:	Total	CCSD(T)	energy	[au]:	-37.7817	co.out:	Total	CCSDT	energy	[au]:	-37.7822	co.out:	Total	CCSDT	energy	[au]:
cs.out:	E(SCF)=	-435.352	-435.671	-435.693	-435.693	-435.695		cs.out:	E(SCF)=	-397.51	n2.out:	Total	CCSD	energy	[au]:	-54.5138	n2.out:	Total	CCSD(T)	energy	[au]:	-54.5162	cs.out:	cs.out:	E(SCF)=	-37.6916	cs.out:	Total	CCSD	energy	[au]:	-37.7795	cs.out:	Total	CCSD(T)	energy	[au]:	-37.7816	cs.out:	Total	CCSDT	energy	[au]:	-37.7821	cs.out:	Total	CCSDT	energy	[au]:
f2.out:	E(SCF)=	-198.752	-199.278	-199.296	-199.296	-199.298		f2.out:	E(SCF)=	-99.4058	no.out:	Total	CCSD	energy	[au]:	-74.9741	no.out:	Total	CCSD(T)	energy	[au]:	-74.9772	f2.out:	f2.out:	E(SCF)=	-99.4058	f2.out:	Total	CCSD	energy	[au]:	-99.6182	f2.out:	Total	CCSD(T)	energy	[au]:	-99.6219	f2.out:	Total	CCSDT	energy	[au]:	-99.6221	f2.out:	Total	CCSDT	energy	[au]:
h2.out:	E(SCF)=	-1.13295	-1.17234					h2.out:	E(SCF)=	-0.49981	o2.out:	Total	CCSD	energy	[au]:	-74.9736	o2.out:	Total	CCSD(T)	energy	[au]:	-74.9767	h2.out:	h2.out:	E(SCF)=	-0.49981	h2.out:	Total	CCSD	energy	[au]:	-0.49981													hcl.out:	Total	CCSDT	energy	[au]:
hcl.out:	E(SCF)=	-460.107	-460.33	-460.337	-460.338	-460.338		hcl.out:	E(SCF)=	-0.499812	of.out:	Total	CCSD	energy	[au]:	-99.6188	of.out:	Total	CCSD(T)	energy	[au]:	-99.6225	hcl.out:	hcl.out:	E(SCF)=	-459.486	hcl.out:	Total	CCSD	energy	[au]:	-459.668	hcl.out:	Total	CCSD(T)	energy	[au]:	-459.674	hcl.out:	Total	CCSDT	energy	[au]:	-459.675	hf.out:	Total	CCSDT	energy	[au]:
hf.out:	E(SCF)=	-100.058	-100.332	-100.338	-100.338	-100.339		hf.out:	E(SCF)=	-0.499813	p2.out:	Total	CCSD	energy	[au]:	-340.818	p2.out:	Total	CCSD(T)	energy	[au]:	-340.822	hf.out:	hf.out:	E(SCF)=	-99.4059	hf.out:	Total	CCSD	energy	[au]:	-99.6196	hf.out:	Total	CCSD(T)	energy	[au]:	-99.6235	hf.out:	Total	CCSDT	energy	[au]:	-99.6237	hs.out:	Total	CCSDT	energy	[au]:
hs.out:	E(SCF)=	-398.1	-398.277	-398.284	-398.285	-398.285		hs.out:	E(SCF)=	-0.494168	s2.out:	Total	CCSD	energy	[au]:	-397.65	s2.out:	Total	CCSD(T)	energy	[au]:	-397.655	hs.out:	hs.out:	E(SCF)=	-397.509	hs.out:	Total	CCSD	energy	[au]:	-397.652	hs.out:	Total	CCSD(T)	energy	[au]:	-397.656	hs.out:	Total	CCSDT	energy	[au]:	-397.657	n2.out:	Total	CCSDT	energy	[au]:
n2.out:	E(SCF)=	-108.983	-109.355	-109.374	-109.374	-109.375		n2.out:	E(SCF)=	-54.4008	sif.out:	Total	CCSD	energy	[au]:	-288.931	sif.out:	Total	CCSD(T)	energy	[au]:	-288.934	n2.out:	n2.out:	E(SCF)=	-54.4008	n2.out:	Total	CCSD	energy	[au]:	-54.5138	n2.out:	Total	CCSD(T)	energy	[au]:	-54.5162	n2.out:	Total	CCSDT	energy	[au]:	-54.5165	nh.out:	Total	CCSDT	energy	[au]:
nh.out:	E(SCF)=	-54.9812	-55.1369	-55.1407	-55.1411	-55.1412		nh.out:	E(SCF)=	-0.499811	sih.out:	Total	CCSD	energy	[au]:	-288.931	sih.out:	Total	CCSD(T)	energy	[au]:	-288.933	nh.out:	nh.out:	E(SCF)=	-54.4009	nh.out:	Total	CCSD	energy	[au]:	-54.5134	nh.out:	Total	CCSD(T)	energy	[au]:	-54.5158	nh.out:	Total	CCSDT	energy	[au]:	-54.5161	no.out:	Total	CCSDT	energy	[au]:
no.out:	E(SCF)=	-129.296	-129.698	-129.717	-129.717	-129.719		no.out:	E(SCF)=	-74.8123	sio.out:	Total	CCSD	energy	[au]:	-74.9737	sio.out:	Total	CCSD(T)	energy	[au]:	-74.9769	no.out:	no.out:	E(SCF)=	-54.2643	no.out:	Total	CCSD	energy	[au]:	-54.408	no.out:	Total	CCSD(T)	energy	[au]:	-54.416	no.out:	Total	CCSDT	energy	[au]:	-54.4245	o2.out:	Total	CCSDT	energy	[au]:
o2.out:	E(SCF)=	-149.675	-150.111	-150.129	-150.129	-150.131		o2.out:	E(SCF)=	-74.8122	so.out:	Total	CCSD	energy	[au]:	-74.9736	so.out:	Total	CCSD(T)	energy	[au]:	-74.9767	o2.out:	o2.out:	E(SCF)=	-74.8122	o2.out:	Total	CCSD	energy	[au]:	-74.9736	o2.out:	Total	CCSD(T)	energy	[au]:	-74.9767	o2.out:	Total	CCSDT	energy	[au]:	-74.977	of.out:	Total	CCSDT	energy	[au]:
of.out:	E(SCF)=	-174.192	-174.654	-174.67	-174.671	-174.672		of.out:	E(SCF)=	-99.4059	0.3295386186D-10												of.out:	of.out:	E(SCF)=	-74.8122	of.out:	Total	CCSD	energy	[au]:	-74.9727	of.out:	Total	CCSD(T)	energy	[au]:	-74.9758	of.out:	Total	CCSDT	energy	[au]:	-74.9761	oh.out:	Total	CCSDT	energy	[au]:
oh.out:	E(SCF)=	-75.4192	-75.6326	-75.6377	-75.638	-75.6382		oh.out:	E(SCF)=	-0.499812	0.1287858709D-13												oh.out:	oh.out:	E(SCF)=	-74.8123	oh.out:	Total	CCSD	energy	[au]:	-74.9737	oh.out:	Total	CCSD(T)	energy	[au]:	-74.9768	oh.out:	Total	CCSDT	energy	[au]:	-74.9771	p2.out:	Total	CCSDT	energy	[au]:
p2.out:	E(SCF)=	-681.489	-681.785	-681.807	-681.808	-681.81		p2.out:	E(SCF)=	-340.716	0.2356711354D-10												p2.out:	p2.out:	E(SCF)=	-340.716	p2.out:	Total	CCSD	energy	[au]:	-340.818	p2.out:	Total	CCSD(T)	energy	[au]:	-340.822	p2.out:	Total	CCSDT	energy	[au]:	-340.823	s2.out:	Total	CCSDT	energy	[au]:
s2.out:	E(SCF)=	-795.096	-795.436	-795.455	-795.456	-795.458		s2.out:	E(SCF)=	-397.51	0.9833656112D-10												s2.out:	s2.out:	E(SCF)=	-397.51	s2.out:	Total	CCSD	energy	[au]:	-397.65	s2.out:	Total	CCSD(T)	energy	[au]:	-397.655	s2.out:	Total	CCSDT	energy	[au]:	-397.656	sif.out:	Total	CCSDT	energy	[au]:
sif.out:	E(SCF)=	-388.284	-388.638	-388.652	-388.653	-388.653		sif.out:	E(SCF)=	-288.856	0.3466223619D-10												sif.out:	sif.out:	E(SCF)=	-99.4063	sif.out:	Total	CCSD	energy	[au]:	-99.6194	sif.out:	Total	CCSD(T)	energy	[au]:	-99.6233	sif.out:	Total	CCSDT	energy	[au]:	-99.6235	sio.out:	Total	CCSDT	energy	[au]:
sih.out:	E(SCF)=	-289.439	-289.544	-289.547	-289.547	-289.547		sih.out:	E(SCF)=	-288.856	0.3403452140D-10												sih.out:	sih.out:	E(SCF)=	-0.499815						-0.499815													so.out:	Total	CCSDT	energy	[au]:
sio.out:	E(SCF)=	-363.838	-364.177	-364.195	-364.195	-364.197		sio.out:	E(SCF)=	-74.8125	0.7370604127D-10												sio.out:	sio.out:	E(SCF)=	-288.856	sio.out:	Total	CCSD	energy	[au]:	-288.931	sio.out:	Total	CCSD(T)	energy	[au]:	-288.934	sio.out:	Total	CCSDT	energy	[au]:	-288.934
so.out:	E(SCF)=	-472.403	-472.791	-472.809	-472.81	-472.812		so.out:	E(SCF)=	-74.8124	0.3016786820D-10												so.out:	so.out:	E(SCF)=	-397.509	so.out:	Total	CCSD	energy	[au]:	-397.651	so.out:	Total	CCSD(T)	energy	[au]:	-397.656	so.out:	Total	CCSDT	energy	[au]:	-397.656
[truncated: 1 more columns]

## Sheet: cc-pVDZ
		dia							raw De							AghostB															BghostA													De CP
									\
		SCF	CCSD	CCSD(T)	CCSD(T)_λ	CCSDT	CCSDT(Q)	CCSDT(Q)_λ	SCF	CCSD	CCSD(T)	CCSD(T)_λ	CCSDT	CCSDT(Q)	CCSDT(Q)			SCF	CCSD	CCSD(T)	CCSD(T)_λ	CCSDT	CCSDT(Q)	CCSDT(Q)_λ									SCF	CCSD	CCSD(T)	CCSD(T)_λ	CCSDT	CCSDT(Q)						SCF	CCSD	CCSD(T)	CCSD(T)_λ	CCSDT	CCSDT(Q)
alcl.out:	alcl.out:	-701.485	-701.687	-701.692	-701.692	-701.692	-701.693	-701.693	88.1939	106.079	107.792	107.704	107.772	107.963	107.947	alcl.out:	alcl.out:	-241.874	-241.921	-241.922	-241.922	-241.923	-241.923	-241.923	-241.874	-241.923	EOL		0		alcl.out:	E(SCF)=	-459.472	-459.602	-459.604	-459.604	-459.604	-459.604	-459.604	-459.472	-459.604	-459.604	-459.604	87.503	102.748	104.222	104.143	104.162	104.344
alf.out:	alf.out:	-341.423	-341.671	-341.675	-341.675	-341.676	-341.676	-341.676	109.249	140.355	142.039	142.115	141.963	142.252	142.226	alf.out:	alf.out:	-241.874	-241.921	-241.922	-241.922	-241.922	-241.922	-241.922	-241.874	-241.922	EOL		0		alf.out:	E(SCF)=	-99.3784	-99.5333	-99.5345	-99.5346	-99.5347	-99.5348	-99.5348	-99.3784	-99.5347	-99.5348	-99.5348	107.198	135.753	137.194	137.263	137.086	137.38
alh.out:	alh.out:	-242.454	-242.528	-242.529	-242.529	-242.529	-242.529	-242.529	50.9231	67.5949	67.7869	67.7732	67.7806	67.7995	67.7984	alh.out:	alh.out:	-241.874	-241.921	-241.922	-241.922	-241.922	-241.922	-241.922	-241.874	-241.922	EOL		0		alh.out:	E(SCF)=	-0.499313	-0.499313	-0.499313	-0.499313	-0.499313	-0.499313	-0.499313	-0.499313	EOL			50.7372	67.1963	67.3678	67.3552	67.3568	67.3757
b2.out:	b2.out:	-49.0856	-49.2565	-49.2705	-49.2685	-49.2722	-49.2737	-49.2733	16.1289	49.7293	57.505	56.3502	58.1449	59.0533	58.8517	b2.out:	b2.out:	-24.5302	-24.5901	-24.591	-24.5909	-24.5914	-24.5914	-24.5914	-24.5302	-24.5914	EOL		0		b2.out:	E(SCF)=	-24.5302	-24.5901	-24.591	-24.5909	-24.5914	-24.5914	-24.5914	-24.5302	-24.5914	EOL		15.8025	47.8598	55.5161	54.3701	56.1243	57.0327
bf.out:	bf.out:	-124.108	-124.373	-124.379	-124.38	-124.38	-124.38	-124.38	126.964	162.002	164.682	164.749	164.66	164.961	164.937	bf.out:	bf.out:	-99.3784	-99.5356	-99.537	-99.537	-99.5371	-99.5372	-99.5372	-99.3784	-99.5371	-99.5372	-99.5372	9.82911e-05		bf.out:	E(SCF)=	-24.5301	-24.5899	-24.5908	-24.5907	-24.5912	-24.5912	-24.5912	-24.5301	-24.5912	EOL		124.856	155.572	157.913	157.97	157.854	158.163
bh.out:	bh.out:	-25.1253	-25.2133	-25.2147	-25.2146	-25.2151	-25.2151	-25.2151	60.2998	78.7036	79.0497	79.025	79.08	79.112	79.1104	bh.out:	bh.out:	-24.5302	-24.5896	-24.5904	-24.5903	-24.5908	-24.5908	-24.5908	-24.5302	-24.5908	EOL		0		bh.out:	E(SCF)=	-0.499289	-0.499289	-0.499289	-0.499289	-0.499289	-0.499289	-0.499289	-0.499289	EOL			60.1516	78.1015	78.4231	78.3999	78.4497	78.4816
bn3pi.out:	bn3pi.out:	-78.9295	-79.1415	-79.1529	-79.1526	-79.1552	-79.1564	-79.1562	5.29119	47.0518	53.301	53.1623	54.4949	55.2033	55.1043	bn3pi.out:	bn3pi.out:	-24.5302	-24.5903	-24.5912	-24.5911	-24.5915	-24.5915	-24.5915	-24.5302	-24.5915	EOL		0		bn3pi.out:	E(SCF)=	-54.3925	-54.4822	-54.4831	-54.4831	-54.4833	-54.4834	-54.4834	-54.3925	-54.4833	-54.4834	-54.4834	4.2434	43.2916	49.2965	49.1653	50.446	51.1541
bn.out:	bn.out:	-78.8881	-79.1771	-79.206	-79.2051	-79.2033	-79.2073	-79.2061	-20.6784	69.427	86.6372	86.1027	84.6564	87.1196	86.3977	bn.out:	bn.out:	-24.5302	-24.5904	-24.5913	-24.5912	-24.5916	-24.5916	-24.5916	-24.5302	-24.5916	EOL		0		bn.out:	E(SCF)=	-54.3925	-54.4824	-54.4833	-54.4833	-54.4835	-54.4835	-54.4835	-54.3925	-54.4835	-54.4835	-54.4835	-21.745	65.4952	82.4491	81.9226	80.4223	82.8851
c2.out:	c2.out:	-75.3868	-75.6989	-75.7265	-75.724	-75.7251	-75.7294	-75.7286	8.61461	112.976	129.094	127.571	127.851	130.507	130.017	c2.out:	c2.out:	-37.6867	-37.7621	-37.7632	-37.7632	-37.7636	-37.7636	-37.7636	-37.6867	-37.7636	-37.7636	-37.7636	2.42894e-05		c2.out:	E(SCF)=	-37.6867	-37.7621	-37.7632	-37.7632	-37.7636	-37.7636	-37.7636	-37.6867	-37.7636	-37.7636	-37.7636	8.38389	109.666	125.517	124.007	124.226	126.878
cf.out:	cf.out:	-137.18	-137.468	-137.475	-137.475	-137.476	-137.476	-137.476	74.2153	114.055	117.363	117.485	117.543	117.84	117.796	cf.out:	cf.out:	-37.6867	-37.7611	-37.7621	-37.7621	-37.7625	-37.7625	-37.7625	-37.6867	-37.7625	-37.7625	-37.7625	2.30214e-05		cf.out:	E(SCF)=	-99.3778	-99.5344	-99.5357	-99.5357	-99.5358	-99.5359	-99.5359	-99.3778	-99.5358	-99.5359	-99.5359	72.527	108.177	111.154	111.269	111.294	111.598
ch.out:	ch.out:	-38.2726	-38.3779	-38.3798	-38.3797	-38.3803	-38.3803	-38.3803	54.4559	74.8014	75.3604	75.3383	75.4853	75.5106	75.51	ch.out:	ch.out:	-37.6867	-37.7608	-37.7619	-37.7618	-37.7622	-37.7622	-37.7622	-37.6867	-37.7622	-37.7622	-37.7622	2.22923e-05		ch.out:	E(SCF)=	-0.499285	-0.499285	-0.499285	-0.499285	-0.499285	-0.499285	-0.499285	-0.499285	EOL			54.384	73.9233	74.4199	74.4004	74.5342	74.5589
cl2.out:	cl2.out:	-918.961	-919.257	-919.263	-919.263	-919.264	-919.264	-919.264	11.7021	38.5759	41.0747	40.9493	41.1093	41.3713	41.3617	cl2.out:	cl2.out:	-459.472	-459.601	-459.602	-459.602	-459.602	-459.603	-459.603	-459.472	-459.602	-459.603	-459.603	0.000153323		cl2.out:	E(SCF)=	-459.472	-459.601	-459.602	-459.602	-459.602	-459.603	-459.603	-459.472	-459.602	-459.603	-459.603	11.1985	34.7088	36.927	36.8105	36.9268	37.1774
clf.out:	clf.out:	-558.844	-559.187	-559.193	-559.193	-559.194	-559.195	-559.195	-1.34225	39.116	41.9837	41.8924	42.0372	42.4774	42.4613	clf.out:	clf.out:	-459.471	-459.601	-459.602	-459.602	-459.603	-459.603	-459.603	-459.471	-459.603	-459.603	-459.603	0.00015053		clf.out:	E(SCF)=	-99.3774	-99.5316	-99.5327	-99.5327	-99.5328	-99.5329	-99.5329	-99.3774	-99.5328	-99.5329	-99.5329	-2.79644	33.981	36.5555	36.4622	36.5769	37.0163
clo.out:	clo.out:	-534.256	-534.565	-534.573	-534.573	-534.574	-534.575	-534.575	-4.73722	36.7224	40.2118	40.1296	40.5436	40.9995	40.9579	clo.out:	clo.out:	-459.471	-459.602	-459.604	-459.603	-459.604	-459.604	-459.604	-459.471	-459.604	-459.604	-459.604	0.000152831		clo.out:	E(SCF)=	-74.7943	-74.9143	-74.9153	-74.9153	-74.9154	-74.9155	-74.9155	-74.7943	-74.9154	-74.9155	-74.9155	-6.2181	30.8365	33.9569	33.8802	34.241	34.6926
cn.out:	cn.out:	-92.2129	-92.4767	-92.4891	-92.4885	-92.4916	-92.4936	-92.4933	84.8597	150.198	156.999	156.671	158.312	159.549	159.347	cn.out:	cn.out:	-37.6867	-37.7622	-37.7633	-37.7633	-37.7637	-37.7637	-37.7637	-37.6867	-37.7637	-37.7637	-37.7637	2.42854e-05		cn.out:	E(SCF)=	-54.3919	-54.4819	-54.4828	-54.4828	-54.483	-54.483	-54.483	-54.3919	-54.483	-54.483	-54.483	84.2532	145.97	152.445	152.127	153.704	154.939
co.out:	co.out:	-112.749	-113.044	-113.055	-113.055	-113.055	-113.056	-113.056	169.591	235.445	241.13	241.238	241.152	241.786	241.755	co.out:	co.out:	-37.6867	-37.7619	-37.7631	-37.763	-37.7634	-37.7634	-37.7634	-37.6867	-37.7634	-37.7634	-37.7634	2.38087e-05		co.out:	E(SCF)=	-74.7946	-74.9177	-74.919	-74.919	-74.9191	-74.9192	-74.9192	-74.7946	-74.9191	-74.9192	-74.9192	167.983	228.522	233.797	233.911	233.76	234.395
cs.out:	cs.out:	-435.329	-435.59	-435.605	-435.605	-435.605	-435.606	-435.606	91.7099	145.233	152.952	152.905	153.063	153.653	153.6	cs.out:	cs.out:	-37.6868	-37.7615	-37.7626	-37.7626	-37.763	-37.763	-37.763	-37.6868	-37.763	-37.763	-37.763	2.37961e-05		cs.out:	E(SCF)=	-397.498	-397.606	-397.608	-397.608	-397.608	-397.609	-397.609	-397.498	-397.608	-397.609	-397.609	90.7551	139.512	146.814	146.784	146.856	147.439
f2.out:	f2.out:	-198.686	-199.088	-199.098	-199.097	-199.098	-199.099	-199.099	-40.7276	22.0252	26.5911	26.2811	26.6656	27.5942	27.5481	f2.out:	f2.out:	-99.3763	-99.5299	-99.531	-99.531	-99.531	-99.5312	-99.5312	-99.3763	-99.531	-99.5312	-99.5312	0.000107107		f2.out:	E(SCF)=	-99.3763	-99.5299	-99.531	-99.531	-99.531	-99.5312	-99.5312	-99.3763	-99.531	-99.5312	-99.5312	-42.0484	17.9813	22.3457	22.0303	22.4006	23.3334
h2.out:	h2.out:	-1.12872	-1.16343	-1.16343	-1.16343	-1.16343	-1.16343	-1.16343	81.6783	103.458	103.458	103.458	103.458	103.458	103.458	h2.out:	h2.out:	-0.499279	-0.499279	-0.499279	-0.499279	-0.499279	-0.499279	-0.499279	-0.499279	EOL			#VALUE!		h2.out:	E(SCF)=	-0.499279	-0.499279	-0.499279	-0.499279	-0.499279	-0.499279	-0.499279	-0.499279	EOL			81.6781	103.458	103.458	103.458	103.458	103.458
hcl.out:	hcl.out:	-460.089	-460.252	-460.255	-460.254	-460.255	-460.255	-460.255	74.6901	97.3551	98.1044	98.0835	98.1262	98.193	98.1914	hcl.out:	hcl.out:	-459.471	-459.602	-459.603	-459.603	-459.604	-459.604	-459.604	-459.471	-459.604	-459.604	-459.604	0.000146087		hcl.out:	E(SCF)=	-0.499285	-0.499285	-0.499285	-0.499285	-0.499285	-0.499285	-0.499285	-0.499285	EOL			74.5003	94.6721	95.2419	95.2261	95.2465	95.3121
hf.out:	hf.out:	-100.019	-100.226	-100.228	-100.228	-100.228	-100.229	-100.229	90.9493	125.659	126.308	126.307	126.317	126.506	126.506	hf.out:	hf.out:	-99.3767	-99.5328	-99.534	-99.5341	-99.5341	-99.5342	-99.5342	-99.3767	-99.5341	-99.5342	-99.5342	0.000102422		hf.out:	E(SCF)=	-0.499285	-0.499285	-0.499285	-0.499285	-0.499285	-0.499285	-0.499285	-0.499285	EOL			90.01	121.8	122.259	122.253	122.251	122.445
hs.out:	hs.out:	-398.089	-398.222	-398.225	-398.225	-398.225	-398.225	-398.225	58.2821	77.6384	78.3099	78.2892	78.3946	78.4269	78.426	hs.out:	hs.out:	-397.498	-397.604	-397.605	-397.605	-397.605	-397.606	-397.606	-397.498	-397.605	-397.606	-397.606	0.000101787		hs.out:	E(SCF)=	-0.499286	-0.499286	-0.499286	-0.499286	-0.499286	-0.499286	-0.499286	-0.499286	EOL			57.7397	74.9378	75.4467	75.4317	75.5053	75.5374
n2.out:	n2.out:	-108.954	-109.264	-109.276	-109.275	-109.276	-109.277	-109.277	107.631	193.179	199.886	199.717	199.768	200.796	200.763	n2.out:	n2.out:	-54.3915	-54.4817	-54.4826	-54.4826	-54.4828	-54.4828	-54.4828	-54.3915	-54.4828	-54.4828	-54.4828	3.34339e-05		n2.out:	E(SCF)=	-54.3915	-54.4817	-54.4826	-54.4826	-54.4828	-54.4828	-54.4828	-54.3915	-54.4828	-54.4828	-54.4828	107.146	188.392	194.72	194.56	194.547	195.574
nh.out:	nh.out:	-54.9665	-55.0898	-55.0914	-55.0913	-55.0916	-55.0918	-55.0917	47.7729	70.7132	71.2718	71.257	71.3685	71.4165	71.4155	nh.out:	nh.out:	-54.3917	-54.4803	-54.4811	-54.4811	-54.4813	-54.4813	-54.4813	-54.3917	-54.4813	-54.4813	-54.4813	3.22975e-05		nh.out:	E(SCF)=	-0.499282	-0.499282	-0.499282	-0.499282	-0.499282	-0.499282	-0.499282	-0.499282	EOL			47.3895	69.1827	69.6376	69.6249	69.7179	69.7659
no.out:	no.out:	-129.26	-129.587	-129.598	-129.598	-129.599	-129.6	-129.6	48.2251	125.396	131.502	131.52	131.744	132.621	132.564	no.out:	no.out:	-54.3913	-54.481	-54.4819	-54.4818	-54.482	-54.4821	-54.4821	-54.3913	-54.482	-54.4821	-54.4821	3.33929e-05		no.out:	E(SCF)=	-74.7941	-74.9165	-74.9176	-74.9176	-74.9178	-74.9178	-74.9178	-74.7941	-74.9178	-74.9178	-74.9178	46.8955	118.894	124.601	124.624	124.789	125.667
o2.out:	o2.out:	-149.628	-149.976	-149.986	-149.985	-149.986	-149.988	-149.988	27.2165	98.9072	104.064	103.906	104.043	105.165	105.136	o2.out:	o2.out:	-74.7938	-74.9149	-74.916	-74.916	-74.9161	-74.9162	-74.9162	-74.7938	-74.9161	-74.9162	-74.9162	6.61544e-05		o2.out:	E(SCF)=	-74.7938	-74.9149	-74.916	-74.916	-74.9161	-74.9162	-74.9162	-74.7938	-74.9161	-74.9162	-74.9162	25.2025	91.7276	96.5033	96.3472	96.4323	97.5571
of.out:	of.out:	-174.135	-174.49	-174.498	-174.498	-174.499	-174.5	-174.5	-20.5789	33.9244	37.9519	38.0287	38.5462	39.1959	39.0885	of.out:	oh.out:	-74.7934	-74.9129	-74.9139	-74.9139	-74.914	-74.9141	-74.9141	-74.7934	-74.914	-74.9141	-74.9141	6.66119e-05		of.out:	E(SCF)=	-99.3766	-99.5309	-99.532	-99.5321	-99.5321	-99.5322	-99.5322	-99.3766	-99.5321	-99.5322	-99.5322	-22.2476	28.9176	32.6806	32.7534	33.2443	33.8983
oh.out:	oh.out:	-75.3938	-75.5576	-75.5593	-75.5593	-75.5595	-75.5597	-75.5597	64.2433	93.5444	94.1607	94.1478	94.2111	94.3249	94.3236	oh.out:	oh.out:	-74.7941	-74.9155	-74.9165	-74.9165	-74.9166	-74.9167	-74.9167	-74.7941	-74.9166	-74.9167	-74.9167	6.55582e-05		oh.out:	E(SCF)=	-0.499283	-0.499283	-0.499283	-0.499283	-0.499283	-0.499283	-0.499283	-0.499283	EOL			63.0315	89.6191	90.0548	90.0421	90.0788	90.1942
p2.out:	p2.out:	-681.465	-681.71	-681.724	-681.724	-681.725	-681.727	-681.727	29.6575	81.306	88.9644	88.4802	88.8958	89.936	89.8725	p2.out:	p2.out:	-340.709	-340.793	-340.794	-340.794	-340.794	-340.794	-340.794	-340.709	-340.794	-340.794	-340.794	8.2492e-05		p2.out:	E(SCF)=	-340.709	-340.793	-340.794	-340.794	-340.794	-340.794	-340.794	-340.709	-340.794	-340.794	-340.794	29.3699	78.3709	85.62	85.1559	85.4757	86.508
s2.out:	s2.out:	-795.061	-795.321	-795.33	-795.33	-795.331	-795.332	-795.332	42.0919	76.4715	81.1187	80.888	81.2625	81.7619	81.7395	s2.out:	s2.out:	-397.498	-397.604	-397.606	-397.606	-397.606	-397.606	-397.606	-397.498	-397.606	-397.606	-397.606	0.000110089		s2.out:	E(SCF)=	-397.498	-397.604	-397.606	-397.606	-397.606	-397.606	-397.606	-397.498	-397.606	-397.606	-397.606	40.7705	70.5319	74.7605	74.5461	74.8296	75.3182
sif.out:	sif.out:	-388.359	-388.622	-388.627	-388.628	-388.628	-388.629	-388.629	83.7104	113.881	115.957	116.026	115.993	116.269	116.241	sif.out:	sif.out:	-99.3783	-99.5337	-99.535	-99.535	-99.5351	-99.5352	-99.5352	-99.3783	-99.5351	-99.5352	-99.5352	0.000102568		sif.out:	E(SCF)=	-288.85	-288.915	-288.916	-288.916	-288.917	-288.917	-288.917	-288.85	-288.917	-288.917	-288.917	81.7218	108.719	110.483	110.547	110.474	110.754
sih.out:	sih.out:	-289.429	-289.518	-289.52	-289.52	-289.521	-289.521	-289.521	50.1047	65.9096	66.3266	66.3082	66.4169	66.4233	66.423	sih.out:	sih.out:	-0.499299	-0.499299	-0.499299	-0.499299	-0.499299	-0.499299	-0.499299	-0.499299	EOL			#VALUE!		sih.out:	E(SCF)=	-288.85	-288.915	-288.916	-288.916	-288.917	-288.917	-288.917	-288.85	-288.917	-288.917	-288.917	50.0394	65.2972	65.6385	65.6245	65.7149	65.7202
sio.out:	sio.out:	-363.79	-364.069	-364.081	-364.081	-364.081	-364.083	-364.083	92.5776	154.24	160.514	160.664	160.595	161.618	161.471	sio.out:	sio.out:	-288.85	-288.916	-288.917	-288.917	-288.917	-288.917	-288.917	-288.85	-288.917	-288.917	-288.917	3.76944e-05		sio.out:	E(SCF)=	-74.795	-74.9164	-74.9175	-74.9175	-74.9177	-74.9178	-74.9178	-74.795	-74.9177	-74.9178	-74.9178	90.7185	148.793	154.686	154.841	154.699	155.723
so.out:	so.out:	-472.348	-472.652	-472.662	-472.661	-472.662	-472.664	-472.664	37.1102	90.0461	94.8776	94.7508	94.9806	95.7817	95.7529	so.out:	so.out:	-397.498	-397.605	-397.606	-397.606	-397.607	-397.607	-397.607	-397.498	-397.607	-397.607	-397.607	0.000107363		so.out:	E(SCF)=	-74.7946	-74.9156	-74.9167	-74.9167	-74.9169	-74.917	-74.917	-74.7946	-74.9169	-74.917	-74.917	34.9559	82.5484	86.9379	86.8186	86.9737	87.7729
h.out		-0.499278	-0.499278	-0.499278	-0.499278	-0.499278	-0.499278	-0.499278
b.out:	Total	-24.53	-24.5886	-24.5894	-24.5894	-24.5898	-24.5898	-24.5898
c.out:	Total	-37.6865	-37.7595	-37.7604	-37.7603	-37.7607	-37.7607	-37.7607
n.out:	Total	-54.3911	-54.4779	-54.4785	-54.4785	-54.4786	-54.4787	-54.4787
o.out:	Total	-74.7922	-74.9092	-74.91	-74.91	-74.9101	-74.9101	-74.9101
f.out:	Total	-99.3752	-99.5267	-99.5276	-99.5276	-99.5276	-99.5278	-99.5278
al.out:	Total	-241.874	-241.921	-241.921	-241.921	-241.922	-241.922	-241.922
si.out:	Total	-288.85	-288.914	-288.915	-288.915	-288.915	-288.916	-288.916
p.out:	Total	-340.709	-340.79	-340.791	-340.791	-340.792	-340.792	-340.792
s.out:	Total	-397.497	-397.599	-397.601	-397.601	-397.601	-397.601	-397.601
cl.out:	Total	-459.471	-459.598	-459.599	-459.599	-459.599	-459.599	-459.599
h.out:	E(SCF)=	-0.499278	-0.499278	-0.499278		-0.499278	-0.499278		Total	CCSDT	energy		[au]:	-241.922
b.out:	E(SCF)=	-24.53	-24.5886	-24.5894		-24.5898	-24.5898		Total	CCSDT	energy		[au]:	-24.5898
c.out:	E(SCF)=	-37.6865	-37.7595	-37.7604		-37.7607	-37.7607		CCSDT(Q)	energy	[au]:		-459.599	-459.599
n.out:	E(SCF)=	-54.3911	-54.4779	-54.4785		-54.4786	-54.4787		CCSDT(Q)	energy	[au]:		-37.7607	-37.7607
o.out:	E(SCF)=	-74.7922	-74.9092	-74.91		-74.9101	-74.9101		CCSDT(Q)	energy	[au]:		-99.5278	-99.5276
f.out:	E(SCF)=	-99.3752	-99.5267	-99.5276		-99.5276	-99.5278		CCSDT(Q)	energy	[au]:		-0.499278	-37.7649
al.out:	E(SCF)=	-241.874	-241.921	-241.921		-241.922	-241.922		CCSDT(Q)	energy	[au]:		-54.4787	-54.4786
si.out:	E(SCF)=	-288.85	-288.914	-288.915		-288.915	-288.916		CCSDT(Q)	energy	[au]:		-74.9101	-74.9101
p.out:	E(SCF)=	-340.709	-340.79	-340.791		-340.792	-340.792		CCSDT(Q)	energy	[au]:		-340.792	-340.792
s.out:	E(SCF)=	-397.497	-397.599	-397.601		-397.601	-397.601		CCSDT(Q)	energy	[au]:		-288.916	-288.915
cl.out:	E(SCF)=	-459.471	-459.598	-459.599		-459.599	-459.599		CCSDT(Q)	energy	[au]:		-397.601	-397.601
	al.out:	Total	CCSD	energy		[au]:	-241.933
	b.out:	Total	CCSD	energy		[au]:	-24.6001
	cl.out:	Total	CCSD	energy		[au]:	-459.692
	c.out:	Total	CCSD	energy		[au]:	-37.7858
	f.out:	Total	CCSD	energy		[au]:	-99.6556
	n.out:	Total	CCSD	energy		[au]:	-54.525
	o.out:	Total	CCSD	energy		[au]:	-74.9961
	p.out:	Total	CCSD	energy		[au]:	-340.825
	si.out:	Total	CCSD	energy		[au]:	-288.936
	s.out:	Total	CCSD	energy		[au]:	-397.665
							al.out:
							b.out:
h.out:	E(SCF)=	-0.499995	-0.499995	-0.499995		-0.499995	-0.499995
b.out:	E(SCF)=	-24.5331	-24.6001	-24.6016		-24.6019	-24.6019
c.out:	E(SCF)=	-37.6937	-37.7858	-37.7882		-37.7887	-37.7887
n.out:	E(SCF)=	-54.4044	-54.525	-54.5279		-54.5283	-54.5283
o.out:	E(SCF)=	-74.8188	-74.9961	-75.0001		-75.0004	-75.0005
f.out:	E(SCF)=	-99.416	-99.6556	-99.6606		-99.6608	-99.6609
al.out:	E(SCF)=	-241.881	-241.933	-241.934		-241.935	-241.935
si.out:	E(SCF)=	-288.859	-288.936	-288.939		-288.94	-288.94
p.out:	E(SCF)=	-340.719	-340.825	-340.83		-340.831	-340.831
s.out:	E(SCF)=	-397.513	-397.665	-397.671		-397.672	-397.672
cl.out:	E(SCF)=	-459.49	-459.692	-459.7		-459.701	-459.701
[truncated: 22 more columns]

## Sheet: cc-pVTZ
		dia								raw De								AghostB									BghostA											De CP
										\
		SCF	CCSD	CCSD(T)	CCSD(T)_λ	CCSDT	CCSDT(Q)	CCSDT(Q)L		SCF	CCSD	CCSD(T)	CCSD(T)_λ	CCSDT	CCSDT(Q)	CCSDT(Q)L				SCF	CCSD	CCSD(T)	CCSD(T)_λ	CCSDT	CCSDT(Q)	CCSDT(Q)L			SCF	CCSD	CCSD(T)	CCSD(T)_λ	CCSDT	CCSDT(Q)	CCSDT(Q)L			SCF	CCSD	CCSD(T)	CCSD(T)_λ	CCSDT	CCSDT(Q)	CCSDT(Q)L		EcorrCCSD	(T)	(T)_λ	T3-(T)
alcl.out:	E(SCF)=	-701.511	-701.777	-701.788	-701.788	-701.789	-701.789	-701.789		91.7179	113.62	116.246	116.097	115.966	116.224	116.217		alcl.out:	E(SCF)=	-241.879	-241.93	-241.932	-241.931	-241.932	-241.932	-241.932	alcl.out:	E(SCF)=	-459.486	-459.668	-459.674	-459.673	-459.674	-459.674	-459.674	alcl.out:	-1.07206e-06	91.5538	112.492	114.969	114.827	114.676	114.926	114.919	alcl.out:	20.9384	2.47634	-0.141258	-0.292809
alf.out:	E(SCF)=	-341.47	-341.79	-341.799	-341.799	-341.799	-341.8	-341.8		116.578	152.472	155.361	155.369	155.047	155.252	155.234		alf.out:	E(SCF)=	-241.879	-241.93	-241.931	-241.931	-241.932	-241.932	-241.932	alf.out:	E(SCF)=	-99.4064	-99.6194	-99.6233	-99.6233	-99.6235	-99.6236	-99.6236	alf.out:	3.07494e-07	116.028	150.756	153.447	153.457	153.123	153.324	153.307	alf.out:	34.7281	2.69083	0.0100025	-0.32372
alh.out:	E(SCF)=	-242.462	-242.544	-242.546	-242.546	-242.546	-242.546	-242.546		52.0618	71.7664	71.9425	71.9276	71.8824	71.9128	71.9109		alh.out:	E(SCF)=	-241.879	-241.93	-241.931	-241.931	-241.932	-241.932	-241.932	alh.out:	E(SCF)=	-0.499817	-0.499817	-0.499817	-0.499817	-0.499817	-0.499817	-0.499817		-1.9984e-15	52.0527	71.7173	71.8847	71.8703	71.8281	71.8585	71.8565	alh.out:	19.6646	0.167457	-0.0143947	-0.0566525
b2.out:	E(SCF)=	-49.0917	-49.2789	-49.296	-49.2937	-49.2974	-49.2993	-49.2989		17.32	53.5194	62.631	61.3006	62.9898	64.1525	63.8948		b2.out:	E(SCF)=	-24.5321	-24.5973	-24.5986	-24.5986	-24.5991	-24.5991	-24.5991	b2.out:	E(SCF)=	-24.5321	-24.5973	-24.5986	-24.5986	-24.5991	-24.5991	-24.5991		0	17.2574	52.8762	61.9464	60.6183	62.2968	63.4595	63.2018	b2.out:	35.6189	9.07012	-1.32811	0.350453
bf.out:	E(SCF)=	-124.156	-124.491	-124.502	-124.502	-124.502	-124.503	-124.503		136.86	174.038	177.857	177.811	177.634	177.898	177.875		bf.out:	E(SCF)=	-99.4064	-99.6204	-99.6243	-99.6243	-99.6245	-99.6246	-99.6246	bf.out:	E(SCF)=	-24.5321	-24.5972	-24.5986	-24.5985	-24.599	-24.599	-24.599		9.98313e-13	136.293	171.49	175.069	175.026	174.833	175.092	175.07	bf.out:	35.197	3.57934	-0.0433856	-0.236582
bh.out:	E(SCF)=	-25.1299	-25.2286	-25.2306	-25.2305	-25.231	-25.2311	-25.2311		61.5263	82.8208	83.2719	83.2387	83.2815	83.3231	83.3208		bh.out:	E(SCF)=	-24.5321	-24.5972	-24.5985	-24.5984	-24.5989	-24.5989	-24.5989	bh.out:	E(SCF)=	-0.499815	-0.499815	-0.499815	-0.499815	-0.499815	-0.499815	-0.499815		-1.9984e-15	61.497	82.5685	83.0086	82.9759	83.0184	83.06	83.0577	bh.out:	21.0715	0.440052	-0.0326765	0.00979827
bn3pi.out:	E(SCF)=	-78.949	-79.1985	-79.2141	-79.2135	-79.216	-79.2174	-79.2173		10.1877	56.0347	63.57	63.26	64.31	65.1671	65.0612		bn3pi.out:	E(SCF)=	-24.5321	-24.5974	-24.5987	-24.5986	-24.5991	-24.5991	-24.5991	bn3pi.out:	E(SCF)=	-54.4011	-54.5139	-54.5163	-54.5162	-54.5166	-54.5167	-54.5167	bn3pi.out:	1.0127e-06	9.90994	54.782	62.2016	61.896	62.9268	63.7809	63.6752	bn3pi.out:	44.872	7.4196	-0.30554	0.7252
bn.out:	E(SCF)=	-78.9056	-79.234	-79.2679	-79.2661	-79.2647	-79.2696	-79.2682		-17.0618	78.3071	97.3055	96.2931	94.8589	97.885	97.0416		bn.out:	E(SCF)=	-24.5321	-24.5974	-24.5988	-24.5987	-24.5992	-24.5992	-24.5992	bn.out:	E(SCF)=	-54.4011	-54.5139	-54.5163	-54.5163	-54.5167	-54.5167	-54.5167	bn.out:	1.0222e-06	-17.3447	76.9862	95.8638	94.8561	93.4024	96.4253	95.5821	bn.out:	94.3309	18.8776	-1.00776	-2.4614
c2.out:	E(SCF)=	-75.4014	-75.7495	-75.783	-75.78	-75.7809	-75.7861	-75.7852		11.4902	120.518	138.979	137.204	137.067	140.287	139.715		c2.out:	E(SCF)=	-37.6916	-37.7797	-37.7818	-37.7817	-37.7823	-37.7823	-37.7823	c2.out:	E(SCF)=	-37.6916	-37.7797	-37.7818	-37.7817	-37.7823	-37.7823	-37.7823	c2.out:	1.56641e-06	11.409	119.33	137.682	135.912	135.76	138.978	138.406	c2.out:	107.921	18.3519	-1.76991	-1.92184
cf.out:	E(SCF)=	-137.225	-137.592	-137.605	-137.604	-137.605	-137.606	-137.606		80.1561	123.017	127.654	127.65	127.617	127.894	127.848		cf.out:	E(SCF)=	-37.6916	-37.7793	-37.7814	-37.7813	-37.7819	-37.7819	-37.7819	cf.out:	E(SCF)=	-99.4062	-99.62	-99.6239	-99.6239	-99.6241	-99.6242	-99.6242	cf.out:	-1.30442e-07	79.7123	120.612	125.025	125.024	124.975	125.248	125.202	cf.out:	40.9001	4.4123	-0.000941953	-0.049824
ch.out:	E(SCF)=	-38.2813	-38.4071	-38.4104	-38.4102	-38.411	-38.4111	-38.4111		56.4545	80.6731	81.456	81.4238	81.5682	81.5949	81.5946		ch.out:	E(SCF)=	-37.6916	-37.7794	-37.7815	-37.7814	-37.7819	-37.782	-37.782	ch.out:	E(SCF)=	-0.499813	-0.499813	-0.499813	-0.499813	-0.499813	-0.499813	-0.499813		9.99201e-16	56.4124	80.2673	81.0182	80.9874	81.1282	81.1541	81.1538	ch.out:	23.8549	0.750852	-0.0307575	0.110091
cl2.out:	E(SCF)=	-918.999	-919.409	-919.426	-919.426	-919.427	-919.428	-919.428		17.4705	48.0432	51.9842	51.7387	51.7045	52.1296	52.1234		cl2.out:	E(SCF)=	-459.486	-459.668	-459.673	-459.673	-459.674	-459.674	-459.674	cl2.out:	E(SCF)=	-459.486	-459.668	-459.673	-459.673	-459.674	-459.674	-459.674	cl2.out:	-9.38293e-07	17.3329	46.4437	50.1718	49.9367	49.8761	50.2896	50.2829	cl2.out:	29.1108	3.72816	-0.235165	-0.295708
clf.out:	E(SCF)=	-558.901	-559.363	-559.38	-559.379	-559.38	-559.381	-559.381		6.15146	50.3673	54.9514	54.7726	54.7406	55.2076	55.186		clf.out:	E(SCF)=	-459.485	-459.668	-459.673	-459.673	-459.674	-459.674	-459.674	clf.out:	E(SCF)=	-99.4061	-99.6188	-99.6226	-99.6225	-99.6228	-99.6228	-99.6228	clf.out:	-4.31756e-07	5.77582	48.3013	52.6621	52.4884	52.4382	52.898	52.8767	clf.out:	42.5255	4.36078	-0.173639	-0.223852
clo.out:	E(SCF)=	-534.303	-534.717	-534.734	-534.734	-534.735	-534.736	-534.736		3.83179	50.0886	55.4395	55.1977	55.5631	56.1883	56.1099		clo.out:	E(SCF)=	-459.486	-459.668	-459.674	-459.674	-459.674	-459.675	-459.675	clo.out:	E(SCF)=	-74.8123	-74.9732	-74.9763	-74.9762	-74.9766	-74.9766	-74.9766	clo.out:	4.42251e-07	3.41995	47.6266	52.7344	52.5011	52.8378	53.4531	53.3747	clo.out:	44.2066	5.10777	-0.233207	0.103466
cn.out:	E(SCF)=	-92.2347	-92.5472	-92.5657	-92.5647	-92.5681	-92.5704	-92.5699		89.3754	160.684	169.575	169.008	170.559	171.997	171.701		cn.out:	E(SCF)=	-37.6916	-37.7797	-37.7818	-37.7817	-37.7823	-37.7823	-37.7823	cn.out:	E(SCF)=	-54.401	-54.5139	-54.5163	-54.5162	-54.5166	-54.5167	-54.5167	cn.out:	9.19783e-07	89.1551	159.179	167.924	167.362	168.893	170.327	170.031	cn.out:	70.0242	8.74418	-0.561252	0.969818
co.out:	E(SCF)=	-112.78	-113.139	-113.156	-113.155	-113.156	-113.157	-113.157		173.584	243.949	251.515	251.47	251.127	251.779	251.748		co.out:	E(SCF)=	-37.6916	-37.7796	-37.7817	-37.7817	-37.7822	-37.7822	-37.7822	co.out:	E(SCF)=	-74.8125	-74.9745	-74.9777	-74.9776	-74.978	-74.9781	-74.9781	co.out:	6.09178e-07	173.09	241.221	248.567	248.528	248.159	248.804	248.774	co.out:	68.1308	7.34631	-0.0386537	-0.408478
cs.out:	E(SCF)=	-435.352	-435.671	-435.693	-435.692	-435.693	-435.695	-435.695		95.0761	153.07	162.268	161.977	161.854	162.832	162.77		cs.out:	E(SCF)=	-37.6916	-37.7795	-37.7816	-37.7815	-37.7821	-37.7821	-37.7821	cs.out:	E(SCF)=	-397.51	-397.651	-397.656	-397.656	-397.657	-397.657	-397.657	cs.out:	2.03024e-06	94.8638	151.102	160.106	159.824	159.674	160.642	160.58	cs.out:	56.2377	9.00411	-0.281491	-0.431305
f2.out:	E(SCF)=	-198.752	-199.278	-199.296	-199.295	-199.296	-199.298	-199.298		-37.1085	27.9575	34.755	34.3255	34.525	35.4371	35.388		f2.out:	E(SCF)=	-99.4058	-99.6182	-99.6219	-99.6219	-99.6221	-99.6222	-99.6222	f2.out:	E(SCF)=	-99.4058	-99.6182	-99.6219	-99.6219	-99.6221	-99.6222	-99.6222	f2.out:	-8.64568e-07	-37.443	26.1572	32.7741	32.3464	32.5348	33.4441	33.3952	f2.out:	63.6002	6.61686	-0.427702	-0.23926
h2.out:	E(SCF)=	-1.13295	-1.17234	-1.17234	-1.17234	-1.17234	-1.17234	-1.17234		83.6663	108.381	108.381	108.381	108.381	108.381	108.381		h2.out:	E(SCF)=	-0.49981	-0.49981	-0.49981	-0.49981	-0.49981	-0.49981	-0.49981	h2.out:	E(SCF)=	-0.49981	-0.49981	-0.49981	-0.49981	-0.49981	-0.49981	-0.49981		-5.00044e-13	83.6658	108.381	108.381	108.381	108.381	108.381	108.381	h2.out:	24.7151	0	0	8.78507e-09
hcl.out:	E(SCF)=	-460.107	-460.33	-460.337	-460.337	-460.338	-460.338	-460.338		76.2821	102.578	103.913	103.864	103.827	103.919	103.921		hcl.out:	E(SCF)=	-459.486	-459.668	-459.674	-459.674	-459.675	-459.675	-459.675	hcl.out:	E(SCF)=	-0.499812	-0.499812	-0.499812	-0.499812	-0.499812	-0.499812	-0.499812		9.99201e-16	76.2303	101.211	102.416	102.373	102.325	102.41	102.412	hcl.out:	24.9804	1.20516	-0.0427648	-0.0906677
hf.out:	E(SCF)=	-100.058	-100.332	-100.338	-100.338	-100.338	-100.339	-100.339		95.8408	135.174	136.912	136.907	136.819	136.928	136.928		hf.out:	E(SCF)=	-99.4059	-99.6196	-99.6235	-99.6234	-99.6237	-99.6237	-99.6237	hf.out:	E(SCF)=	-0.499813	-0.499813	-0.499813	-0.499813	-0.499813	-0.499813	-0.499813		1.9984e-15	95.6324	133.383	134.963	134.96	134.862	134.969	134.969	hf.out:	37.7501	1.58019	-0.00316801	-0.10104
hs.out:	E(SCF)=	-398.105	-398.281	-398.287	-398.287	-398.288	-398.288	-398.288		60.1985	83.1001	84.0347	83.9985	84.058	84.1131	84.113		hs.out:	E(SCF)=	-397.509	-397.651	-397.655	-397.655	-397.656	-397.656	-397.656	hs.out:	E(SCF)=	-0.499813	-0.499813	-0.499813	-0.499813	-0.499813	-0.499813	-0.499813		2.05391e-15	60.0655	81.9647	82.8045	82.7729	82.8222	82.8714	82.8714	hs.out:	21.8992	0.839754	-0.0315955	0.0176836
n2.out:	E(SCF)=	-108.983	-109.355	-109.374	-109.373	-109.374	-109.375	-109.375		113.938	207.368	216.171	215.909	215.589	216.678	216.651		n2.out:	E(SCF)=	-54.4008	-54.5138	-54.5162	-54.5161	-54.5165	-54.5166	-54.5166	n2.out:	E(SCF)=	-54.4008	-54.5138	-54.5162	-54.5161	-54.5165	-54.5166	-54.5166	n2.out:	8.36472e-07	113.773	205.68	214.31	214.054	213.713	214.797	214.77	n2.out:	91.9072	8.62971	-0.256365	-0.597183
nh.out:	E(SCF)=	-54.9812	-55.1369	-55.1407	-55.1406	-55.1411	-55.1412	-55.1412		50.6418	78.2276	79.1716	79.1483	79.2494	79.2863	79.2856		nh.out:	E(SCF)=	-54.4009	-54.5134	-54.5158	-54.5157	-54.5161	-54.5162	-54.5162	nh.out:	E(SCF)=	-0.499811	-0.499811	-0.499811	-0.499811	-0.499811	-0.499811	-0.499811		0	50.5147	77.6107	78.4946	78.4733	78.5661	78.6012	78.6006	nh.out:	27.096	0.883909	-0.021299	0.0715656
no.out:	E(SCF)=	-129.296	-129.698	-129.717	-129.717	-129.717	-129.719	-129.719		52.6542	134.833	143.176	143.043	142.997	143.91	143.842		no.out:	E(SCF)=	-54.4008	-54.5135	-54.5159	-54.5159	-54.5163	-54.5163	-54.5163	no.out:	E(SCF)=	-74.8123	-74.9741	-74.9772	-74.9772	-74.9775	-74.9776	-74.9776	no.out:	3.65236e-07	52.248	132.237	140.362	140.235	140.163	141.069	141.002	no.out:	79.9894	8.12428	-0.126791	-0.198791
o2.out:	E(SCF)=	-149.675	-150.111	-150.129	-150.129	-150.129	-150.131	-150.131		32.3816	106.106	113.633	113.386	113.245	114.338	114.307		o2.out:	E(SCF)=	-74.8122	-74.9736	-74.9767	-74.9766	-74.977	-74.9771	-74.9771	o2.out:	E(SCF)=	-74.8122	-74.9736	-74.9767	-74.9766	-74.977	-74.9771	-74.9771	o2.out:	2.60666e-07	31.7861	102.924	110.208	109.967	109.797	110.884	110.853	o2.out:	71.1377	7.28443	-0.241036	-0.411644
of.out:	E(SCF)=	-174.192	-174.654	-174.67	-174.67	-174.671	-174.672	-174.672		-15.6666	41.4818	47.526	47.4633	47.864	48.509	48.3689		of.out:	E(SCF)=	-74.8122	-74.9727	-74.9758	-74.9757	-74.9761	-74.9762	-74.9762	of.out:	E(SCF)=	-99.4059	-99.6188	-99.6225	-99.6225	-99.6227	-99.6228	-99.6228	of.out:	-7.15215e-07	-16.1332	39.1593	44.9989	44.9394	45.3222	45.9629	45.8232	of.out:	55.2925	5.83961	-0.059476	0.323322
oh.out:	E(SCF)=	-75.4192	-75.6326	-75.6377	-75.6376	-75.638	-75.6382	-75.6382		67.5572	101.512	102.881	102.857	102.885	102.963	102.962		oh.out:	E(SCF)=	-74.8123	-74.9737	-74.9768	-74.9768	-74.9771	-74.9772	-74.9772	oh.out:	E(SCF)=	-0.499812	-0.499812	-0.499812	-0.499812	-0.499812	-0.499812	-0.499812		9.99201e-16	67.198	99.8309	101.08	101.058	101.07	101.145	101.145	oh.out:	32.6328	1.24869	-0.0215927	-0.0093061
p2.out:	E(SCF)=	-681.489	-681.785	-681.807	-681.806	-681.808	-681.81	-681.81		35.4712	94.7227	103.646	102.937	102.924	104.355	104.274		p2.out:	E(SCF)=	-340.716	-340.818	-340.822	-340.822	-340.823	-340.823	-340.823	p2.out:	E(SCF)=	-340.716	-340.818	-340.822	-340.822	-340.823	-340.823	-340.823	p2.out:	4.17213e-06	35.3877	93.952	102.723	102.022	101.998	103.42	103.339	p2.out:	58.5643	8.77059	-0.700581	-0.725103
s2.out:	E(SCF)=	-795.096	-795.436	-795.455	-795.454	-795.456	-795.458	-795.457		48.8826	86.8565	93.0687	92.6559	92.7609	93.5566	93.5273		s2.out:	E(SCF)=	-397.51	-397.65	-397.655	-397.655	-397.656	-397.656	-397.656	s2.out:	E(SCF)=	-397.51	-397.65	-397.655	-397.655	-397.656	-397.656	-397.656	s2.out:	1.99548e-06	48.5398	84.7735	90.7639	90.3628	90.434	91.2158	91.1865	s2.out:	36.2337	5.9904	-0.401126	-0.329907
sif.out:	E(SCF)=	-388.284	-388.638	-388.652	-388.652	-388.653	-388.653	-388.653		13.8382	57.0818	61.8249	61.7325	61.6677	62.0595	62.0102		sif.out:	E(SCF)=	-99.4063	-99.6194	-99.6233	-99.6233	-99.6235	-99.6236	-99.6236	sif.out:	E(SCF)=	-288.856	-288.931	-288.934	-288.933	-288.934	-288.934	-288.934	sif.out:	4.23343e-06	13.3292	55.1997	59.7295	59.6398	59.5642	59.9513	59.9028	sif.out:	41.8705	4.52986	-0.0897763	-0.165349
sih.out:	E(SCF)=	-289.439	-289.544	-289.547	-289.546	-289.547	-289.547	-289.547		51.8839	70.9333	71.2819	71.2661	71.309	71.3216	71.3208		sih.out:	E(SCF)=	-0.499815	-0.499815	-0.499815	-0.499815	-0.499815	-0.499815	-0.499815	sih.out:	E(SCF)=	-288.856	-288.931	-288.933	-288.933	-288.934	-288.934	-288.934	sih.out:	4.26637e-06	51.8607	70.8396	71.1692	71.1544	71.2021	71.2142	71.2134	sih.out:	18.9789	0.329604	-0.0148491	0.0328609
sio.out:	E(SCF)=	-363.838	-364.177	-364.195	-364.195	-364.195	-364.197	-364.197		106.804	172.771	180.615	180.495	180.11	181.132	180.991		sio.out:	E(SCF)=	-288.856	-288.931	-288.934	-288.934	-288.934	-288.934	-288.934	sio.out:	E(SCF)=	-74.8125	-74.9737	-74.9769	-74.9768	-74.9772	-74.9773	-74.9773	sio.out:	7.71791e-07	106.295	170.781	178.422	178.308	177.903	178.919	178.778	sio.out:	64.4859	7.64086	-0.114371	-0.518829
so.out:	E(SCF)=	-472.403	-472.791	-472.809	-472.809	-472.81	-472.812	-472.811		51.3273	107.49	114.254	114.007	113.961	114.841	114.799		so.out:	E(SCF)=	-397.509	-397.651	-397.656	-397.655	-397.656	-397.656	-397.656	so.out:	E(SCF)=	-74.8124	-74.9736	-74.9767	-74.9767	-74.9771	-74.9771	-74.9771	so.out:	5.75199e-07	50.789	104.601	111.11	110.871	110.794	111.662	111.621	so.out:	53.812	6.50871	-0.238287	-0.315922
h.out:		-0.49981	-0.49981	-0.49981	-0.49981	-0.49981	-0.49981	-0.49981
b.out:	Total	-24.5321	-24.5968	-24.5981	-24.598	-24.5985	-24.5985	-24.5985											alcl.out	-241.879	-241.93	-241.932	-241.931	-241.932	-241.932	-241.932		alcl.out	-459.486	-459.668	-459.674	-459.673	-459.674	-459.674	-459.674
c.out:	Total	-37.6916	-37.7787	-37.7808	-37.7807	-37.7812	-37.7813	-37.7813											alf.out	-241.879	-241.93	-241.931	-241.931	-241.932	-241.932	-241.932		alf.out	-99.4064	-99.6194	-99.6233	-99.6233	-99.6235	-99.6236	-99.6236
n.out:	Total	-54.4007	-54.5124	-54.5147	-54.5146	-54.515	-54.5151	-54.5151											alh.out	-241.879	-241.93	-241.931	-241.931	-241.932	-241.932	-241.932		alh.out	-0.499817	-0.499817	-0.499817	-0.499817	-0.499817	-0.499817	-0.499817
o.out:	Total	-74.8118	-74.9711	-74.974	-74.9739	-74.9743	-74.9743	-74.9743											b2.out	-24.5321	-24.5973	-24.5986	-24.5986	-24.5991	-24.5991	-24.5991		b2.out	-24.5321	-24.5973	-24.5986	-24.5986	-24.5991	-24.5991	-24.5991
f.out:	Total	-99.4055	-99.6168	-99.6204	-99.6203	-99.6205	-99.6206	-99.6206											bf.out	-99.4064	-99.6204	-99.6243	-99.6243	-99.6245	-99.6246	-99.6246		bf.out	-24.5321	-24.5972	-24.5986	-24.5985	-24.599	-24.599	-24.599
al.out:	Total	-241.879	-241.93	-241.931	-241.931	-241.932	-241.932	-241.932											bh.out	-24.5321	-24.5972	-24.5985	-24.5984	-24.5989	-24.5989	-24.5989		bh.out	-0.499815	-0.499815	-0.499815	-0.499815	-0.499815	-0.499815	-0.499815
si.out:	Total	-288.856	-288.931	-288.933	-288.933	-288.934	-288.934	-288.934											bn3pi.out	-24.5321	-24.5974	-24.5987	-24.5986	-24.5991	-24.5991	-24.5991		bn3pi.out	-54.4011	-54.5139	-54.5163	-54.5162	-54.5166	-54.5167	-54.5167
p.out:	Total	-340.716	-340.817	-340.821	-340.821	-340.822	-340.822	-340.822											bn.out	-24.5321	-24.5974	-24.5988	-24.5987	-24.5992	-24.5992	-24.5992		bn.out	-54.4011	-54.5139	-54.5163	-54.5163	-54.5167	-54.5167	-54.5167
s.out:	Total	-397.509	-397.649	-397.653	-397.653	-397.654	-397.654	-397.654											c2.out	-37.6916	-37.7797	-37.7818	-37.7817	-37.7823	-37.7823	-37.7823		c2.out	-37.6916	-37.7797	-37.7818	-37.7817	-37.7823	-37.7823	-37.7823
cl.out:	Total	-459.485	-459.666	-459.672	-459.672	-459.672	-459.673	-459.673											cf.out	-37.6916	-37.7793	-37.7814	-37.7813	-37.7819	-37.7819	-37.7819		cf.out	-99.4062	-99.62	-99.6239	-99.6239	-99.6241	-99.6242	-99.6242
		cl.out:	Total	CCSDT(Q)		energy	[au]:									-459.673			ch.out	-37.6916	-37.7794	-37.7815	-37.7814	-37.7819	-37.782	-37.782		ch.out	-0.499813	-0.499813	-0.499813	-0.499813	-0.499813	-0.499813	-0.499813
	alcl.out	-701.511				-701.789	-701.789	-701.789	0							-37.7813			cl2.out	-459.486	-459.668	-459.673	-459.673	-459.674	-459.674	-459.674		cl2.out	-459.486	-459.668	-459.673	-459.673	-459.674	-459.674	-459.674
	alf.out	-341.47				-341.799	-341.8	-341.8	0							-99.6206			clf.out	-459.485	-459.668	-459.673	-459.673	-459.674	-459.674	-459.674		clf.out	-99.4061	-99.6188	-99.6226	-99.6225	-99.6228	-99.6228	-99.6228
	alh.out	-242.462				-242.546	-242.546	-242.546	0							-37.7828			clo.out	-459.486	-459.668	-459.674	-459.674	-459.674	-459.675	-459.675		clo.out	-74.8123	-74.9732	-74.9763	-74.9762	-74.9766	-74.9766	-74.9766
	b2.out	-49.0917				-49.2974	-49.2993	-49.2989	0							-54.5151			cn.out	-37.6916	-37.7797	-37.7818	-37.7817	-37.7823	-37.7823	-37.7823		cn.out	-54.401	-54.5139	-54.5163	-54.5162	-54.5166	-54.5167	-54.5167
	bf.out	-124.156				-124.502	-124.503	-124.503	0							-74.9743			co.out	-37.6916	-37.7796	-37.7817	-37.7817	-37.7822	-37.7822	-37.7822		co.out	-74.8125	-74.9745	-74.9777	-74.9776	-74.978	-74.9781	-74.9781
	bh.out	-25.1299				-25.231	-25.2311	-25.2311	0							-340.822			cs.out	-37.6916	-37.7795	-37.7816	-37.7815	-37.7821	-37.7821	-37.7821		cs.out	-397.51	-397.651	-397.656	-397.656	-397.657	-397.657	-397.657
	bn3pi.out	-78.949				-79.216	-79.2174	-79.2173	0							-288.934			f2.out	-99.4058	-99.6182	-99.6219	-99.6219	-99.6221	-99.6222	-99.6222		f2.out	-99.4058	-99.6182	-99.6219	-99.6219	-99.6221	-99.6222	-99.6222
	bn.out	-78.9056				-79.2647	-79.2696	-79.2682	0							-397.654			h2.out	-0.49981	-0.49981	-0.49981	-0.49981	-0.49981	-0.49981	-0.49981		h2.out	-0.49981	-0.49981	-0.49981	-0.49981	-0.49981	-0.49981	-0.49981
	c2.out	-75.4014				-75.7809	-75.7861	-75.7852	0										hcl.out	-459.486	-459.668	-459.674	-459.674	-459.675	-459.675	-459.675		hcl.out	-0.499812	-0.499812	-0.499812	-0.499812	-0.499812	-0.499812	-0.499812
	cf.out	-137.225				-137.605	-137.606	-137.606	0										hf.out	-99.4059	-99.6196	-99.6235	-99.6234	-99.6237	-99.6237	-99.6237		hf.out	-0.499813	-0.499813	-0.499813	-0.499813	-0.499813	-0.499813	-0.499813
	ch.out	-38.2813				-38.411	-38.4111	-38.4111	0										hs.out	-397.509	-397.651	-397.655	-397.655	-397.656	-397.656	-397.656		hs.out	-0.499813	-0.499813	-0.499813	-0.499813	-0.499813	-0.499813	-0.499813
	cl2.out	-918.999				-919.427	-919.428	-919.428	0										n2.out	-54.4008	-54.5138	-54.5162	-54.5161	-54.5165	-54.5166	-54.5166		n2.out	-54.4008	-54.5138	-54.5162	-54.5161	-54.5165	-54.5166	-54.5166
	clf.out	-558.901				-559.38	-559.381	-559.381	0										nh.out	-54.4009	-54.5134	-54.5158	-54.5157	-54.5161	-54.5162	-54.5162		nh.out	-0.499811	-0.499811	-0.499811	-0.499811	-0.499811	-0.499811	-0.499811
	clo.out	-534.303				-534.735	-534.736	-534.736	0										no.out	-54.4008	-54.5135	-54.5159	-54.5159	-54.5163	-54.5163	-54.5163		no.out	-74.8123	-74.9741	-74.9772	-74.9772	-74.9775	-74.9776	-74.9776
	cn.out	-92.2347				-92.5681	-92.5704	-92.5699		1.00897e-12	0								o2.out	-74.8122	-74.9736	-74.9767	-74.9766	-74.977	-74.9771	-74.9771		o2.out	-74.8122	-74.9736	-74.9767	-74.9766	-74.977	-74.9771	-74.9771
	co.out	-112.78				-113.156	-113.157	-113.157	0										of.out	-74.8122	-74.9727	-74.9758	-74.9757	-74.9761	-74.9762	-74.9762		of.out	-99.4059	-99.6188	-99.6225	-99.6225	-99.6227	-99.6228	-99.6228
	cs.out	-435.352				-435.693	-435.695	-435.695	0										oh.out	-74.8123	-74.9737	-74.9768	-74.9768	-74.9771	-74.9772	-74.9772		oh.out	-0.499812	-0.499812	-0.499812	-0.499812	-0.499812	-0.499812	-0.499812
	f2.out	-198.752				-199.296	-199.298	-199.298	0										p2.out	-340.716	-340.818	-340.822	-340.822	-340.823	-340.823	-340.823		p2.out	-340.716	-340.818	-340.822	-340.822	-340.823	-340.823	-340.823
	h2.out	-1.13295				-1.17234	-1.17234	-1.17234	0										s2.out	-397.51	-397.65	-397.655	-397.655	-397.656	-397.656	-397.656		s2.out	-397.51	-397.65	-397.655	-397.655	-397.656	-397.656	-397.656
	hcl.out	-460.107				-460.338	-460.338	-460.338	0										sif.out	-99.4063	-99.6194	-99.6233	-99.6233	-99.6235	-99.6236	-99.6236		sif.out	-288.856	-288.931	-288.934	-288.933	-288.934	-288.934	-288.934
	hf.out	-100.058				-100.338	-100.339	-100.339	0										sih.out	-0.499815	-0.499815	-0.499815	-0.499815	-0.499815	-0.499815	-0.499815		sih.out	-288.856	-288.931	-288.933	-288.933	-288.934	-288.934	-288.934
	hs.out	-398.105				-398.288	-398.288	-398.288	0										sio.out	-288.856	-288.931	-288.934	-288.934	-288.934	-288.934	-288.934		sio.out	-74.8125	-74.9737	-74.9769	-74.9768	-74.9772	-74.9773	-74.9773
	n2.out	-108.983				-109.374	-109.375	-109.375	0										so.out	-397.509	-397.651	-397.656	-397.655	-397.656	-397.656	-397.656		so.out	-74.8124	-74.9736	-74.9767	-74.9767	-74.9771	-74.9771	-74.9771
	nh.out	-54.9812				-55.1411	-55.1412	-55.1412	0
	no.out	-129.296				-129.717	-129.719	-129.719	0										alcl.out	0	-9.9476e-13	0	0	0	0	0		alcl.out	0	0	0	0	-9.66338e-13	0	0
	o2.out	-149.675				-150.129	-150.131	-150.131	0										alf.out	0	0	0	0	-9.9476e-13	-9.9476e-13	0		alf.out	0	0	0	0	0	1.00897e-12	0
	of.out	-174.192				-174.671	-174.672	-174.672	0										alh.out	9.9476e-13	0	9.9476e-13	0	0	0	0		alh.out	-1.9984e-15	-1.9984e-15	-1.9984e-15	-1.9984e-15	-1.9984e-15	-1.9984e-15	0
	oh.out	-75.4192				-75.638	-75.6382	-75.6382	0										b2.out	0	0	0	0	0	0	0		b2.out	1.03029e-13	0	9.98313e-13	0	0	0	0
	p2.out	-681.489				-681.808	-681.81	-681.81	0										bf.out	0	0	0	0	9.9476e-13	0	0		bf.out	0	0	0	0	9.98313e-13	9.98313e-13	0
	s2.out	-795.096				-795.456	-795.458	-795.457	0										bh.out	0	0	0	0	-9.98313e-13	-9.98313e-13	0		bh.out	-1.9984e-15	-1.9984e-15	-1.9984e-15	-1.9984e-15	-1.9984e-15	-1.9984e-15	0
	sif.out	-388.284				-388.653	-388.653	-388.653	0										bn3pi.out	0	0	0	0	0	0	0		bn3pi.out	0	0	0	0	0	0	0
	sih.out	-289.439				-289.547	-289.547	-289.547	0										bn.out	0	0	0	0	0	0	0		bn.out	0	0	0	0	0	0	0
	sio.out	-363.838				-364.195	-364.197	-364.197	0										c2.out	-9.9476e-14	0	0	0	0	0	0		c2.out	0	0	0	0	0	0	0
	so.out	-472.403				-472.81	-472.812	-472.811	0										cf.out	9.9476e-14	1.00187e-12	0	0	0	0	0		cf.out	0	0	0	0	-9.9476e-13	0	0
																			ch.out	0	0	-1.00187e-12	0	-1.00187e-12	0	0		ch.out	9.99201e-16	9.99201e-16	9.99201e-16	9.99201e-16	9.99201e-16	9.99201e-16	0
																			cl2.out	9.66338e-13	0	0	0	0	0	0		cl2.out	0	0	-1.02318e-12	0	-1.02318e-12	0	0
																			clf.out	-9.66338e-13	0	-9.66338e-13	0	1.02318e-12	9.66338e-13	0		clf.out	0	0	0	0	0	0	0
																			clo.out	0	0	1.02318e-12	0	1.02318e-12	1.02318e-12	0		clo.out	1.98952e-13	0	9.9476e-13	0	0	0	0
																			cn.out	1.98952e-13	1.00187e-12	0	0	0	0	0		cn.out	9.9476e-14	0	0	0	0	0	0
																			co.out	9.9476e-14	0	0	0	0	0	0		co.out	1.98952e-13	0	0	0	0	0	0
																			cs.out	0	0	0	0	0	9.9476e-13	0		cs.out	0	0	0	0	0	0	0
																			f2.out	1.98952e-13	9.9476e-13	1.00897e-12	0	0	0	0		f2.out	2.98428e-13	0	0	0	0	-9.9476e-13	0
																			h2.out	1.9984e-15	4.9899e-13	4.9899e-13	4.9899e-13	4.9899e-13	4.9899e-13	0		h2.out	-9.99201e-16	-5.00044e-13	-5.00044e-13	-5.00044e-13	-5.00044e-13	-5.00044e-13	0
																			hcl.out	0	0	0	0	0	0	0		hcl.out	9.99201e-16	9.99201e-16	9.99201e-16	9.99201e-16	9.99201e-16	9.99201e-16	0
																			hf.out	0	0	0	0	9.9476e-13	0	0		hf.out	1.9984e-15	1.9984e-15	1.9984e-15	1.9984e-15	1.9984e-15	1.9984e-15	0
																			hs.out	0	-1.02318e-12	0	0	-1.02318e-12	-1.02318e-12	0		hs.out	2.05391e-15	2.05391e-15	2.05391e-15	2.05391e-15	2.05391e-15	2.05391e-15	0
																			n2.out	1.98952e-13	0	1.00187e-12	0	0	0	0		n2.out	0	0	0	0	0	0	0
																			nh.out	-9.9476e-14	0	0	0	0	0	0		nh.out	0	0	0	0	0	0	0
																			no.out	3.97904e-13	0	0	0	0	0	0		no.out	0	0	0	0	0	0	0
																			o2.out	0	0	9.9476e-13	0	1.00897e-12	0	0		o2.out	0	0	0	0	0	0	0
																			of.out	0	-1.00897e-12	0	0	-1.00897e-12	0	0		of.out	0	0	0	0	0	0	0
																			oh.out	4.12115e-13	1.00897e-12	9.9476e-13	0	0	0	0		oh.out	9.99201e-16	9.99201e-16	9.99201e-16	9.99201e-16	9.99201e-16	9.99201e-16	0
																			p2.out	0	0	0	0	-1.02318e-12	0	0		p2.out	0	0	0	0	0	0	0
																			s2.out	-1.02318e-12	0	0	0	0	0	0		s2.out	-1.02318e-12	0	0	0	0	0	0
																			sif.out	1.98952e-13	0	9.9476e-13	0	9.9476e-13	0	0		sif.out	-1.02318e-12	0	-1.02318e-12	0	0	0	0
																			sih.out	2.9976e-15	2.9976e-15	2.9976e-15	2.9976e-15	2.9976e-15	2.9976e-15	0		sih.out	0	0	0	0	0	-1.02318e-12	0
																			sio.out	-9.66338e-13	-1.02318e-12	-1.02318e-12	0	0	-1.02318e-12	0		sio.out	0	0	0	0	0	0	0
																			so.out	-1.02318e-12	-1.02318e-12	-9.66338e-13	0	-1.02318e-12	0	0		so.out	0	0	0	0	0	0	0
[truncated: 18 more columns]

## Sheet: cc-pVQZ
		dia								raw De									AghostB										BghostA										De CP
										\
		SCF	CCSD	CCSD(T)	CCSD(T)_λ	CCSDT	CCSDT(Q)	CCSDT(Q)Lambda		SCF	CCSD	CCSD(T)	CCSD(T)_λ	CCSDT	CCSDT(Q)	CCSDT(Q)Lambda	diff				SCF	CCSD	CCSD(T)	CCSD(T)_λ	CCSDT	CCSDT(Q)	CCSDT(Q)Lambda				SCF	CCSD	CCSD(T)	CCSD(T)_λ	CCSDT	CCSDT(Q)	CCSDT(Q)Lambda		SCF	CCSD	CCSD(T)	CCSD(T)_λ	CCSDT	CCSDT(Q)	CCSDT(Q)Lambda			EcorrCCSD	(T)
alcl.out:	E(SCF)=	-701.516	-701.805	-701.818	-701.817	-701.819	-701.819	-701.819		92.1301	116.86	119.813	119.645	119.46	119.752	119.751	-0.000812277		alcl.out:	E(SCF)=	-241.88	-241.933	-241.934	-241.934	-241.934	-241.934	-241.934		alcl.out:	E(SCF)=	-459.489	-459.687	-459.694	-459.694	-459.695	-459.695	-459.695		92.0934	116.446	119.347	119.181	118.999	119.286	119.285		alcl.out:	24.3526	2.90067
alf.out:	E(SCF)=	-341.484	-341.829	-341.84	-341.84	-341.84	-341.841	-341.841		119.223	157.505	160.719	160.705	160.346	160.574	160.563	-0.0119383		alf.out:	E(SCF)=	-241.88	-241.933	-241.934	-241.934	-241.934	-241.934	-241.934		alf.out:	E(SCF)=	-99.4141	-99.6466	-99.6514	-99.6513	-99.6516	-99.6517	-99.6517		119.025	156.795	159.923	159.91	159.549	159.774	159.763		alf.out:	37.7702	3.12805
alh.out:	E(SCF)=	-242.464	-242.548	-242.55	-242.55	-242.55	-242.55	-242.55		52.334	72.8626	73.0539	73.0372	72.9929	73.0278	73.0256	-0.00223964		alh.out:	E(SCF)=	-241.88	-241.933	-241.934	-241.934	-241.934	-241.934	-241.934		alh.out:	E(SCF)=	-0.499948	-0.499948	-0.499948	-0.499948	-0.499948	-0.499948	-0.499948		52.3232	72.7797	72.9666	72.95	72.9084	72.9434	72.9411		alh.out:	20.4564	0.186884
b2.out:	E(SCF)=	-49.038	-49.211	-49.2247	-49.2236	-49.2278	-49.2301	-49.2295		-17.5003	7.66919	14.4562	13.8526	15.8669	17.2981	16.9543	-0.34375		b2.out:	E(SCF)=	-24.533	-24.5996	-24.601	-24.601	-24.6015	-24.6015	-24.6015		b2.out:	E(SCF)=	-24.533	-24.5996	-24.601	-24.601	-24.6015	-24.6015	-24.6015		-17.5164	7.41852	14.1892	13.5864	15.6029	17.0341	16.6904		b2.out:	24.9349	6.77068
bf.out:	E(SCF)=	-124.166	-124.526	-124.539	-124.538	-124.539	-124.539	-124.539		137.462	176.399	180.39	180.323	180.103	180.394	180.375	-0.018366		bf.out:	E(SCF)=	-99.414	-99.6471	-99.6519	-99.6518	-99.6521	-99.6522	-99.6522		bf.out:	E(SCF)=	-24.533	-24.5995	-24.6009	-24.6008	-24.6013	-24.6013	-24.6013		137.302	175.425	179.307	179.242	179.024	179.31	179.293		bf.out:	38.1234	3.88206
bh.out:	E(SCF)=	-25.1313	-25.2328	-25.2351	-25.2349	-25.2355	-25.2355	-25.2355		61.731	83.7845	84.2636	84.2285	84.2649	84.3096	84.3072	-0.0023627		bh.out:	E(SCF)=	-24.533	-24.5995	-24.6009	-24.6008	-24.6013	-24.6013	-24.6013		bh.out:	E(SCF)=	-0.499948	-0.499948	-0.499948	-0.499948	-0.499948	-0.499948	-0.499948		61.7277	83.7318	84.2055	84.1707	84.2096	84.2543	84.2519		bh.out:	22.0041	0.473701
bn3pi.out:	E(SCF)=	-79.0196	-79.2728	-79.2868	-79.2862	-79.2882	-79.2894	-79.2892		52.0536	94.9862	101.109	100.867	101.523	102.267	102.101	-0.165748		bn3pi.out:	E(SCF)=	-24.533	-24.5995	-24.601	-24.6009	-24.6014	-24.6014	-24.6014		bn3pi.out:	E(SCF)=	-54.4038	-54.5225	-54.5254	-54.5253	-54.5257	-54.5258	-54.5258		51.9902	94.5849	100.663	100.423	101.081	101.823	101.657		bn3pi.out:	42.5947	6.07798
bn.out:	E(SCF)=	-78.9108	-79.2525	-79.2876	-79.2857	-79.2843	-79.2894	-79.288		-16.2184	82.2539	101.638	100.515	99.0839	102.257	101.391	-0.866359		bn.out:	E(SCF)=	-24.533	-24.5995	-24.601	-24.6009	-24.6014	-24.6014	-24.6014		bn.out:	E(SCF)=	-54.4038	-54.5226	-54.5254	-54.5254	-54.5258	-54.5258	-54.5258		-16.2825	81.8278	101.165	100.043	98.615	101.787	100.921		bn.out:	98.1104	19.3369
c2.out:	E(SCF)=	-75.4058	-75.7657	-75.8008	-75.7977	-75.7983	-75.8038	-75.8028		12.0274	123.825	142.881	141.048	140.775	144.127	143.536	-0.590809		c2.out:	E(SCF)=	-37.6933	-37.7846	-37.787	-37.7869	-37.7874	-37.7875	-37.7875		c2.out:	E(SCF)=	-37.6933	-37.7846	-37.787	-37.7869	-37.7874	-37.7875	-37.7875		12.0073	123.344	142.356	140.525	140.257	143.608	143.017		c2.out:	111.336	19.0121
cf.out:	E(SCF)=	-137.236	-137.63	-137.644	-137.644	-137.645	-137.646	-137.646		80.6292	125.473	130.33	130.302	130.232	130.542	130.5	-0.0420001		cf.out:	E(SCF)=	-37.6933	-37.7843	-37.7867	-37.7866	-37.7872	-37.7872	-37.7872		cf.out:	E(SCF)=	-99.414	-99.6467	-99.6515	-99.6514	-99.6517	-99.6518	-99.6518		80.4978	124.707	129.474	129.448	129.378	129.685	129.643		cf.out:	44.209	4.7674
ch.out:	E(SCF)=	-38.2837	-38.4151	-38.4188	-38.4186	-38.4194	-38.4195	-38.4195		56.773	82.1894	83.0297	82.9952	83.1362	83.1668	83.1664	-0.000307516		ch.out:	E(SCF)=	-37.6933	-37.7843	-37.7867	-37.7866	-37.7872	-37.7872	-37.7872		ch.out:	E(SCF)=	-0.499947	-0.499947	-0.499947	-0.499947	-0.499947	-0.499947	-0.499947		56.7599	82.0863	82.915	82.881	83.0244	83.0547	83.0544		ch.out:	25.3263	0.828767
cl2.out:	E(SCF)=	-919.007	-919.454	-919.476	-919.475	-919.477	-919.478	-919.478		18.2529	51.48	55.8958	55.6151	55.5257	56.0127	56.0093	-0.00342404		cl2.out:	E(SCF)=	-459.489	-459.687	-459.694	-459.694	-459.695	-459.695	-459.695		cl2.out:	E(SCF)=	-459.489	-459.687	-459.694	-459.694	-459.695	-459.695	-459.695		18.2261	50.8504	55.1869	54.9099	54.8237	55.305	55.3014		cl2.out:	32.6243	4.33654
clf.out:	E(SCF)=	-558.915	-559.418	-559.438	-559.437	-559.438	-559.439	-559.439		7.55693	54.129	59.1756	58.9734	58.9051	59.4183	59.3956	-0.022741		clf.out:	E(SCF)=	-459.489	-459.687	-459.694	-459.694	-459.695	-459.695	-459.695		clf.out:	E(SCF)=	-99.4139	-99.6463	-99.651	-99.651	-99.6512	-99.6513	-99.6513		7.45018	53.3525	58.3095	58.1097	58.0425	58.5512	58.5288		clf.out:	45.9023	4.95704
clo.out:	E(SCF)=	-534.315	-534.763	-534.783	-534.782	-534.784	-534.785	-534.785		5.12966	54.3005	60.1856	59.8898	60.2645	60.979	60.8885	-0.0904576		clo.out:	E(SCF)=	-459.489	-459.687	-459.694	-459.694	-459.695	-459.695	-459.695		clo.out:	E(SCF)=	-74.8175	-74.9907	-74.9945	-74.9944	-74.9948	-74.9949	-74.9949		5.01177	53.3148	59.0986	58.8064	59.182	59.8914	59.8011		clo.out:	48.303	5.78381
cn.out:	E(SCF)=	-92.2411	-92.5699	-92.5899	-92.5888	-92.5921	-92.5946	-92.5941		90.3831	165.452	174.797	174.176	175.667	177.185	176.872	-0.313752		cn.out:	E(SCF)=	-37.6933	-37.7846	-37.787	-37.7869	-37.7874	-37.7875	-37.7875		cn.out:	E(SCF)=	-54.4038	-54.5226	-54.5254	-54.5254	-54.5258	-54.5258	-54.5258		90.3301	164.854	174.141	173.523	175.018	176.535	176.221		cn.out:	74.5243	9.28704
co.out:	E(SCF)=	-112.788	-113.169	-113.188	-113.188	-113.188	-113.189	-113.189		174.33	248.015	255.898	255.823	255.407	256.108	256.08	-0.0275067		co.out:	E(SCF)=	-37.6933	-37.7844	-37.7868	-37.7867	-37.7873	-37.7873	-37.7873		co.out:	E(SCF)=	-74.8175	-74.9913	-74.9951	-74.995	-74.9954	-74.9955	-74.9955		174.188	246.984	254.775	254.702	254.287	254.985	254.958		co.out:	72.7951	7.79121
cs.out:	E(SCF)=	-435.359	-435.696	-435.72	-435.719	-435.72	-435.722	-435.722		96.1604	157.445	166.989	166.663	166.447	167.529	167.468	-0.0611332		cs.out:	E(SCF)=	-37.6933	-37.7845	-37.7869	-37.7868	-37.7873	-37.7874	-37.7874		cs.out:	E(SCF)=	-397.513	-397.662	-397.668	-397.668	-397.669	-397.669	-397.669		96.1135	156.687	166.16	165.837	165.629	166.707	166.646		cs.out:	60.574	9.47228
f2.out:	E(SCF)=	-198.768	-199.338	-199.359	-199.358	-199.359	-199.361	-199.361		-37.2733	29.3356	36.6403	36.1699	36.3619	37.3439	37.2914	-0.0524475		f2.out:	E(SCF)=	-99.4138	-99.6463	-99.651	-99.6509	-99.6512	-99.6512	-99.6512		f2.out:	E(SCF)=	-99.4138	-99.6463	-99.651	-99.6509	-99.6512	-99.6512	-99.6512		-37.3695	28.5431	35.7573	35.2884	35.4809	36.4603	36.4082		f2.out:	65.9126	7.21429
h2.out:	E(SCF)=	-1.13345	-1.13345	-1.13345	-1.13345	-1.1738	-1.1738	-1.1738		83.8081	83.8081	83.8081	83.8081	109.127	109.127	109.127	0		h2.out:	E(SCF)=	-0.499946	-0.499946	-0.499946	-0.499946	-0.499946	-0.499946	-0.499946		h2.out:	E(SCF)=	-0.499946	-0.499946	-0.499946	-0.499946	-0.499946	-0.499946	-0.499946		83.8073	83.8073	83.8073	83.8073	109.126	109.126	109.126		h2.out:	-1.13545e-11	0
hcl.out:	E(SCF)=	-460.111	-460.353	-460.362	-460.362	-460.363	-460.363	-460.363		76.6616	104.479	105.973	105.917	105.855	105.959	105.962	0.003321		hcl.out:	E(SCF)=	-459.489	-459.687	-459.694	-459.694	-459.695	-459.695	-459.695		hcl.out:	E(SCF)=	-0.499947	-0.499947	-0.499947	-0.499947	-0.499947	-0.499947	-0.499947		76.6515	103.874	105.311	105.256	105.201	105.301	105.304		hcl.out:	27.2222	1.43682
hf.out:	E(SCF)=	-100.068	-100.365	-100.373	-100.373	-100.373	-100.373	-100.373		96.6537	137.915	139.92	139.914	139.788	139.908	139.91	0.00204221		hf.out:	E(SCF)=	-99.4139	-99.647	-99.6517	-99.6517	-99.6519	-99.652	-99.652		hf.out:	E(SCF)=	-0.499947	-0.499947	-0.499947	-0.499947	-0.499947	-0.499947	-0.499947		96.5962	137.062	138.988	138.983	138.858	138.976	138.979		hf.out:	40.4655	1.92601
hs.out:	E(SCF)=	-398.109	-398.297	-398.304	-398.304	-398.305	-398.305	-398.305		60.7181	85.1129	86.1435	86.1016	86.1562	86.2189	86.2194	0.000517029		hs.out:	E(SCF)=	-397.513	-397.662	-397.668	-397.668	-397.669	-397.669	-397.669		hs.out:	E(SCF)=	-0.499947	-0.499947	-0.499947	-0.499947	-0.499947	-0.499947	-0.499947		60.6928	84.6262	85.6171	85.5768	85.6385	85.6988	85.6994		hs.out:	23.9335	0.990878
n2.out:	E(SCF)=	-108.991	-109.384	-109.404	-109.404	-109.404	-109.406	-109.406		114.897	213.413	222.605	222.322	221.922	223.079	223.052	-0.0271537		n2.out:	E(SCF)=	-54.4038	-54.5226	-54.5254	-54.5254	-54.5258	-54.5258	-54.5258		n2.out:	E(SCF)=	-54.4038	-54.5226	-54.5254	-54.5254	-54.5258	-54.5258	-54.5258		114.855	212.721	221.844	221.563	221.168	222.323	222.296		n2.out:	97.8659	9.12296
nh.out:	E(SCF)=	-54.9851	-55.1501	-55.1546	-55.1545	-55.155	-55.1551	-55.1551		51.109	80.4145	81.4562	81.4304	81.5292	81.5713	81.5708	-0.000580267		nh.out:	E(SCF)=	-54.4038	-54.5224	-54.5253	-54.5252	-54.5256	-54.5257	-54.5257		nh.out:	E(SCF)=	-0.499946	-0.499946	-0.499946	-0.499946	-0.499946	-0.499946	-0.499946		51.0786	80.1514	81.168	81.1429	81.2436	81.2851	81.2845		nh.out:	29.0727	1.0166
no.out:	E(SCF)=	-129.306	-129.734	-129.754	-129.754	-129.755	-129.756	-129.756		53.3488	139.315	148.088	147.918	147.819	148.8	148.73	-0.0697327		no.out:	E(SCF)=	-54.4037	-54.5225	-54.5253	-54.5252	-54.5257	-54.5257	-54.5257		no.out:	E(SCF)=	-74.8174	-74.9911	-74.9949	-74.9948	-74.9952	-74.9953	-74.9953		53.2351	138.245	146.925	146.758	146.66	147.638	147.568		no.out:	85.0103	8.67965
o2.out:	E(SCF)=	-149.687	-150.154	-150.174	-150.173	-150.174	-150.176	-150.176		33.107	109.19	117.193	116.917	116.742	117.899	117.866	-0.0329582		o2.out:	E(SCF)=	-74.8174	-74.9909	-74.9947	-74.9946	-74.995	-74.9951	-74.9951		o2.out:	E(SCF)=	-74.8174	-74.9909	-74.9947	-74.9946	-74.995	-74.9951	-74.9951		32.9221	107.869	115.761	115.488	115.311	116.465	116.433		o2.out:	74.9472	7.89213
of.out:	E(SCF)=	-174.206	-174.705	-174.723	-174.723	-174.724	-174.726	-174.725		-15.5549	43.4796	49.9627	49.8619	50.2558	50.9596	50.813	-0.146612		of.out:	E(SCF)=	-74.8174	-74.9906	-74.9943	-74.9943	-74.9947	-74.9947	-74.9947		of.out:	E(SCF)=	-99.4139	-99.6465	-99.6512	-99.6512	-99.6514	-99.6515	-99.6515		-15.6939	42.5001	48.8854	48.7866	49.1797	49.8806	49.7343		of.out:	58.194	6.38531
oh.out:	E(SCF)=	-75.4259	-75.6555	-75.6616	-75.6615	-75.6619	-75.6621	-75.6621		68.1539	103.936	105.498	105.469	105.482	105.57	105.57	-8.64984e-05		oh.out:	E(SCF)=	-74.8175	-74.9911	-74.9949	-74.9948	-74.9952	-74.9952	-74.9952		oh.out:	E(SCF)=	-0.499947	-0.499947	-0.499947	-0.499947	-0.499947	-0.499947	-0.499947		68.0535	103.181	104.687	104.66	104.671	104.758	104.758		oh.out:	35.1279	1.50536
p2.out:	E(SCF)=	-681.496	-681.808	-681.832	-681.83	-681.832	-681.835	-681.835		37.0362	101.323	110.602	109.841	109.759	111.326	111.242	-0.0846193		p2.out:	E(SCF)=	-340.719	-340.824	-340.828	-340.828	-340.829	-340.829	-340.829		p2.out:	E(SCF)=	-340.719	-340.824	-340.828	-340.828	-340.829	-340.829	-340.829		37.0238	101.033	110.257	109.499	109.429	110.993	110.908		p2.out:	64.0089	9.22456
s2.out:	E(SCF)=	-795.105	-795.469	-795.491	-795.49	-795.492	-795.494	-795.494		50.332	91.7696	98.5157	98.0532	98.1073	99.0064	98.9754	-0.0310138		s2.out:	E(SCF)=	-397.513	-397.662	-397.668	-397.668	-397.669	-397.669	-397.669		s2.out:	E(SCF)=	-397.513	-397.662	-397.668	-397.668	-397.669	-397.669	-397.669		50.2621	90.9764	97.6399	97.1813	97.2419	98.1354	98.1044		s2.out:	40.7142	6.66353
sif.out:	E(SCF)=	-388.306	-388.686	-388.702	-388.701	-388.702	-388.703	-388.703		20.9865	66.3227	71.4284	71.3109	71.1722	71.5895	71.5502	-0.0393081		sif.out:	E(SCF)=	-99.414	-99.6466	-99.6514	-99.6513	-99.6515	-99.6516	-99.6516		sif.out:	E(SCF)=	-288.858	-288.935	-288.938	-288.938	-288.938	-288.939	-288.939		20.8227	65.6232	70.6376	70.5218	70.385	70.7987	70.76		sif.out:	44.8005	5.01435
sih.out:	E(SCF)=	-289.442	-289.55	-289.554	-289.553	-289.554	-289.555	-289.555		52.3633	72.5086	72.8683	72.8515	72.9057	72.9223	72.9212	-0.00115838		sih.out:	E(SCF)=	-0.499947	-0.499947	-0.499947	-0.499947	-0.499947	-0.499947	-0.499947		sih.out:	E(SCF)=	-288.858	-288.935	-288.938	-288.938	-288.938	-288.939	-288.939		52.3588	72.4105	72.7566	72.7404	72.8006	72.8168	72.8157		sih.out:	20.0517	0.346121
sio.out:	E(SCF)=	-363.85	-364.209	-364.229	-364.229	-364.229	-364.231	-364.231		109.33	178.724	186.958	186.786	186.31	187.36	187.241	-0.118614		sio.out:	E(SCF)=	-288.858	-288.935	-288.938	-288.938	-288.939	-288.939	-288.939		sio.out:	E(SCF)=	-74.8175	-74.9909	-74.9947	-74.9946	-74.995	-74.9951	-74.9951		109.173	177.957	186.106	185.936	185.463	186.509	186.391		sio.out:	68.7846	8.14853
so.out:	E(SCF)=	-472.416	-472.831	-472.852	-472.852	-472.853	-472.855	-472.855		53.8139	112.96	120.244	119.965	119.866	120.81	120.766	-0.0439885		so.out:	E(SCF)=	-397.513	-397.662	-397.668	-397.668	-397.669	-397.669	-397.669		so.out:	E(SCF)=	-74.8175	-74.9909	-74.9947	-74.9946	-74.995	-74.9951	-74.9951		53.6669	111.823	119.001	118.725	118.629	119.569	119.525		so.out:	58.156	7.17806
h.out:		-0.499946	-0.499946	-0.499946	-0.499946	-0.499946	-0.499946	-0.499946
b.out:	Total	-24.533	-24.5994	-24.6008	-24.6007	-24.6012	-24.6012	-24.6012		-24.5994
c.out:	Total	-37.6933	-37.7842	-37.7865	-37.7864	-37.787	-37.787	-37.787		-37.787
n.out:	Total	-54.4037	-54.522	-54.5248	-54.5247	-54.5252	-54.5252	-54.5252		-54.5252											-0.00131679	-0.0021651	-0.00228283	-0.00227533	-0.00226649	-0.00226649					-0.00350803	-0.0189296	-0.0203946	-0.0203324	-0.0204499	-0.0205194
o.out:	Total	-74.8173	-74.9899	-74.9936	-74.9935	-74.9939	-74.994	-74.994		-74.994
f.out:	Total	-99.4138	-99.6456	-99.6503	-99.6502	-99.6504	-99.6505	-99.6505		-99.6505
al.out:	Total	-241.88	-241.932	-241.934	-241.934	-241.934	-241.934	-241.934		-241.932									alcl.out	-241.88	-241.934	-241.934	-241.934		0	0				alcl.out	-459.489	-459.695	-459.695	-459.695	EOL	9.66338e-13	1.02318e-12
si.out:	Total	-288.858	-288.935	-288.938	-288.937	-288.938	-288.938	-288.938		-288.938									alf.out	-241.88	-241.934	-241.934	-241.934		0	0				alf.out	-99.4141	-99.6516	-99.6517	-99.6517	EOL	1.00897e-12	9.9476e-13
p.out:	Total	-340.719	-340.823	-340.828	-340.828	-340.829	-340.829	-340.829		-340.829									alh.out	-241.88	-241.934	-241.934	-241.934		0	0				alh.out	-0.499948	-0.499948	-0.499948	-0.499948		-2.40363e-14	-2.40363e-14
s.out:	Total	-397.513	-397.661	-397.667	-397.667	-397.668	-397.668	-397.668		-397.668									b2.out	-24.533	-24.6015	-24.6015	-24.6015		0	0				b2.out	-24.533	-24.6015	-24.6015	-24.6015		0	0
cl.out:	Total	-459.489	-459.686	-459.693	-459.693	-459.694	-459.694	-459.694		-459.694									bf.out	-99.414	-99.6521	-99.6522	-99.6522	EOL	0	0				bf.out	-24.533	-24.6013	-24.6013	-24.6013		-1.00187e-12	-1.00187e-12
																			bh.out	-24.533	-24.6013	-24.6013	-24.6013		0	0				bh.out	-0.499948	-0.499948	-0.499948	-0.499948		-3.9968e-15	-3.9968e-15
																			bn3pi.out	-24.533	-24.6014	-24.6014	-24.6014		0	0				bn3pi.out	-54.4038	-54.5257	-54.5258	-54.5258	EOL	0	0
		-0.00568473	-0.0273955	-0.0296545	-0.0295458	-0.0296053	-0.0297335			h.out	-0.499946	EOL							bn.out	-24.533	-24.6014	-24.6014	-24.6014		0	0				bn.out	-54.4038	-54.5258	-54.5258	-54.5258	EOL	-9.9476e-13	0
		-0.0138285	-0.0392167	-0.0409056	-0.0408411	-0.0408084	-0.0408724			b.out	-24.533	-24.5994	-24.6008	-24.6007	EOL	EOL			c2.out	-37.6933	-37.7874	-37.7875	-37.7875	EOL	0	0				c2.out	-37.6933	-37.7874	-37.7875	-37.7875	EOL	0	0
		-0.00193672	-0.00422374	-0.00437511	-0.00436435	-0.00436093	-0.0043682			c.out	-37.6933	-37.7842	-37.7865	-37.7864	EOL	EOL			cf.out	-37.6933	-37.7872	-37.7872	-37.7872	EOL	0	0				cf.out	-99.414	-99.6517	-99.6518	-99.6518	EOL	9.9476e-13	9.9476e-13
		0.0536911	0.067872	0.0713021	0.0701593	0.0696399	0.069212			n.out	-54.4037	-54.522	-54.5248	-54.5247	EOL	EOL			ch.out	-37.6933	-37.7872	-37.7872	-37.7872	EOL	0	0				ch.out	-0.499947	-0.499947	-0.499947	-0.499947		1.9984e-15	1.9984e-15
		-0.0101035	-0.0352152	-0.0366691	-0.036607	-0.0365724	-0.0366393			o.out	-74.8173	-74.9899	-74.9936	-74.9935	EOL	EOL			cl2.out	-459.489	-459.695	-459.695	-459.695	EOL	0	0				cl2.out	-459.489	-459.695	-459.695	-459.695	EOL	1.02318e-12	0
		-0.00136144	-0.00426903	-0.00445082	-0.00443992	-0.0044305	-0.00443546			f.out	-99.4138	-99.6456	-99.6503	-99.6502	EOL	EOL			clf.out	-459.489	-459.695	-459.695	-459.695	EOL	0	0				clf.out	-99.4139	-99.6512	-99.6513	-99.6513	EOL	0	0
		-0.0706486	-0.0742532	-0.0726736	-0.0727571	-0.0721612	-0.0719926			al.out	-241.88	-241.932	-241.934	-241.934	EOL	EOL			clo.out	-459.489	-459.695	-459.695	-459.695	EOL	0	0				clo.out	-74.8175	-74.9948	-74.9949	-74.9949	EOL	9.9476e-13	0
		-0.00527506	-0.0184698	-0.0197556	-0.0195538	-0.0195911	-0.0198384			si.out	-288.858	-288.935	-288.938	-288.937	EOL	EOL			cn.out	-37.6933	-37.7874	-37.7875	-37.7875	EOL	0	0				cn.out	-54.4038	-54.5258	-54.5258	-54.5258	EOL	0	1.00187e-12
		-0.00433332	-0.0161802	-0.0177729	-0.0176535	-0.0174666	-0.0176895			p.out	-340.719	-340.823	-340.828	-340.828	EOL	EOL			co.out	-37.6933	-37.7873	-37.7873	-37.7873	EOL	0	0				co.out	-74.8175	-74.9954	-74.9955	-74.9955	EOL	0	0
										s.out	-397.513	-397.661	-397.667	-397.667	EOL	EOL			cs.out	-37.6933	-37.7873	-37.7874	-37.7874	EOL	0	0				cs.out	-397.513	-397.669	-397.669	-397.669	EOL	0	0
		h.out	-0.499946	EOL						cl.out	-459.489	-459.686	-459.693	-459.693	EOL	EOL			f2.out	-99.4138	-99.6512	-99.6512	-99.6512	EOL	0	0				f2.out	-99.4138	-99.6512	-99.6512	-99.6512	EOL	0	0
		b.out	-24.533	-24.6008	-24.5994	-24.5994													h2.out	-0.499946	-0.499946	-0.499946	-0.499946		0	0				h2.out	-0.499946	-0.499946	-0.499946	-0.499946		9.99201e-16	9.99201e-16
		c.out	-37.6933	-37.787	-37.787	-37.787	EOL	h.out		-0.499946	EOL								hcl.out	-459.489	-459.695	-459.695	-459.695	EOL	0	0				hcl.out	-0.499947	-0.499947	-0.499947	-0.499947		-1.9984e-15	-1.9984e-15
		n.out	-54.4037	-54.5252	-54.5252	-54.5252	EOL	b.out		-24.533	-24.6012	-24.6012	-24.6012		0	0	0		hf.out	-99.4139	-99.6519	-99.652	-99.652	EOL	0	0				hf.out	-0.499947	-0.499947	-0.499947	-0.499947		-1.29896e-14	-1.29896e-14
		o.out	-74.8173	-74.9939	-74.994	-74.994	EOL	c.out		-37.6933	-37.787	-37.787	-37.787	EOL	0	0	0		hs.out	-397.513	-397.669	-397.669	-397.669	EOL	0	0				hs.out	-0.499947	-0.499947	-0.499947	-0.499947		9.99201e-16	9.99201e-16
		f.out	-99.4138	-99.6504	-99.6505	-99.6505	EOL	n.out		-54.4037	-54.5252	-54.5252	-54.5252	EOL	0	0	0		n2.out	-54.4038	-54.5258	-54.5258	-54.5258	EOL	0	0				n2.out	-54.4038	-54.5258	-54.5258	-54.5258	EOL	1.00187e-12	0
		al.out	-241.88	-241.934	-241.932	-241.932		o.out		-74.8173	-74.9939	-74.994	-74.994	EOL	0	0	0		nh.out	-54.4038	-54.5256	-54.5257	-54.5257	EOL	0	0				nh.out	-0.499946	-0.499946	-0.499946	-0.499946		5.9952e-15	5.9952e-15
		si.out	-288.858	-288.938	-288.938	-288.938	EOL	f.out		-99.4138	-99.6504	-99.6505	-99.6505	EOL	0	0	0		no.out	-54.4037	-54.5257	-54.5257	-54.5257	EOL	0	0				no.out	-74.8174	-74.9952	-74.9953	-74.9953	EOL	0	1.00897e-12
		p.out	-340.719	-340.829	-340.829	-340.829	EOL	al.out		-241.88	-241.934	-241.934	-241.934		0	0	0		o2.out	-74.8174	-74.995	-74.9951	-74.9951	EOL	0	0				o2.out	-74.8174	-74.995	-74.9951	-74.9951	EOL	0	0
		s.out	-397.513	-397.668	-397.668	-397.668	EOL	si.out		-288.858	-288.938	-288.938	-288.938	EOL	1.02318e-12	0	0		of.out	-74.8174	-74.9947	-74.9947	-74.9947	EOL	0	0				of.out	-99.4139	-99.6514	-99.6515	-99.6515	EOL	0	0
		cl.out	-459.489	-459.694	-459.694	-459.694	EOL	p.out		-340.719	-340.829	-340.829	-340.829	EOL	1.02318e-12	0	0		oh.out	-74.8175	-74.9952	-74.9952	-74.9952	EOL	0	0				oh.out	-0.499947	-0.499947	-0.499947	-0.499947		1.9984e-15	1.9984e-15
								s.out		-397.513	-397.668	-397.668	-397.668	EOL	1.02318e-12	0	0		p2.out	-340.719	-340.829	-340.829	-340.829	EOL	0	0				p2.out	-340.719	-340.829	-340.829	-340.829	EOL	0	0
								cl.out		-459.489	-459.694	-459.694	-459.694	EOL	9.66338e-13	0	0		s2.out	-397.513	-397.669	-397.669	-397.669	EOL	0	0				s2.out	-397.513	-397.669	-397.669	-397.669	EOL	0	0
																			sif.out	-99.414	-99.6515	-99.6516	-99.6516	EOL	0	0				sif.out	-288.858	-288.938	-288.939	-288.939	EOL	0	0
																			sih.out	-0.499947	-0.499947	-0.499947	-0.499947		0	0				sih.out	-288.858	-288.938	-288.939	-288.939	EOL	0	0
																			sio.out	-288.858	-288.939	-288.939	-288.939	EOL	0	0				sio.out	-74.8175	-74.995	-74.9951	-74.9951	EOL	0	0
						alcl.out	-701.516	-701.819		-701.819	-701.819	EOL	2.95586e-12	3.06954e-12					so.out	-397.513	-397.669	-397.669	-397.669	EOL	0	0				so.out	-74.8175	-74.995	-74.9951	-74.9951	EOL	0	0
						alf.out	-341.484	-341.84		-341.841	-341.841	EOL	-9.66338e-13	-9.66338e-13
						alh.out	-242.464	-242.55		-242.55	-242.55	EOL	1.02318e-12	0
						b2.out	-49.038	-49.2278		-49.2301	-49.2295	EOL	0	0
						bf.out	-124.166	-124.539		-124.539	-124.539	EOL	0	-9.9476e-13
						bh.out	-25.1313	-25.2355		-25.2355	-25.2355	EOL	9.98313e-13	0
						bn3pi.out	-79.0196	-79.2882		-79.2894	-79.2892	EOL	0	-9.9476e-13
						bn.out	-78.9108	-79.2843		-79.2894	-79.288	EOL	0	1.00897e-12
						c2.out	-75.4058	-75.7983		-75.8038	-75.8028	EOL	9.9476e-13	9.9476e-13
						cf.out	-137.236	-137.645		EOL			-1.02318e-12	#VALUE!
						ch.out	-38.2837	-38.4194		-38.4195	-38.4195	EOL	0	0
						cl2.out	-919.007	-919.477		EOL			-1.02318e-12	#VALUE!
						clf.out	-558.915	-559.438		EOL			1.02318e-12	#VALUE!
						clo.out	-534.315	-534.784		EOL			4.09273e-12	#VALUE!
						cn.out	-92.2411	-92.5921		EOL			0	#VALUE!
						co.out	-112.788	-113.188		EOL			-1.00897e-12	#VALUE!
						cs.out	-435.359	-435.72		EOL			-1.02318e-12	#VALUE!
						f2.out	-198.768	-199.359		EOL			3.0127e-12	#VALUE!
						h2.out	-1.13345	EOL					#VALUE!	1.1738
						hcl.out	-460.111	-460.363		-460.363	-460.363	EOL	9.66338e-13	9.66338e-13
						hf.out	-100.068	-100.373		-100.373	-100.373	EOL	0	0
						hs.out	-398.109	-398.305		-398.305	-398.305	EOL	9.66338e-13	1.02318e-12
						n2.out	-108.991	-109.404		-109.406	-109.406	EOL	0	0
						nh.out	-54.9851	-55.155		-55.1551	-55.1551	EOL	0	0
						no.out	-129.306	-129.755		EOL			-2.01794e-12	#VALUE!
						o2.out	-149.687	-150.174		EOL			0	#VALUE!
						of.out	-174.206	-174.724		EOL			-7.9865e-12	#VALUE!
						oh.out	-75.4259	-75.6619		-75.6621	-75.6621	EOL	0	0
						p2.out	-681.496	-681.832		-681.835	-681.835	EOL	0	0
						s2.out	-795.105	-795.492		EOL			6.0254e-12	#VALUE!
						sif.out	-388.306	-388.702		EOL			0	#VALUE!
						sih.out	-289.442	-289.554		-289.555	-289.555	EOL	9.66338e-13	1.02318e-12
						sio.out	-363.85	-364.229		-364.231	-364.231	EOL	-9.66338e-13	-1.02318e-12
						so.out	-472.416	-472.853		EOL			-9.66338e-13	#VALUE!
[truncated: 21 more columns]

## Sheet: cc-pV5Z
		dia								raw De								AghostB										BghostA										De CP
										\
		SCF	CCSD	CCSD(T)	CCSD(T)_λ	CCSDT	CCSDT(Q)	CCSDT(Q)_λ		SCF	CCSD	CCSD(T)	CCSD(T)_λ	CCSDT	CCSDT(Q)	CCSDT(Q)_λ				SCF	CCSD	CCSD(T)	CCSD(T)_λ	CCSDT	CCSDT(Q)	CCSDT(Q)_λ				SCF	CCSD	CCSD(T)	CCSD(T)_λ	CCSDT	CCSDT(Q)	CCSDT(Q)_λ		SCF	CCSD	CCSD(T)	CCSD(T)_λ	CCSDT	CCSDT(Q)	CCSDT(Q)_λ			EcorrCCSD	(T)	(T)_λ
alcl.out:	alcl.out:	-701.518	-701.814	-701.828	-701.827	-701.828	-701.829	-701.829		92.4639	118.219	121.318	121.142	120.947	121.257	121.257		alcl.out:	E(SCF)=	-241.881	-241.933	-241.935	-241.934	-241.935	-241.935	-241.935		alcl.out:	E(SCF)=	-459.49	-459.693	-459.7	-459.7	-459.701	-459.701	-459.701		92.4521	117.969	121.026	120.852	120.659	120.966	120.967		alcl.out:	25.5171	3.05649	-0.174072
alf.out:	alf.out:	-341.487	-341.842	-341.854	-341.853	-341.854	-341.854	-341.854		119.654	158.884	162.21	162.188	161.815	162.053	162.044		alf.out:	E(SCF)=	-241.881	-241.933	-241.935	-241.934	-241.935	-241.935	-241.935		alf.out:	E(SCF)=	-99.4161	-99.6559	-99.661	-99.6609	-99.6612	-99.6613	-99.6613		119.63	158.67	161.962	161.94	161.57	161.807	161.797		alf.out:	39.0399	3.29209	-0.0211917
alh.out:	alh.out:	-242.464	-242.55	-242.551	-242.551	-242.552	-242.552	-242.552		52.5268	73.2233	73.4191	73.402	73.3593	73.3954	73.3931		alh.out:	E(SCF)=	-241.881	-241.933	-241.935	-241.934	-241.935	-241.935	-241.935		alh.out:	E(SCF)=	-0.499995	-0.499995	-0.499995	-0.499995	-0.499995	-0.499995	-0.499995		52.5258	73.2052	73.3982	73.3812	73.3404	73.3765	73.3742		alh.out:	20.6795	0.193003	-0.016987
b2.out:	b2.out:	-49.0385	-49.2132	-49.2272	-49.226	-49.2301	-49.2324	-49.2319		-17.4247	8.19852	15.0917	14.4806	16.4539	17.9105	17.5622		b2.out:	E(SCF)=	-24.5331	-24.6001	-24.6016	-24.6016	-24.602	-24.602	-24.602		b2.out:	E(SCF)=	-24.5331	-24.6001	-24.6016	-24.6016	-24.602	-24.602	-24.602		-17.4293	8.08403	14.9697	14.3589	16.3352	17.7918	17.4435		b2.out:	25.5134	6.88563	-0.610792
bf.out:	bf.out:	-124.168	-124.538	-124.551	-124.55	-124.551	-124.551	-124.551		137.481	177.033	181.08	181.006	180.769	181.066	181.049		bf.out:	E(SCF)=	-99.4161	-99.656	-99.6611	-99.6611	-99.6613	-99.6614	-99.6614		bf.out:	E(SCF)=	-24.5331	-24.6001	-24.6016	-24.6015	-24.602	-24.602	-24.602		137.454	176.716	180.723	180.649	180.417	180.712	180.696		bf.out:	39.2627	4.00646	-0.0735912
bh.out:	bh.out:	-25.1315	-25.2339	-25.2362	-25.2361	-25.2366	-25.2367	-25.2367		61.7655	84.0142	84.5039	84.4681	84.5018	84.5477	84.5453		bh.out:	E(SCF)=	-24.5331	-24.6001	-24.6016	-24.6015	-24.602	-24.602	-24.602		bh.out:	E(SCF)=	-0.499995	-0.499995	-0.499995	-0.499995	-0.499995	-0.499995	-0.499995		61.7645	83.9893	84.4764	84.4407	84.4761	84.5219	84.5195		bh.out:	22.2248	0.487046	-0.0356958
bn3pi.out:	bn3pi.out:	-79.0207	-79.2784	-79.2928	-79.2922	-79.2941	-79.2953	-79.2951		52.1751	96.2372	102.465	102.212	102.834	103.591	103.428		bn3pi.out:	E(SCF)=	-24.5331	-24.6001	-24.6016	-24.6015	-24.602	-24.602	-24.602		bn3pi.out:	E(SCF)=	-54.4045	-54.5252	-54.5282	-54.5281	-54.5285	-54.5285	-54.5285		52.1564	96.0692	102.278	102.026	102.652	103.407	103.245		bn3pi.out:	43.9128	6.20868	-0.251738
bn.out:	bn.out:	-78.9118	-79.258	-79.2936	-79.2916	-79.2902	-79.2954	-79.294		-16.1513	83.4717	103.001	101.842	100.39	103.613	102.744		bn.out:	E(SCF)=	-24.5331	-24.6001	-24.6016	-24.6015	-24.602	-24.602	-24.602		bn.out:	E(SCF)=	-54.4045	-54.5252	-54.5282	-54.5281	-54.5285	-54.5286	-54.5286		-16.1701	83.2928	102.802	101.644	100.196	103.418	102.549		bn.out:	99.4629	19.5096	-1.15887
c2.out:	c2.out:	-75.4065	-75.7704	-75.8061	-75.8029	-75.8035	-75.809	-75.808		12.0414	124.808	144.087	142.235	141.893	145.287	144.691		c2.out:	E(SCF)=	-37.6937	-37.7859	-37.7884	-37.7883	-37.7889	-37.7889	-37.7889		c2.out:	E(SCF)=	-37.6937	-37.7859	-37.7884	-37.7883	-37.7889	-37.7889	-37.7889		12.0363	124.588	143.848	141.997	141.661	145.054	144.458		c2.out:	112.552	19.2602	-1.85118
cf.out:	cf.out:	-137.238	-137.643	-137.658	-137.658	-137.659	-137.659	-137.659		80.7615	126.365	131.306	131.269	131.184	131.503	131.463		cf.out:	E(SCF)=	-37.6937	-37.7858	-37.7883	-37.7882	-37.7887	-37.7888	-37.7888		cf.out:	E(SCF)=	-99.4161	-99.656	-99.6611	-99.661	-99.6613	-99.6614	-99.6614		80.7384	126.064	130.968	130.931	130.85	131.168	131.128		cf.out:	45.3256	4.90369	-0.0363842
ch.out:	ch.out:	-38.2843	-38.4175	-38.4213	-38.4211	-38.4219	-38.422	-38.422		56.8806	82.6424	83.506	83.4706	83.6099	83.6422	83.6419		ch.out:	E(SCF)=	-37.6937	-37.7858	-37.7883	-37.7882	-37.7888	-37.7888	-37.7888		ch.out:	E(SCF)=	-0.499995	-0.499995	-0.499995	-0.499995	-0.499995	-0.499995	-0.499995		56.8744	82.5935	83.4517	83.4164	83.5579	83.5902	83.5898		ch.out:	25.719	0.858267	-0.0352892
cl2.out:	cl2.out:	-919.01	-919.47	-919.492	-919.491	-919.493	-919.494	-919.494		19.1069	53.4561	58.0865	57.7925	57.6872	58.2024	58.1999		cl2.out:	E(SCF)=	-459.49	-459.693	-459.7	-459.7	-459.701	-459.701	-459.701		cl2.out:	E(SCF)=	-459.49	-459.693	-459.7	-459.7	-459.701	-459.701	-459.701		19.0972	53.0727	57.6472	57.3558	57.2549	57.7663	57.7637		cl2.out:	33.9755	4.57452	-0.291452
clf.out:	clf.out:	-558.919	-559.437	-559.458	-559.457	-559.458	-559.46	-559.46		8.35471	55.9589	61.2	60.9903	60.9079	61.4392	61.416		clf.out:	E(SCF)=	-459.49	-459.693	-459.7	-459.7	-459.701	-459.701	-459.701		clf.out:	E(SCF)=	-99.4161	-99.6558	-99.6609	-99.6608	-99.6611	-99.6612	-99.6612		8.33835	55.5969	60.7904	60.5822	60.5042	61.033	61.0098		clf.out:	47.2585	5.19351	-0.208157
clo.out:	clo.out:	-534.318	-534.779	-534.8	-534.799	-534.801	-534.803	-534.803		6.09676	56.6315	62.7699	62.451	62.8314	63.5873	63.4919		clo.out:	E(SCF)=	-459.49	-459.693	-459.7	-459.7	-459.701	-459.701	-459.701		clo.out:	E(SCF)=	-74.8188	-74.9964	-75.0005	-75.0004	-75.0008	-75.0008	-75.0008		6.07071	56.153	62.2367	61.9198	62.3061	63.0592	62.9638		clo.out:	50.0823	6.08371	-0.316902
cn.out:	cn.out:	-92.2423	-92.5767	-92.5974	-92.5962	-92.5994	-92.602	-92.6015		90.4775	166.928	176.457	175.818	177.268	178.812	178.494		cn.out:	E(SCF)=	-37.6937	-37.786	-37.7884	-37.7883	-37.7889	-37.7889	-37.7889		cn.out:	E(SCF)=	-54.4045	-54.5252	-54.5282	-54.5281	-54.5285	-54.5286	-54.5286		90.4589	166.657	176.161	175.523	176.978	178.522	178.203		cn.out:	76.1976	9.50442	-0.638288
co.out:	co.out:	-112.79	-113.179	-113.198	-113.198	-113.198	-113.199	-113.199		174.272	249.172	257.18	257.094	256.644	257.359	257.333		co.out:	E(SCF)=	-37.6937	-37.7859	-37.7884	-37.7882	-37.7888	-37.7888	-37.7888		co.out:	E(SCF)=	-74.8188	-74.9967	-75.0008	-75.0007	-75.0011	-75.0011	-75.0011		174.241	248.727	256.697	256.612	256.168	256.882	256.856		co.out:	74.4861	7.9695	-0.0846883
cs.out:	cs.out:	-435.361	-435.705	-435.729	-435.728	-435.73	-435.732	-435.731		96.9137	159.476	169.202	168.859	168.61	169.729	169.668		cs.out:	E(SCF)=	-37.6937	-37.7859	-37.7884	-37.7883	-37.7888	-37.7889	-37.7889		cs.out:	E(SCF)=	-397.513	-397.666	-397.672	-397.671	-397.672	-397.673	-397.673		96.9038	159.19	168.879	168.537	168.296	169.414	169.353		cs.out:	62.2863	9.68905	-0.341699
f2.out:	f2.out:	-198.773	-199.359	-199.381	-199.38	-199.381	-199.383	-199.383		-37.3276	29.9804	37.4811	36.9965	37.1748	38.1813	38.1272		f2.out:	E(SCF)=	-99.4161	-99.6558	-99.6609	-99.6609	-99.6611	-99.6612	-99.6612		f2.out:	E(SCF)=	-99.4161	-99.6558	-99.6609	-99.6609	-99.6611	-99.6612	-99.6612		-37.3411	29.6526	37.1134	36.6295	36.8121	37.8173	37.7635		f2.out:	66.9937	7.46083	-0.483884
h2.out:	h2.out:	-1.1336	-1.17422	-1.17422	-1.17422	-1.17422	-1.17422	-1.17422		83.8401	109.333	109.333	109.333	109.333	109.333	109.333		h2.out:	E(SCF)=	-0.499995	-0.499995	-0.499995	-0.499995	-0.499995	-0.499995	-0.499995		h2.out:	E(SCF)=	-0.499995	-0.499995	-0.499995	-0.499995	-0.499995	-0.499995	-0.499995		83.8401	109.333	109.333	109.333	109.333	109.333	109.333		h2.out:	25.4932	6.27423e-10	0
hcl.out:	hcl.out:	-460.112	-460.36	-460.37	-460.37	-460.371	-460.371	-460.371		77.0008	105.26	106.808	106.749	106.681	106.791	106.795		hcl.out:	E(SCF)=	-459.49	-459.693	-459.701	-459.7	-459.701	-459.702	-459.702		hcl.out:	E(SCF)=	-0.499995	-0.499995	-0.499995	-0.499995	-0.499995	-0.499995	-0.499995		76.9971	104.892	106.402	106.345	106.284	106.392	106.395		hcl.out:	27.8945	1.51079	-0.0574378
hf.out:	hf.out:	-100.07	-100.377	-100.385	-100.385	-100.385	-100.385	-100.385		96.9176	138.798	140.908	140.903	140.759	140.884	140.886		hf.out:	E(SCF)=	-99.4161	-99.6562	-99.6613	-99.6613	-99.6615	-99.6616	-99.6616		hf.out:	E(SCF)=	-0.499995	-0.499995	-0.499995	-0.499995	-0.499995	-0.499995	-0.499995		96.9094	138.387	140.463	140.459	140.319	140.443	140.445		hf.out:	41.4771	2.07664	-0.00445982
hs.out:	hs.out:	-398.11	-398.302	-398.31	-398.31	-398.311	-398.311	-398.311		61.0683	85.8497	86.914	86.8707	86.9241	86.9906	86.9912		hs.out:	E(SCF)=	-397.513	-397.666	-397.672	-397.672	-397.673	-397.673	-397.673		hs.out:	E(SCF)=	-0.499995	-0.499995	-0.499995	-0.499995	-0.499995	-0.499995	-0.499995		61.0548	85.5782	86.6181	86.5757	86.6357	86.7009	86.7015		hs.out:	24.5234	1.03986	-0.0423501
n2.out:	n2.out:	-108.992	-109.393	-109.414	-109.414	-109.414	-109.416	-109.416		115.041	215.476	224.841	224.552	224.114	225.292	225.266		n2.out:	E(SCF)=	-54.4045	-54.5252	-54.5282	-54.5281	-54.5285	-54.5286	-54.5286		n2.out:	E(SCF)=	-54.4045	-54.5252	-54.5282	-54.5281	-54.5285	-54.5286	-54.5286		115.029	215.163	224.499	224.21	223.779	224.956	224.93		n2.out:	100.134	9.33591	-0.288339
nh.out:	nh.out:	-54.9861	-55.1542	-55.159	-55.1588	-55.1594	-55.1595	-55.1595		51.2751	81.1359	82.2212	82.1941	82.2932	82.3381	82.3374		nh.out:	E(SCF)=	-54.4045	-54.5252	-54.5282	-54.5281	-54.5285	-54.5285	-54.5285		nh.out:	E(SCF)=	-0.499995	-0.499995	-0.499995	-0.499995	-0.499995	-0.499995	-0.499995		51.2628	81.0099	82.0839	82.0571	82.1585	82.2032	82.2025		nh.out:	29.7471	1.074	-0.0267626
no.out:	no.out:	-129.308	-129.746	-129.767	-129.766	-129.767	-129.769	-129.769		53.4296	140.851	149.808	149.624	149.498	150.501	150.431		no.out:	E(SCF)=	-54.4045	-54.5252	-54.5282	-54.5281	-54.5285	-54.5285	-54.5285		no.out:	E(SCF)=	-74.8188	-74.9967	-75.0007	-75.0006	-75.001	-75.0011	-75.0011		53.4016	140.37	149.287	149.105	148.984	149.986	149.916		no.out:	86.9682	8.91751	-0.182537
o2.out:	o2.out:	-149.691	-150.168	-150.189	-150.188	-150.189	-150.191	-150.191		33.2389	110.274	118.474	118.189	117.987	119.166	119.132		o2.out:	E(SCF)=	-74.8188	-74.9966	-75.0006	-75.0005	-75.0009	-75.001	-75.001		o2.out:	E(SCF)=	-74.8188	-74.9966	-75.0006	-75.0005	-75.0009	-75.001	-75.001		33.196	109.684	117.837	117.553	117.356	118.534	118.501		o2.out:	76.488	8.1531	-0.284154
of.out:	of.out:	-174.21	-174.722	-174.742	-174.742	-174.743	-174.744	-174.744		-15.507	44.3596	51.0166	50.9016	51.2865	52.0119	51.8629		of.out:	E(SCF)=	-74.8188	-74.9964	-75.0004	-75.0004	-75.0007	-75.0008	-75.0008		of.out:	E(SCF)=	-99.4161	-99.6559	-99.661	-99.661	-99.6612	-99.6613	-99.6613		-15.5327	43.9464	50.5612	50.447	50.8364	51.5605	51.4116		of.out:	59.4791	6.61481	-0.114185
oh.out:	oh.out:	-75.4277	-75.663	-75.6696	-75.6695	-75.6699	-75.6701	-75.6701		68.35	104.73	106.372	106.342	106.347	106.44	106.44		oh.out:	E(SCF)=	-74.8188	-74.9967	-75.0007	-75.0006	-75.001	-75.0011	-75.0011		oh.out:	E(SCF)=	-0.499995	-0.499995	-0.499995	-0.499995	-0.499995	-0.499995	-0.499995		68.3286	104.379	105.997	105.968	105.976	106.069	106.068		oh.out:	36.0504	1.61832	-0.0294291
p2.out:	p2.out:	-681.499	-681.816	-681.841	-681.839	-681.841	-681.844	-681.844		37.9343	103.977	113.46	112.682	112.568	114.177	114.093		p2.out:	E(SCF)=	-340.719	-340.826	-340.83	-340.83	-340.831	-340.831	-340.831		p2.out:	E(SCF)=	-340.719	-340.826	-340.83	-340.83	-340.831	-340.831	-340.831		37.9295	103.803	113.252	112.476	112.371	113.977	113.894		p2.out:	65.8735	9.44888	-0.776224
s2.out:	s2.out:	-795.108	-795.481	-795.504	-795.503	-795.505	-795.507	-795.507		51.5637	94.3318	101.326	100.847	100.881	101.82	101.789		s2.out:	E(SCF)=	-397.513	-397.665	-397.672	-397.671	-397.672	-397.673	-397.673		s2.out:	E(SCF)=	-397.513	-397.665	-397.672	-397.671	-397.672	-397.673	-397.673		51.5509	94.054	101.006	100.529	100.569	101.505	101.474		s2.out:	42.5031	6.95182	-0.476968
sif.out:	sif.out:	-388.433	-388.811	-388.824	-388.824	-388.824	-388.825	-388.825		99.4673	137.423	140.879	140.859	140.568	140.803	140.787		sif.out:	E(SCF)=	-99.4161	-99.6559	-99.661	-99.6609	-99.6612	-99.6613	-99.6613		sif.out:	E(SCF)=	-288.859	-288.936	-288.939	-288.939	-288.94	-288.94	-288.94		99.4417	137.194	140.614	140.595	140.308	140.542	140.526		sif.out:	37.7527	3.41999	-0.0194122
sih.out:	sih.out:	-289.443	-289.552	-289.556	-289.556	-289.557	-289.557	-289.557		52.6031	73.0033	73.3682	73.3512	73.4088	73.4263	73.4251		sih.out:	E(SCF)=	-0.499995	-0.499995	-0.499995	-0.499995	-0.499995	-0.499995	-0.499995		sih.out:	E(SCF)=	-288.859	-288.936	-288.939	-288.939	-288.94	-288.94	-288.94		52.6015	72.9476	73.3042	73.2876	73.3492	73.3666	73.3654		sih.out:	20.3461	0.356592	-0.0166336
sio.out:	sio.out:	-363.854	-364.221	-364.241	-364.241	-364.241	-364.243	-364.243		110.514	181.38	189.749	189.561	189.051	190.11	190.002		sio.out:	E(SCF)=	-288.859	-288.936	-288.939	-288.939	-288.94	-288.94	-288.94		sio.out:	E(SCF)=	-74.8188	-74.9964	-75.0004	-75.0004	-75.0007	-75.0008	-75.0008		110.485	181.155	189.494	189.306	188.801	189.86	189.751		sio.out:	70.67	8.33891	-0.187759
so.out:	so.out:	-472.42	-472.846	-472.868	-472.867	-472.869	-472.87	?		55.4329	115.933	123.437	123.15	123.026	123.994	#VALUE!		so.out:	E(SCF)=	-397.513	-397.666	-397.672	-397.672	-397.673	-397.673	-397.673		so.out:	E(SCF)=	-74.8188	-74.9965	-75.0005	-75.0005	-75.0008	-75.0009	-75.0009		55.3964	115.404	122.855	122.569	122.453	123.419	#VALUE!		so.out:	60.0073	7.45104	-0.285821
h.out:		-0.499995	-0.499995	-0.499995	-0.499995	-0.499995	-0.499995	-0.499995
b.out:	Total	-24.5331	-24.6001	-24.6016	-24.6015	-24.6019	-24.6019	-24.6019
c.out:	Total	-37.6937	-37.7858	-37.7882	-37.7881	-37.7887	-37.7887	-37.7887
n.out:	Total	-54.4044	-54.525	-54.5279	-54.5279	-54.5283	-54.5283	-54.5283
o.out:	Total	-74.8188	-74.9961	-75.0001	-75	-75.0004	-75.0005	-75.0005
f.out:	Total	-99.416	-99.6556	-99.6606	-99.6606	-99.6608	-99.6609	-99.6609
al.out:	Total	-241.881	-241.933	-241.934	-241.934	-241.935	-241.935	-241.935
si.out:	Total	-288.859	-288.936	-288.939	-288.939	-288.94	-288.94	-288.94
p.out:	Total	-340.719	-340.825	-340.83	-340.83	-340.831	-340.831	-340.831
s.out:	Total	-397.513	-397.665	-397.671	-397.671	-397.672	-397.672	-397.672
cl.out:	Total	-459.49	-459.692	-459.7	-459.7	-459.701	-459.701	-459.701
	al.out:	Total	CCSD	energy		[au]:	-241.933
	b.out:	Total	CCSD	energy		[au]:	-24.6001
	cl.out:	Total	CCSD	energy		[au]:	-459.692
	c.out:	Total	CCSD	energy		[au]:	-37.7858
	f.out:	Total	CCSD	energy		[au]:	-99.6556
	n.out:	Total	CCSD	energy		[au]:	-54.525
	o.out:	Total	CCSD	energy		[au]:	-74.9961
	p.out:	Total	CCSD	energy		[au]:	-340.825
	si.out:	Total	CCSD	energy		[au]:	-288.936
	s.out:	Total	CCSD	energy		[au]:	-397.665
							al.out:
							b.out:
h.out:	E(SCF)=	-0.499995	-0.499995	-0.499995		-0.499995	-0.499995
b.out:	E(SCF)=	-24.5331	-24.6001	-24.6016		-24.6019	-24.6019
c.out:	E(SCF)=	-37.6937	-37.7858	-37.7882		-37.7887	-37.7887
n.out:	E(SCF)=	-54.4044	-54.525	-54.5279		-54.5283	-54.5283
o.out:	E(SCF)=	-74.8188	-74.9961	-75.0001		-75.0004	-75.0005
f.out:	E(SCF)=	-99.416	-99.6556	-99.6606		-99.6608	-99.6609
al.out:	E(SCF)=	-241.881	-241.933	-241.934		-241.935	-241.935
si.out:	E(SCF)=	-288.859	-288.936	-288.939		-288.94	-288.94
p.out:	E(SCF)=	-340.719	-340.825	-340.83		-340.831	-340.831
s.out:	E(SCF)=	-397.513	-397.665	-397.671		-397.672	-397.672
cl.out:	E(SCF)=	-459.49	-459.692	-459.7		-459.701	-459.701
[truncated: 17 more columns]

## Sheet: summary ∆CP cc-PVxZ
RMS	3.36554	1.46005	0.616074	0.291468	0.286279	0.169699	0.0714201	0.0338726	0.00812115	0.00549447	0.00216874	0.00115594		0.281887	0.164807	0.0693832	0.0327638	RMS	0.0432679	0.0134231	0.00567674	0.00598373		0.0384031	0.00873239	0.00760529	0.00707594	RMS	0.328954	0.182517	0.0674611	0.0283154		0.00449121	0.00615061	0.00301896	0.00156163	RMS	0.000346804	0.000353181	0.000266098	0.000101624
	EcorrCCSD	EcorrCCSD	EcorrCCSD	EcorrCCSD	(T)	(T)	(T)	(T)	(T)_λ-(T)	(T)_λ-(T)	(T)_λ	(T)_λ-(T)		(T)_λ	(T)_λ	(T)_λ	(T)_λ		T3-(T)	T3-(T)	T3-(T)	T3-(T)		T3-(T)λ	T3-(T)λ	T3-(T)λ	T3-(T)λ		T3	T3	T3	T3		(Q)	(Q)	(Q)	(Q)		(Q)Lambda-(Q)
	cc-pVDZ	cc-pVTZ	cc-pVQZ	cc-pV5Z	cc-pVDZ	cc-pVTZ	cc-pVQZ	cc-pV5Z	cc-pVDZ	cc-pVTZ	cc-pVQZ	cc-pV5Z		cc-pVDZ	cc-pVTZ	cc-pVQZ	cc-pV5Z		cc-pVDZ	cc-pVTZ	cc-pVQZ	cc-pV5Z		cc-pVDZ	cc-pVTZ	cc-pVQZ	cc-pV5Z		cc-pVDZ	cc-pVTZ	cc-pVQZ	cc-pV5Z		cc-pVDZ	cc-pVTZ	cc-pVQZ	cc-pV5Z		cc-pVDZ	cc-pVTZ	cc-pVQZ	cc-pV5Z
alcl.out:	2.6407	0.963245	0.376944	0.238204	0.238004	0.149684	0.0529485	0.0420166	-0.00870762	-0.0073817	-0.00259098	-0.00208742	alcl.out:	0.229296	0.142302	0.0503576	0.0399292	alcl.out:	0.0406821	0.0129498	-0.00477394	-0.00437632	alcl.out:	0.0319745	0.00556807	-0.00736492	-0.00646374	alcl.out:	0.278686	0.162634	0.0481746	0.0376403	alcl.out:	0.00896246	0.00806034	0.00388347	0.00303508		-0.000221911	0.000340896	8.43003e-05	8.23217e-05
alf.out:	2.55095	1.16629	0.511315	0.190571	0.242567	0.19748	0.0863337	0.0337787	0.00851651	-0.00127865	-0.0012648	-0.000857688	alf.out:	0.251084	0.196202	0.0850689	0.032921	alf.out:	0.0325169	0.0101678	0.000756064	-0.00331719	alf.out:	0.0410334	0.00888917	-0.000508735	-0.00417487	alf.out:	0.275084	0.207648	0.0870897	0.0304615	alf.out:	-0.00490986	0.00378597	0.00349352	0.00140891		-0.000713547	-0.000895168	-0.0006987	-0.000220354
alh.out:	0.212639	0.0399997	0.0721833	0.0170685	0.0204474	0.00867552	0.00434177	0.0027588	-0.00108326	-0.000544368	-0.000131091	-0.000151758	alh.out:	0.0193641	0.00813115	0.00421068	0.00260705	alh.out:	0.00476449	-0.0034888	-0.00287126	-0.00192723	alh.out:	0.00368123	-0.00403317	-0.00300235	-0.00207899	alh.out:	0.0252119	0.00518672	0.00147052	0.000831573	alh.out:	0	0	-1.42109e-14	1.42109e-14		1.42109e-14	0	1.42109e-14	-1.42109e-14
b2.out:	1.54306	0.58047	0.234575	0.109856	0.119456	0.0415277	0.0163002	0.0075945	-0.00883532	-0.00236753	-0.000767705	-0.000338881	b2.out:	0.110621	0.0391601	0.0155325	0.00725562	b2.out:	0.0316619	0.00832386	-0.00302228	-0.0033979	b2.out:	0.0228266	0.00595633	-0.00378999	-0.00373678	b2.out:	0.151118	0.0498515	0.0132779	0.0041966	b2.out:	0	0	-1.77636e-15	-3.55271e-15		0	7.10543e-15	3.55271e-15	3.55271e-15
bf.out:	4.32195	1.98054	0.813243	0.289133	0.338307	0.239329	0.109002	0.040705	0.0107112	-0.00205254	-0.00173357	-0.000896246	bf.out:	0.349018	0.237276	0.107269	0.0398087	bf.out:	0.0377282	0.0137356	-0.00277322	-0.00474885	bf.out:	0.0484394	0.0116831	-0.00450679	-0.00564509	bf.out:	0.376035	0.253064	0.106229	0.0359561	bf.out:	-0.00765524	0.00465396	0.00346595	0.00146112		-0.0008524	-0.000855619	-0.000664245	-0.000219562
bh.out:	0.453955	0.223004	0.0493557	0.0238503	0.0244243	0.0110428	0.00535392	0.00267678	-0.00150807	-0.000489127	-0.000280558	-0.000134061	bh.out:	0.0229162	0.0105537	0.00507336	0.00254272	bh.out:	0.00378108	-0.000161616	-0.00273863	-0.0017467	bh.out:	0.00227301	-0.000650743	-0.00301919	-0.00188076	bh.out:	0.0282054	0.0108812	0.00261529	0.000930075	bh.out:	0	-1.42109e-14	-1.42109e-14	0		0	6.26457e-10	2.2311e-12	0
bn3pi.out:	2.7124	0.974998	0.337937	0.149265	0.24433	0.115716	0.0449814	0.0190398	-0.00752101	-0.00447606	-0.00169869	-0.000712008	bn3pi.out:	0.236809	0.111239	0.0432827	0.0183278	bn3pi.out:	0.0443426	0.0147431	-0.00397548	-0.00431981	bn3pi.out:	0.0368216	0.0102671	-0.00567417	-0.00503181	bn3pi.out:	0.288673	0.130459	0.0410059	0.01472	bn3pi.out:	0.000370532	0.00305996	0.00140377	0.00054879		-0.000229997	-0.000185444	-0.00011754	-4.52999e-05
bn.out:	2.86526	1.03793	0.361967	0.160046	0.256188	0.12088	0.0472398	0.0199391	-0.00792686	-0.00466496	-0.00177566	-0.000740534	bn.out:	0.248261	0.116215	0.0454641	0.0191985	bn.out:	0.0460759	0.0148079	-0.00445381	-0.0046706	bn.out:	0.038149	0.010143	-0.00622947	-0.00541113	bn.out:	0.302263	0.135688	0.042786	0.0152685	bn.out:	0.000398394	0.00317611	0.00144801	0.000565929		-0.000240581	-0.000191406	-0.000120342	-4.61251e-05
c2.out:	3.07871	1.10672	0.461365	0.21486	0.267611	0.108806	0.043481	0.0190497	-0.0126412	-0.00499417	-0.00170836	-0.000701175	c2.out:	0.25497	0.103812	0.0417726	0.0183485	c2.out:	0.0479564	0.00991817	-0.00760654	-0.00673604	c2.out:	0.0353153	0.004924	-0.0093149	-0.00743722	c2.out:	0.315567	0.118724	0.0358745	0.0123137	c2.out:	0.00372142	0.00275807	0.000989667	0.000375905		-0.000169222	-9.51744e-05	-4.54656e-05	-1.57781e-05
cf.out:	4.18989	1.96059	0.634836	0.27813	0.331476	0.224952	0.0895959	0.0371697	0.00648366	-0.00274648	-0.00156493	-0.000795213	cf.out:	0.337959	0.222206	0.088031	0.0363745	cf.out:	0.0384741	0.0127077	-0.00174446	-0.00464664	cf.out:	0.0449577	0.00996124	-0.00330938	-0.00544185	cf.out:	0.36995	0.23766	0.0878514	0.0325231	cf.out:	-0.00562004	0.00470122	0.00294034	0.00128778		-0.000624671	-0.000646217	-0.000463264	-0.000185251
ch.out:	0.806196	0.363637	0.0901228	0.0428161	0.0624832	0.0320871	0.0115207	0.0053248	-0.00269835	-0.00139628	-0.000426203	-0.000189573	ch.out:	0.0597848	0.0306908	0.0110945	0.00513522	ch.out:	0.0105107	0.00215586	-0.00289997	-0.00230898	ch.out:	0.00781237	0.00075958	-0.00332617	-0.00249855	ch.out:	0.0729939	0.034243	0.00862073	0.00301582	ch.out:	0.00060752	0.000817986	0.00021874	8.63227e-05		-2.04625e-05	-2.40098e-05	-1.65845e-05	-8.6339e-06
cl2.out:	3.36348	1.46192	0.602831	0.373637	0.280633	0.212826	0.0793001	0.0558842	-0.00881511	-0.0102493	-0.00375093	-0.0025577	cl2.out:	0.271818	0.202577	0.0755492	0.0533265	cl2.out:	0.0348115	0.0160927	-0.00688946	-0.00706037	cl2.out:	0.0259964	0.00584337	-0.0106404	-0.00961806	cl2.out:	0.315444	0.228919	0.0724106	0.0488239	cl2.out:	0.0114367	0.0116063	0.00578297	0.00385541		-0.000252492	0.000513909	0.000127964	0.000111328
clf.out:	3.68081	1.69036	0.669799	0.345633	0.293153	0.223282	0.0895507	0.0476408	0.00196879	-0.00514405	-0.00242141	-0.00157417	clf.out:	0.295122	0.218138	0.0871293	0.0460666	clf.out:	0.0321744	0.0130925	-0.0034734	-0.00587908	clf.out:	0.0341432	0.00794842	-0.0058948	-0.00745325	clf.out:	0.325328	0.236374	0.0860773	0.0417617	clf.out:	0.000686211	0.00721752	0.00444616	0.0024951		-0.000434742	-0.000208931	-0.000267276	-6.28231e-05
clo.out:	4.40504	2.05019	0.867899	0.452513	0.368941	0.243141	0.101203	0.0546543	-0.0054849	-0.00862705	-0.00357741	-0.00199644	clo.out:	0.363457	0.234514	0.0976255	0.0526579	clo.out:	0.0476977	0.0200748	-0.00453601	-0.00788985	clo.out:	0.0422128	0.0114477	-0.00811343	-0.00988629	clo.out:	0.416639	0.263215	0.0966669	0.0467645	clo.out:	0.00428282	0.00994366	0.00512853	0.00279503		-0.000337786	2.57191e-05	-0.000144052	-8.44446e-06
cn.out:	3.62064	1.28433	0.545052	0.252539	0.327153	0.146406	0.057431	0.024864	-0.0105413	-0.00567808	-0.00197151	-0.000827303	cn.out:	0.316612	0.140728	0.0554595	0.0240367	cn.out:	0.0538313	0.0146656	-0.0068365	-0.00649053	cn.out:	0.04329	0.00898749	-0.00880801	-0.00731784	cn.out:	0.380985	0.161071	0.0505945	0.0183735	cn.out:	0.0022109	0.00421455	0.00163823	0.000654036		-0.000236124	-0.000175619	-9.90373e-05	-4.08132e-05
co.out:	5.31594	2.23353	0.889963	0.413855	0.40923	0.219858	0.0918817	0.0381456	-0.00564673	-0.00618785	-0.00260465	-0.00104148	co.out:	0.403583	0.21367	0.089277	0.0371041	co.out:	0.0598117	0.0205234	-0.00373368	-0.00680769	co.out:	0.054165	0.0143355	-0.00633833	-0.00784918	co.out:	0.469042	0.240381	0.088148	0.0313379	co.out:	-0.000784006	0.00622575	0.00286058	0.00109928		-0.000466749	-0.000408475	-0.000292311	-0.00010582
cs.out:	4.76662	1.75637	0.710311	0.275942	0.415764	0.193779	0.0724671	0.0369732	-0.0169206	-0.0097009	-0.00316358	-0.00155168	cs.out:	0.398844	0.184079	0.0693036	0.0354215	cs.out:	0.0703573	0.0174003	-0.0112848	-0.0094047	cs.out:	0.0534367	0.00769941	-0.0144484	-0.0109564	cs.out:	0.486121	0.21118	0.0611823	0.0275685	cs.out:	0.0070674	0.0104732	0.00388758	0.00177277		-0.000303846	-7.89582e-05	-1.37399e-05	5.07599e-06
f2.out:	2.72303	1.46587	0.696248	0.31429	0.201461	0.180663	0.0904924	0.039895	0.00547848	-0.00187371	-0.00148479	-0.000737346	f2.out:	0.20694	0.178789	0.0890076	0.0391577	f2.out:	0.019652	0.00922695	-0.00198995	-0.00500997	f2.out:	0.0251305	0.00735324	-0.00347474	-0.00574732	f2.out:	0.221113	0.18989	0.0885025	0.034885	f2.out:	-0.0042468	0.00281455	0.00258298	0.00125652		-0.000115	-0.000319378	-0.000363349	-0.000190598
h2.out:	9.09921e-11	-1.32161e-12	1.13545e-11	3.31951e-10	0	0	0	0	0	0	0	0	h2.out:	0	0	0	0	h2.out:	0	0	-9.40759e-12	0	h2.out:	0	0	-9.40759e-12	0	h2.out:	0	0	-9.40759e-12	0	h2.out:	0	0	0	0		0	6.96332e-13	-6.25278e-13	0
hcl.out:	2.4933	1.31544	0.595378	0.364486	0.179417	0.12988	0.0571318	0.0374615	-0.00508538	-0.00577265	-0.00227266	-0.00141088	hcl.out:	0.174331	0.124107	0.0548591	0.0360506	hcl.out:	0.0172486	0.00487604	-0.00832577	-0.00835647	hcl.out:	0.0121632	-0.000896613	-0.0105984	-0.00976735	hcl.out:	0.196665	0.134756	0.048806	0.029105	hcl.out:	0.00117764	0.00660983	0.00349534	0.00195351		7.53139e-06	0.000273203	6.95569e-05	7.13961e-05
hf.out:	2.92019	1.58279	0.796203	0.403209	0.189274	0.158282	0.0782706	0.0338329	0.00488964	-0.00172354	-0.00123607	-0.000546405	hf.out:	0.194163	0.156559	0.0770345	0.0332865	hf.out:	0.0174295	0.00763367	-0.00264264	-0.00495707	hf.out:	0.0223191	0.00591013	-0.00387871	-0.00550347	hf.out:	0.206703	0.165916	0.0756279	0.0288759	hf.out:	-0.00506299	0.00238298	0.00179422	0.00086309		-0.000101408	-0.000182585	-0.000216933	-9.99315e-05
hs.out:	2.15818	1.0024	0.46131	0.258011	0.162592	0.0948538	0.039702	0.024452	-0.00570081	-0.00462354	-0.00160059	-0.000940535	hs.out:	0.156891	0.0902303	0.0381014	0.0235115	hs.out:	0.0261746	0.0055463	-0.0086361	-0.0075031	hs.out:	0.0204738	0.000922758	-0.0102367	-0.00844363	hs.out:	0.188767	0.1004	0.0310659	0.0169489	hs.out:	0.000166117	0.00589435	0.00227532	0.00124626		-3.61973e-05	-4.85736e-05	8.13193e-06	-1.71875e-06
n2.out:	4.30175	1.52297	0.650063	0.300305	0.379168	0.173579	0.0690763	0.0292438	-0.00895084	-0.00583795	-0.00209977	-0.000848621	n2.out:	0.370217	0.167741	0.0669765	0.0283952	n2.out:	0.0548462	0.0145887	-0.0071039	-0.00698947	n2.out:	0.0458953	0.00875071	-0.00920367	-0.00783809	n2.out:	0.434014	0.188168	0.0619724	0.0222543	n2.out:	0.00127286	0.00489167	0.0020331	0.000827026		-0.000160547	-0.000149716	-9.73091e-05	-4.61038e-05
nh.out:	1.14695	0.489813	0.232762	0.113698	0.103761	0.060098	0.0251764	0.0113168	-0.00212995	-0.00204771	-0.000760953	-0.000328994	nh.out:	0.101631	0.0580503	0.0244154	0.0109879	nh.out:	0.016476	0.00621461	-0.00271111	-0.00269486	nh.out:	0.014346	0.00416691	-0.00347206	-0.00302386	nh.out:	0.120237	0.0663126	0.0224652	0.00862198	nh.out:	-7.6671e-05	0.00178865	0.000727305	0.000310046		-4.72414e-05	-5.80076e-05	-3.60818e-05	-1.82806e-05
no.out:	5.17254	2.18938	0.956109	0.453024	0.398387	0.218233	0.092813	0.0396567	-0.00456714	-0.00598967	-0.00254672	-0.00103444	no.out:	0.39382	0.212243	0.0902663	0.0386223	no.out:	0.0545902	0.0206433	-0.00362795	-0.00664822	no.out:	0.0500231	0.0146537	-0.00617467	-0.00768266	no.out:	0.452977	0.238876	0.0891851	0.0330085	no.out:	-0.00113082	0.00620282	0.00282346	0.00114844		-0.000243561	-0.000277618	-0.00021842	-9.20902e-05
o2.out:	5.16556	2.58646	1.1358	0.546752	0.380957	0.24303	0.110697	0.0471229	-0.00161255	-0.00591894	-0.00293144	-0.00118503	o2.out:	0.379344	0.237111	0.107766	0.0459379	o2.out:	0.0498511	0.023092	-0.000808678	-0.00621878	o2.out:	0.0482385	0.0171731	-0.00374011	-0.00740381	o2.out:	0.430808	0.266122	0.109888	0.0409041	o2.out:	-0.00248089	0.00643021	0.00337797	0.0013939		-0.000159615	-0.000303716	-0.000287142	-0.000132804
of.out:	3.33816	1.85595	0.840436	0.387555	0.264451	0.204525	0.097825	0.042196	0.00395219	-0.00321487	-0.00198761	-0.000888191	of.out:	0.268404	0.20131	0.0958374	0.0413078	of.out:	0.0306119	0.014669	-0.00119907	-0.00532072	of.out:	0.0345641	0.0114541	-0.00318668	-0.00620891	of.out:	0.295063	0.219194	0.096626	0.0368753	of.out:	-0.00430094	0.00432163	0.00291124	0.00129912		-0.00017781	-0.000369501	-0.000371921	-0.000176589
oh.out:	2.71342	1.32192	0.654005	0.329245	0.180718	0.120519	0.0566317	0.0239196	-0.000190649	-0.00284335	-0.00145264	-0.000556647	oh.out:	0.180528	0.117676	0.0551791	0.0233629	oh.out:	0.026328	0.0126338	-0.000531445	-0.00364609	oh.out:	0.0261374	0.00979043	-0.00198409	-0.00420273	oh.out:	0.207046	0.133153	0.0561003	0.0202735	oh.out:	-0.00161454	0.0032438	0.00161963	0.000639481		-0.00014185	-0.000177112	-0.000134568	-5.14301e-05
p2.out:	2.64751	0.687247	0.277686	0.169612	0.409319	0.152316	0.0544076	0.0340011	-0.0201093	-0.00788379	-0.00241318	-0.00158102	p2.out:	0.38921	0.144432	0.0519944	0.0324201	p2.out:	0.0756746	0.00342453	-0.0142255	-0.0107236	p2.out:	0.0555653	-0.00445926	-0.0166387	-0.0123046	p2.out:	0.484994	0.155741	0.0401821	0.0232776	p2.out:	0.00795053	0.00844756	0.00308792	0.00172217		-0.000278339	9.94723e-06	-9.63049e-06	3.94522e-06
s2.out:	4.61811	1.74027	0.723387	0.264939	0.418611	0.221781	0.0825738	0.0424631	-0.0162288	-0.011711	-0.00395763	-0.00192385	s2.out:	0.402382	0.21007	0.0786162	0.0405393	s2.out:	0.0747527	0.0220282	-0.0104212	-0.00811347	s2.out:	0.0585239	0.0103171	-0.0143789	-0.0100373	s2.out:	0.493364	0.243809	0.0721526	0.0343497	s2.out:	0.0107519	0.0139713	0.00562597	0.0025745		-0.000405986	-2.19452e-05	-5.65452e-06	1.9033e-05
sif.out:	3.1731	1.37301	0.535725	0.203261	0.3123	0.213251	0.0913707	0.036199	0.00464218	-0.00262326	-0.00173108	-0.000924736	sif.out:	0.316943	0.210628	0.0896396	0.0352743	sif.out:	0.0447418	0.00816868	-0.0036692	-0.00522931	sif.out:	0.049384	0.00554542	-0.00540028	-0.00615404	sif.out:	0.357042	0.22142	0.0877015	0.0309697	sif.out:	-0.00361385	0.00466974	0.00351319	0.00147742		-0.00072451	-0.000776135	-0.000586511	-0.000201116
sih.out:	0.547107	0.0705055	0.093618	0.0540107	0.0756514	0.0189442	0.0135947	0.00836032	-0.00441001	-0.00097739	-0.000599603	-0.000380977	sih.out:	0.0712414	0.0179668	0.0129951	0.00797935	sih.out:	0.0139607	-0.00577657	-0.00652398	-0.00444047	sih.out:	0.00955069	-0.00675396	-0.00712358	-0.00482144	sih.out:	0.0896121	0.0131676	0.00707069	0.00391986	sih.out:	0.00105559	0.000599174	0.000348251	0.000182328		-7.10974e-05	-5.16421e-05	-8.1997e-06	-2.66571e-06
sio.out:	3.58852	1.48044	0.609146	0.195464	0.380814	0.203672	0.0856572	0.0307821	-0.00527205	-0.00610163	-0.00275036	-0.0010423	sio.out:	0.375542	0.19757	0.0829068	0.0297398	sio.out:	0.0668236	0.0138002	-0.00509871	-0.00581209	sio.out:	0.0615515	0.00769856	-0.00784908	-0.00685439	sio.out:	0.447638	0.217472	0.0805585	0.0249701	sio.out:	-1.73569e-06	0.00638242	0.00329739	0.00117954		-0.000603246	-0.000516649	-0.000363164	-0.000120365
so.out:	5.34338	2.35032	0.990277	0.492444	0.441959	0.255755	0.106179	0.0535501	-0.00746426	-0.00894393	-0.00359464	-0.00189071	so.out:	0.434495	0.246811	0.102584	0.0516594	so.out:	0.0672666	0.0232424	-0.0067426	-0.00958868	so.out:	0.0598023	0.0142985	-0.0103372	-0.0114794	so.out:	0.509226	0.278997	0.0994363	0.0439614	so.out:	0.00183875	0.0112206	0.00493911	0.00253796		-0.000464641	-0.00036462	-0.000253536

## Sheet: haVDZ
		dia								raw De								AghostB										BghostA										De CP
										\
		SCF	CCSD	CCSD(T)	CCSD(T)_λ	CCSDT	CCSDT(Q)	CCSDT(Q)_λ		SCF	CCSD	CCSD(T)	CCSD(T)_λ	CCSDT	CCSDT(Q)	CCSDT(Q)_λ				SCF	CCSD	CCSD(T)	CCSD(T)_λ	CCSDT	CCSDT(Q)	CCSDT(Q)_λ				SCF	CCSD	CCSD(T)	CCSD(T)_λ	CCSDT	CCSDT(Q)	CCSDT(Q)_λ		SCF	CCSD	CCSD(T)	CCSD(T)_λ	CCSDT	CCSDT(Q)	CCSDT(Q)_λ			EcorrCCSD	(T)	(T)_λ
alcl.out:	alcl.out:	-701.489	-701.704	-701.71	-701.71	-701.711	-701.711	-701.711		88.9835	108.15	110.071	109.979	109.954	110.158	110.146		alcl.out:	E(SCF)=	-241.874	-241.923	-241.924	-241.924	-241.924	-241.924	-241.924		alcl.out:	E(SCF)=	-459.473	-459.612	-459.614	-459.614	-459.615	-459.615	-459.615		88.5942	106.29	108.055	107.969	107.912	108.114	108.102		alcl.out:	17.696	1.76506	-0.0862198
alf.out:	alf.out:	-341.439	-341.708	-341.714	-341.714	-341.715	-341.715	-341.715		115.485	149.519	151.56	151.672	151.403	151.65	151.636		alf.out:	E(SCF)=	-241.874	-241.923	-241.924	-241.924	-241.924	-241.924	-241.924		alf.out:	E(SCF)=	-99.3818	-99.5493	-99.5517	-99.5518	-99.552	-99.552	-99.552		114.907	147.763	149.672	149.79	149.495	149.742	149.728		alf.out:	32.8564	1.90855	0.1187
alh.out:	alh.out:	-242.454	-242.529	-242.53	-242.529	-242.53	-242.53	-242.53		50.7559	67.3512	67.5196	67.5077	67.4944	67.5144	67.5133		alh.out:	E(SCF)=	-241.874	-241.922	-241.923	-241.923	-241.924	-241.924	-241.924		alh.out:	E(SCF)=	-0.499358	-0.499358	-0.499358	-0.499358	-0.499358	-0.499358	-0.499358		50.6521	67.0456	67.195	67.184	67.1663	67.1864	67.1853		alh.out:	16.3934	0.14941	-0.0109814
b2.out:	b2.out:	-49.0866	-49.2589	-49.2733	-49.2713	-49.2751	-49.2766	-49.2762		15.9889	49.2513	57.1545	55.9719	57.7563	58.7155	58.5054		b2.out:	E(SCF)=	-24.5308	-24.5914	-24.5923	-24.5923	-24.5928	-24.5928	-24.5928		b2.out:	E(SCF)=	-24.5308	-24.5914	-24.5923	-24.5923	-24.5928	-24.5928	-24.5928		15.7347	47.7957	55.6022	54.4256	56.1814	57.1406	56.9306		b2.out:	32.061	7.80649	-1.1766
bf.out:	bf.out:	-124.115	-124.396	-124.403	-124.403	-124.403	-124.404	-124.404		127.581	161.648	164.331	164.388	164.219	164.529	164.513		bf.out:	E(SCF)=	-99.3817	-99.5496	-99.5521	-99.5521	-99.5523	-99.5523	-99.5523		bf.out:	E(SCF)=	-24.5308	-24.5922	-24.5932	-24.5931	-24.5936	-24.5936	-24.5936		127.08	159.225	161.759	161.822	161.632	161.942	161.926		bf.out:	32.1445	2.53444	0.0625439
bh.out:	bh.out:	-25.1264	-25.2151	-25.2166	-25.2165	-25.217	-25.2171	-25.2171		60.5582	78.8488	79.1892	79.1646	79.2078	79.2422	79.2405		bh.out:	E(SCF)=	-24.5306	-24.5909	-24.5919	-24.5918	-24.5923	-24.5923	-24.5923		bh.out:	E(SCF)=	-0.499347	-0.499347	-0.499347	-0.499347	-0.499347	-0.499347	-0.499347		60.4834	78.3566	78.6746	78.6512	78.6906	78.7249	78.7232		bh.out:	17.8732	0.318059	-0.0233936
bn3pi.out:	bn3pi.out:	-78.9339	-79.1521	-79.1643	-79.164	-79.1666	-79.1678	-79.1677		6.3858	47.8239	54.1261	53.9596	55.1424	55.8822	55.7937		bn3pi.out:	E(SCF)=	-24.5308	-24.5921	-24.5931	-24.593	-24.5935	-24.5935	-24.5935		bn3pi.out:	E(SCF)=	-54.3937	-54.4875	-54.4889	-54.4889	-54.4891	-54.4892	-54.4892		5.93018	45.5317	51.688	51.5284	52.6812	53.4205	53.3322		bn3pi.out:	39.6016	6.1563	-0.159657
bn.out:	bn.out:	-78.8922	-79.1867	-79.2164	-79.2153	-79.2137	-79.218	-79.2168		-19.8307	69.5415	86.7907	86.1368	84.6922	87.3992	86.6025		bn.out:	E(SCF)=	-24.5308	-24.5922	-24.5932	-24.5931	-24.5936	-24.5936	-24.5936		bn.out:	E(SCF)=	-54.3937	-54.4876	-54.489	-54.489	-54.4893	-54.4893	-54.4893		-20.3037	67.1015	84.1963	83.5497	82.0738	84.7804	83.9837		bn.out:	87.4051	17.0948	-0.646592
c2.out:	c2.out:	-75.3881	-75.7047	-75.7333	-75.7306	-75.7317	-75.7363	-75.7354		7.90663	111.394	127.732	126.13	126.235	129.079	128.559		c2.out:	E(SCF)=	-37.6881	-37.7658	-37.7672	-37.7671	-37.7676	-37.7676	-37.7676		c2.out:	E(SCF)=	-37.6881	-37.7658	-37.7672	-37.7671	-37.7676	-37.7676	-37.7676		7.42757	108.681	124.83	123.236	123.306	126.148	125.629		c2.out:	101.254	16.1485	-1.5937
cf.out:	cf.out:	-137.189	-137.495	-137.504	-137.504	-137.505	-137.506	-137.505		75.6888	115.208	118.732	118.852	118.84	119.149	119.114		cf.out:	E(SCF)=	-37.688	-37.7659	-37.7673	-37.7672	-37.7677	-37.7677	-37.7677		cf.out:	E(SCF)=	-99.382	-99.5505	-99.553	-99.553	-99.5532	-99.5532	-99.5532		74.9256	112.064	115.391	115.517	115.481	115.789	115.754		cf.out:	37.1384	3.32666	0.126293
ch.out:	ch.out:	-38.2753	-38.3844	-38.3866	-38.3865	-38.3872	-38.3873	-38.3873		55.4133	76.2332	76.8513	76.8247	76.986	77.0143	77.0136		ch.out:	E(SCF)=	-37.6879	-37.7648	-37.7661	-37.766	-37.7665	-37.7665	-37.7665		ch.out:	E(SCF)=	-0.499361	-0.499361	-0.499361	-0.499361	-0.499361	-0.499361	-0.499361		55.2903	75.4576	76.0298	76.0052	76.1586	76.1864	76.1858		ch.out:	20.1672	0.57227	-0.0246611
cl2.out:	cl2.out:	-918.966	-919.285	-919.294	-919.294	-919.294	-919.295	-919.295		12.8939	40.5721	43.5719	43.4114	43.5033	43.8351	43.8239		cl2.out:	E(SCF)=	-459.473	-459.612	-459.615	-459.615	-459.615	-459.615	-459.615		cl2.out:	E(SCF)=	-459.473	-459.612	-459.615	-459.615	-459.615	-459.615	-459.615		12.3171	37.5498	40.3004	40.1478	40.2151	40.5461	40.5348		cl2.out:	25.2327	2.75063	-0.15261
clf.out:	clf.out:	-558.861	-559.234	-559.244	-559.244	-559.244	-559.246	-559.245		4.17169	47.6115	51.2513	51.181	51.2242	51.7142	51.6937		clf.out:	E(SCF)=	-459.473	-459.615	-459.617	-459.617	-459.618	-459.618	-459.618		clf.out:	E(SCF)=	-99.3818	-99.5496	-99.552	-99.5521	-99.5522	-99.5523	-99.5523		3.46926	43.4992	46.8301	46.7703	46.7846	47.2751	47.2546		clf.out:	40.0299	3.33093	-0.0597577
clo.out:	clo.out:	-534.268	-534.604	-534.615	-534.614	-534.616	-534.617	-534.617		-0.62409	43.8967	48.1948	48.0176	48.4258	49.0365	48.9763		clo.out:	E(SCF)=	-459.473	-459.615	-459.618	-459.618	-459.618	-459.619	-459.619		clo.out:	E(SCF)=	-74.7975	-74.9262	-74.9281	-74.9281	-74.9284	-74.9285	-74.9285		-1.48936	39.0559	43.0046	42.839	43.2104	43.8217	43.7614		clo.out:	40.5453	3.94865	-0.1656
cn.out:	cn.out:	-92.217	-92.4886	-92.5023	-92.5016	-92.5049	-92.507	-92.5067		85.3531	150.133	157.16	156.779	158.376	159.695	159.48		cn.out:	E(SCF)=	-37.6881	-37.7662	-37.7676	-37.7675	-37.768	-37.768	-37.768		cn.out:	E(SCF)=	-54.3939	-54.4887	-54.4901	-54.4901	-54.4904	-54.4904	-54.4904		84.6648	146.679	153.489	153.116	154.678	155.995	155.78		cn.out:	62.0145	6.81022	-0.373381
co.out:	co.out:	-112.754	-113.061	-113.074	-113.074	-113.074	-113.075	-113.075		169.448	234.488	240.334	240.416	240.191	240.875	240.85		co.out:	E(SCF)=	-37.6881	-37.7664	-37.7679	-37.7678	-37.7683	-37.7683	-37.7683		co.out:	E(SCF)=	-74.7978	-74.9284	-74.9304	-74.9304	-74.9307	-74.9308	-74.9308		168.469	229.866	235.47	235.561	235.301	235.983	235.959		co.out:	61.3974	5.60353	0.0913215
cs.out:	cs.out:	-435.334	-435.605	-435.621	-435.621	-435.622	-435.623	-435.623		92.4935	146.115	154.095	153.971	153.994	154.714	154.658		cs.out:	E(SCF)=	-37.6881	-37.7652	-37.7666	-37.7665	-37.767	-37.767	-37.767		cs.out:	E(SCF)=	-397.5	-397.615	-397.617	-397.617	-397.618	-397.618	-397.618		91.3784	141.128	148.764	148.654	148.624	149.345	149.289		cs.out:	49.7496	7.63648	-0.110611
f2.out:	f2.out:	-198.699	-199.134	-199.147	-199.147	-199.147	-199.149	-199.149		-39.8494	24.2844	29.444	29.0519	29.3831	30.4961	30.4394		f2.out:	E(SCF)=	-99.3819	-99.5498	-99.5523	-99.5523	-99.5525	-99.5525	-99.5525		f2.out:	E(SCF)=	-99.3819	-99.5498	-99.5523	-99.5523	-99.5525	-99.5525	-99.5525		-40.8204	21.6651	26.6945	26.3066	26.6308	27.7422	27.6858		f2.out:	62.4855	5.02938	-0.387901
h2.out:	h2.out:	-1.12872	-1.12872	-1.12872	-1.12872	-1.12872	-1.12872	-1.12872		81.6783	81.6783	81.6783	81.6783	81.6783	81.6783	81.6783		h2.out:	E(SCF)=	-0.499279	-0.499279	-0.499279	-0.499279	-0.499279	-0.499279	-0.499279		h2.out:	E(SCF)=	-0.499279	-0.499279	-0.499279	-0.499279	-0.499279	-0.499279	-0.499279		81.6781	81.6781	81.6781	81.6781	81.6781	81.6781	81.6781		h2.out:	0	0	0
hcl.out:	hcl.out:	-460.092	-460.267	-460.271	-460.271	-460.271	-460.272	-460.272		75.4847	99.1835	100.152	100.121	100.141	100.218	100.216		hcl.out:	E(SCF)=	-459.473	-459.613	-459.616	-459.616	-459.616	-459.616	-459.616		hcl.out:	E(SCF)=	-0.499333	-0.499333	-0.499333	-0.499333	-0.499333	-0.499333	-0.499333		75.3365	97.1351	97.9503	97.9243	97.9302	98.0086	98.0071		hcl.out:	21.7986	0.815198	-0.0259789
hf.out:	hf.out:	-100.033	-100.258	-100.262	-100.262	-100.263	-100.263	-100.263		95.799	132.624	133.653	133.7	133.633	133.819	133.818		hf.out:	E(SCF)=	-99.3816	-99.55	-99.5524	-99.5525	-99.5526	-99.5527	-99.5527		hf.out:	E(SCF)=	-0.499294	-0.499294	-0.499294	-0.499294	-0.499294	-0.499294	-0.499294		95.4809	131.219	132.19	132.238	132.169	132.354	132.353		hf.out:	35.7384	0.970625	0.0484437
hs.out:	hs.out:	-398.092	-398.234	-398.237	-398.237	-398.237	-398.238	-398.238		58.9294	78.8813	79.6749	79.646	79.7455	79.783	79.7823		hs.out:	E(SCF)=	-397.499	-397.612	-397.614	-397.614	-397.615	-397.615	-397.615		hs.out:	E(SCF)=	-0.499346	-0.499346	-0.499346	-0.499346	-0.499346	-0.499346	-0.499346		58.5376	76.7551	77.4138	77.3898	77.4707	77.5105	77.5097		hs.out:	18.2175	0.658634	-0.0239709
n2.out:	n2.out:	-108.96	-109.281	-109.294	-109.294	-109.294	-109.296	-109.296		109.14	194.072	200.945	200.723	200.66	201.795	201.762		n2.out:	E(SCF)=	-54.3938	-54.4886	-54.4901	-54.4901	-54.4904	-54.4904	-54.4904		n2.out:	E(SCF)=	-54.3938	-54.4886	-54.4901	-54.4901	-54.4904	-54.4904	-54.4904		108.421	190.408	197.038	196.823	196.729	197.863	197.83		n2.out:	81.9871	6.63034	-0.215135
nh.out:	nh.out:	-54.9719	-55.1026	-55.105	-55.105	-55.1055	-55.1056	-55.1056		49.8248	73.8329	74.5358	74.5183	74.6531	74.705	74.7035		nh.out:	E(SCF)=	-54.3933	-54.487	-54.4883	-54.4883	-54.4886	-54.4886	-54.4886		nh.out:	E(SCF)=	-0.499316	-0.499316	-0.499316	-0.499316	-0.499316	-0.499316	-0.499316		49.7211	73.0216	73.6693	73.6535	73.7807	73.8323	73.8308		nh.out:	23.3005	0.647772	-0.0158823
no.out:	no.out:	-129.27	-129.611	-129.625	-129.625	-129.625	-129.627	-129.627		50.1567	126.688	133.114	133.078	133.179	134.151	134.094		no.out:	E(SCF)=	-54.3937	-54.4883	-54.4898	-54.4898	-54.4901	-54.4901	-54.4901		no.out:	E(SCF)=	-74.798	-74.9286	-74.9306	-74.9306	-74.9309	-74.931	-74.931		48.9853	122.036	128.227	128.199	128.273	129.244	129.187		no.out:	73.0507	6.1915	-0.0284262
o2.out:	o2.out:	-149.642	-150.009	-150.021	-150.021	-150.021	-150.023	-150.023		30.8715	100.995	106.397	106.163	106.209	107.438	107.407		o2.out:	E(SCF)=	-74.7978	-74.9277	-74.9296	-74.9296	-74.9299	-74.93	-74.93		o2.out:	E(SCF)=	-74.7978	-74.9277	-74.9296	-74.9296	-74.9299	-74.93	-74.93		29.4143	96.2033	101.393	101.166	101.193	102.422	102.392		o2.out:	66.789	5.1892	-0.22697
of.out:	of.out:	-174.149	-174.531	-174.542	-174.542	-174.543	-174.545	-174.545		-17.9861	37.118	41.7093	41.7636	42.1831	42.9141	42.7969		of.out:	E(SCF)=	-74.7975	-74.9268	-74.9288	-74.9288	-74.929	-74.9291	-74.9291		of.out:	E(SCF)=	-99.3822	-99.5502	-99.5527	-99.5527	-99.5529	-99.5529	-99.5529		-19.2114	33.7097	38.1376	38.1969	38.6045	39.3349	39.218		of.out:	52.9211	4.42785	0.0593247
oh.out:	oh.out:	-75.4034	-75.5799	-75.5831	-75.5831	-75.5834	-75.5837	-75.5837		67.4661	98.3547	99.2432	99.241	99.2889	99.4078	99.4053		oh.out:	E(SCF)=	-74.797	-74.9264	-74.9283	-74.9283	-74.9286	-74.9287	-74.9287		oh.out:	E(SCF)=	-0.499293	-0.499293	-0.499293	-0.499293	-0.499293	-0.499293	-0.499293		67.2347	96.7245	97.5475	97.5476	97.5896	97.7081	97.7058		oh.out:	29.4898	0.823048	5.64759e-05
p2.out:	p2.out:	-681.47	-681.723	-681.739	-681.738	-681.739	-681.741	-681.741		31.1914	83.2993	91.2732	90.7273	91.0379	92.1778	92.1082		p2.out:	E(SCF)=	-340.71	-340.797	-340.799	-340.799	-340.799	-340.799	-340.799		p2.out:	E(SCF)=	-340.71	-340.797	-340.799	-340.799	-340.799	-340.799	-340.799		30.8295	80.9308	88.5075	87.9803	88.2028	89.3417	89.2719		p2.out:	50.1012	7.57674	-0.527171
s2.out:	s2.out:	-795.067	-795.342	-795.354	-795.353	-795.354	-795.356	-795.356		43.8029	78.1241	83.1096	82.8324	83.102	83.6963	83.6697		s2.out:	E(SCF)=	-397.5	-397.613	-397.615	-397.615	-397.615	-397.615	-397.615		s2.out:	E(SCF)=	-397.5	-397.613	-397.615	-397.615	-397.615	-397.615	-397.615		42.3885	73.1023	77.7359	77.4721	77.6893	78.2866	78.2598		s2.out:	30.7138	4.63366	-0.263868
sif.out:	sif.out:	-388.377	-388.661	-388.668	-388.668	-388.669	-388.669	-388.669		90.8196	123.09	125.475	125.574	125.432	125.679	125.662		sif.out:	E(SCF)=	-99.3819	-99.5496	-99.552	-99.5521	-99.5522	-99.5523	-99.5523		sif.out:	E(SCF)=	-288.851	-288.919	-288.921	-288.921	-288.921	-288.921	-288.921		90.1788	120.7	122.831	122.943	122.749	122.992	122.975		sif.out:	30.5211	2.13121	0.112048
sih.out:	sih.out:	-289.43	-289.521	-289.523	-289.523	-289.524	-289.524	-289.524		50.2416	65.9766	66.3888	66.3702	66.4765	66.4834	66.4831		sih.out:	E(SCF)=	-0.499356	-0.499356	-0.499356	-0.499356	-0.499356	-0.499356	-0.499356		sih.out:	E(SCF)=	-288.851	-288.918	-288.919	-288.919	-288.92	-288.92	-288.92		50.1583	65.4799	65.8237	65.8089	65.8996	65.9055	65.9054		sih.out:	15.3216	0.343812	-0.0148092
sio.out:	sio.out:	-363.802	-364.096	-364.109	-364.109	-364.11	-364.111	-364.111		97.067	159.84	166.339	166.486	166.23	167.233	167.123		sio.out:	E(SCF)=	-288.851	-288.919	-288.921	-288.921	-288.922	-288.922	-288.922		sio.out:	E(SCF)=	-74.7974	-74.926	-74.9279	-74.9279	-74.9282	-74.9283	-74.9283		96.352	156.955	163.152	163.314	162.988	163.988	163.879		sio.out:	60.6034	6.19684	0.162224
so.out:	so.out:	-472.364	-472.687	-472.7	-472.7	-472.701	-472.702	-472.702		42.9539	97.3147	102.703	102.571	102.675	103.55	103.518		so.out:	E(SCF)=	-397.5	-397.616	-397.618	-397.618	-397.619	-397.619	-397.619		so.out:	E(SCF)=	-74.7976	-74.9266	-74.9286	-74.9286	-74.9288	-74.9289	-74.9289		41.5992	91.005	95.9961	95.8793	95.9268	96.8053	96.7732		so.out:	49.4058	4.99103	-0.116773
h.out		-0.499278	-0.499278	-0.499278	-0.499278	-0.499278	-0.499278	-0.499278
b.out:	Total	-24.5306	-24.5902	-24.5911	-24.591	-24.5915	-24.5915	-24.5915												-0.00020259	-0.00115983	-0.00123694	-0.00123211	-0.00125484	-0.00125484	-0.00125484				-0.00020259	-0.00115983	-0.00123694	-0.00123211	-0.00125484	-0.00125484	-0.00125484
c.out:	Total	-37.6878	-37.7636	-37.7649	-37.7648	-37.7653	-37.7653	-37.7653												-74.8511										-0.00023673	-0.00199828	-0.00210889	-0.00210191	-0.00212839	-0.00212839	-0.00212839
n.out:	Total	-54.3932	-54.4857	-54.487	-54.487	-54.4872	-54.4873	-54.4873
o.out:	Total	-74.7966	-74.9238	-74.9257	-74.9257	-74.9259	-74.926	-74.926
f.out:	Total	-99.3811	-99.5477	-99.5501	-99.5501	-99.5503	-99.5504	-99.5503
al.out:	Total	-241.874	-241.922	-241.923	-241.923	-241.923	-241.923	-241.923
si.out:	Total	-288.851	-288.917	-288.918	-288.918	-288.919	-288.919	-288.919
p.out:	Total	-340.71	-340.795	-340.797	-340.797	-340.797	-340.797	-340.797
s.out:	Total	-397.499	-397.609	-397.611	-397.61	-397.611	-397.611	-397.611
cl.out:	Total	-459.473	-459.61	-459.612	-459.612	-459.613	-459.613	-459.613
					5.887e-05	-0.00046185	0	0
[truncated: 17 more columns]

## Sheet: haVTZ
		dia								raw De								AghostB										BghostA										De CP
										\
		SCF	CCSD	CCSD(T)	CCSD(T)_λ	CCSDT	CCSDT(Q)	CCSDT(Q)_λ		SCF	CCSD	CCSD(T)	CCSD(T)_λ	CCSDT	CCSDT(Q)	CCSDT(Q)_λ				SCF	CCSD	CCSD(T)	CCSD(T)_λ	CCSDT	CCSDT(Q)	CCSDT(Q)_λ				SCF	CCSD	CCSD(T)	CCSD(T)_λ	CCSDT	CCSDT(Q)	CCSDT(Q)_λ		SCF	CCSD	CCSD(T)	CCSD(T)_λ	CCSDT	CCSDT(Q)	CCSDT(Q)_λ			EcorrCCSD	(T)	(T)_λ
alcl.out:	alcl.out:	-701.511	-701.783	-701.794	-701.794	-701.795	-701.796	-701.796		91.681	114.356	117.144	116.988	116.819	117.085	117.081		alcl.out:	E(SCF)=	-241.879	-241.931	-241.932	-241.932	-241.932	-241.932	-241.932		alcl.out:	E(SCF)=	-459.486	-459.671	-459.677	-459.677	-459.678	-459.678	-459.678		91.5752	113.64	116.372	116.218	116.056	116.319	116.315		alcl.out:	22.0649	2.73167	-0.153614
alf.out:	alf.out:	-341.473	-341.8	-341.811	-341.811	-341.811	-341.811	-341.811		117.562	154.797	157.889	157.902	157.53	157.731	157.719		alf.out:	E(SCF)=	-241.879	-241.931	-241.932	-241.932	-241.932	-241.932	-241.932		alf.out:	E(SCF)=	-99.4072	-99.6244	-99.6288	-99.6287	-99.629	-99.6291	-99.6291		117.358	154.094	157.157	157.171	156.806	157.004	156.992		alf.out:	36.736	3.06228	0.014759
alh.out:	alh.out:	-242.462	-242.545	-242.546	-242.546	-242.546	-242.546	-242.546		52.0219	71.7838	71.9581	71.9428	71.8893	71.9209	71.9189		alh.out:	E(SCF)=	-241.879	-241.93	-241.932	-241.932	-241.932	-241.932	-241.932		alh.out:	E(SCF)=	-0.49983	-0.49983	-0.49983	-0.49983	-0.49983	-0.49983	-0.49983		52.006	71.7251	71.8908	71.8761	71.8259	71.8575	71.8555		alh.out:	19.7191	0.165663	-0.0146837
b2.out:	b2.out:	-49.0359	-49.2045	-49.2177	-49.2166	-49.2209	-49.2231	-49.2226		-17.8516	6.47071	13.0423	12.4501	14.5191	15.9075	15.5703		b2.out:	E(SCF)=	-24.5322	-24.5977	-24.5991	-24.599	-24.5995	-24.5995	-24.5995		b2.out:	E(SCF)=	-24.5322	-24.5977	-24.5991	-24.599	-24.5995	-24.5995	-24.5995		-17.9191	5.74299	12.2847	11.6938	13.7691	15.1575	14.8204		b2.out:	23.6621	6.54175	-0.590888
bf.out:	bf.out:	-124.157	-124.498	-124.51	-124.51	-124.51	-124.51	-124.51		136.795	174.125	177.88	177.835	177.612	177.881	177.863		bf.out:	E(SCF)=	-99.4073	-99.6252	-99.6297	-99.6296	-99.6299	-99.63	-99.63		bf.out:	E(SCF)=	-24.5322	-24.5978	-24.5992	-24.5991	-24.5996	-24.5996	-24.5996		136.476	172.555	176.271	176.228	176.011	176.276	176.258		bf.out:	36.0794	3.71595	-0.0430221
bh.out:	bh.out:	-25.1302	-25.2291	-25.2311	-25.231	-25.2316	-25.2316	-25.2316		61.6152	82.9266	83.3783	83.3448	83.3792	83.4223	83.42		bh.out:	E(SCF)=	-24.5322	-24.5975	-24.5988	-24.5987	-24.5993	-24.5993	-24.5993		bh.out:	E(SCF)=	-0.49983	-0.49983	-0.49983	-0.49983	-0.49983	-0.49983	-0.49983		61.5934	82.686	83.1297	83.0965	83.1341	83.1771	83.1748		bh.out:	21.0926	0.443693	-0.0331953
bn3pi.out:	bn3pi.out:	-78.9501	-79.2025	-79.2185	-79.2178	-79.2204	-79.2218	-79.2216		10.5365	57.1527	64.7179	64.4028	65.3748	66.2399	66.1405		bn3pi.out:	E(SCF)=	-24.5322	-24.5979	-24.5993	-24.5992	-24.5997	-24.5997	-24.5997		bn3pi.out:	E(SCF)=	-54.4013	-54.5152	-54.5178	-54.5177	-54.5182	-54.5182	-54.5182		10.4151	56.1335	63.6486	63.3353	64.313	65.177	65.0776		bn3pi.out:	45.7184	7.51514	-0.313372
bn.out:	bn.out:	-78.9064	-79.2377	-79.2719	-79.2701	-79.2687	-79.2737	-79.2723		-16.8728	79.2249	98.2378	97.2176	95.7299	98.7976	97.9554		bn.out:	E(SCF)=	-24.5322	-24.5979	-24.5993	-24.5992	-24.5998	-24.5998	-24.5998		bn.out:	E(SCF)=	-54.4013	-54.5153	-54.5179	-54.5178	-54.5182	-54.5183	-54.5183		-16.9985	78.1417	97.1008	96.0826	94.601	97.6675	96.8253		bn.out:	95.1401	18.9591	-1.01823
c2.out:	c2.out:	-75.4018	-75.7523	-75.7862	-75.7832	-75.784	-75.7893	-75.7884		11.4049	121.11	139.662	137.866	137.64	140.925	140.345		c2.out:	E(SCF)=	-37.6919	-37.7807	-37.7829	-37.7828	-37.7834	-37.7835	-37.7835		c2.out:	E(SCF)=	-37.6919	-37.7807	-37.7829	-37.7828	-37.7834	-37.7835	-37.7835		11.2659	119.806	138.285	136.492	136.273	139.556	138.977		c2.out:	108.54	18.4794	-1.79352
cf.out:	cf.out:	-137.227	-137.6	-137.614	-137.614	-137.615	-137.616	-137.615		80.4129	123.815	128.468	128.468	128.394	128.679	128.638		cf.out:	E(SCF)=	-37.6919	-37.7806	-37.7828	-37.7827	-37.7833	-37.7833	-37.7833		cf.out:	E(SCF)=	-99.4072	-99.6252	-99.6296	-99.6296	-99.6298	-99.6299	-99.6299		80.1311	122.144	126.736	126.738	126.669	126.95	126.908		cf.out:	42.0126	4.5923	0.00169428
ch.out:	ch.out:	-38.2821	-38.409	-38.4125	-38.4123	-38.4131	-38.4132	-38.4132		56.7666	81.2745	82.0884	82.0536	82.1991	82.2284	82.228		ch.out:	E(SCF)=	-37.6919	-37.7802	-37.7824	-37.7823	-37.7829	-37.783	-37.783		ch.out:	E(SCF)=	-0.499828	-0.499828	-0.499828	-0.499828	-0.499828	-0.499828	-0.499828		56.725	80.8987	81.6926	81.6585	81.8064	81.8352	81.8349		ch.out:	24.1737	0.793956	-0.0341428
cl2.out:	cl2.out:	-919	-919.419	-919.438	-919.437	-919.438	-919.44	-919.44		17.6062	49.2394	53.4146	53.1521	53.081	53.5362	53.5312		cl2.out:	E(SCF)=	-459.486	-459.671	-459.678	-459.677	-459.678	-459.678	-459.678		cl2.out:	E(SCF)=	-459.486	-459.671	-459.678	-459.677	-459.678	-459.678	-459.678		17.4915	47.6951	51.76	51.5023	51.4329	51.8827	51.8776		cl2.out:	30.2035	4.06494	-0.257718
clf.out:	clf.out:	-558.904	-559.378	-559.397	-559.396	-559.397	-559.398	-559.398		7.01803	53.1516	58.0738	57.8974	57.8252	58.3156	58.2932		clf.out:	E(SCF)=	-459.486	-459.672	-459.678	-459.678	-459.679	-459.679	-459.679		clf.out:	E(SCF)=	-99.4072	-99.6245	-99.6289	-99.6289	-99.6291	-99.6292	-99.6292		6.78038	51.2394	56.0611	55.8893	55.8183	56.3015	56.2791		clf.out:	44.459	4.82168	-0.171806
clo.out:	clo.out:	-534.306	-534.729	-534.748	-534.747	-534.749	-534.751	-534.751		4.28582	52.5881	58.3087	58.0165	58.4005	59.1032	59.0131		clo.out:	E(SCF)=	-459.486	-459.672	-459.679	-459.679	-459.679	-459.68	-459.68		clo.out:	E(SCF)=	-74.8132	-74.9767	-74.9802	-74.9801	-74.9805	-74.9806	-74.9806		4.0748	50.3596	55.956	55.6689	56.0543	56.7499	56.6597		clo.out:	46.2848	5.59636	-0.287079
cn.out:	cn.out:	-92.2357	-92.5519	-92.5709	-92.5698	-92.5732	-92.5757	-92.5752		89.5359	161.805	170.778	170.191	171.695	173.166	172.866		cn.out:	E(SCF)=	-37.6919	-37.7807	-37.783	-37.7829	-37.7835	-37.7835	-37.7835		cn.out:	E(SCF)=	-54.4014	-54.5157	-54.5183	-54.5183	-54.5187	-54.5187	-54.5187		89.3523	160.289	169.179	168.594	170.104	171.572	171.273		cn.out:	70.937	8.88956	-0.584607
co.out:	co.out:	-112.781	-113.145	-113.162	-113.162	-113.162	-113.163	-113.163		173.346	244.308	251.864	251.818	251.4	252.068	252.042		co.out:	E(SCF)=	-37.6919	-37.7808	-37.7831	-37.783	-37.7836	-37.7836	-37.7836		co.out:	E(SCF)=	-74.8133	-74.9778	-74.9813	-74.9812	-74.9816	-74.9817	-74.9817		173.086	242.14	249.609	249.566	249.153	249.817	249.791		co.out:	69.0546	7.46859	-0.0431413
cs.out:	cs.out:	-435.353	-435.677	-435.699	-435.698	-435.699	-435.701	-435.701		95.1741	154.242	163.566	163.261	163.058	164.08	164.018		cs.out:	E(SCF)=	-37.6919	-37.7804	-37.7827	-37.7826	-37.7831	-37.7832	-37.7832		cs.out:	E(SCF)=	-397.51	-397.653	-397.659	-397.658	-397.659	-397.66	-397.66		95.0432	152.327	161.517	161.218	161.017	162.032	161.969		cs.out:	57.2841	9.18972	-0.298839
f2.out:	f2.out:	-198.755	-199.294	-199.314	-199.313	-199.314	-199.315	-199.315		-37.0941	29.3417	36.3789	35.9153	36.0973	37.0804	37.027		f2.out:	E(SCF)=	-99.4071	-99.6247	-99.6291	-99.629	-99.6293	-99.6294	-99.6294		f2.out:	E(SCF)=	-99.4071	-99.6247	-99.6291	-99.629	-99.6293	-99.6294	-99.6294		-37.3958	27.8306	34.8283	34.3663	34.5505	35.5282	35.4749		f2.out:	65.2265	6.99772	-0.462023
h2.out:	h2.out:	-1.13295	-1.13295	-1.13295	-1.13295	-1.13295	-1.13295	-1.13295		83.6663	83.6663	83.6663	83.6663	83.6663	83.6663	83.6663		h2.out:	E(SCF)=	-0.49981	-0.49981	-0.49981	-0.49981	-0.49981	-0.49981	-0.49981		h2.out:	E(SCF)=	-0.49981	-0.49981	-0.49981	-0.49981	-0.49981	-0.49981	-0.49981		83.6658	83.6658	83.6658	83.6658	83.6658	83.6658	83.6658		h2.out:	0	0	0
hcl.out:	hcl.out:	-460.108	-460.334	-460.343	-460.342	-460.343	-460.343	-460.343		76.4038	103.059	104.492	104.438	104.389	104.487	104.489		hcl.out:	E(SCF)=	-459.486	-459.672	-459.678	-459.678	-459.679	-459.679	-459.679		hcl.out:	E(SCF)=	-0.499822	-0.499822	-0.499822	-0.499822	-0.499822	-0.499822	-0.499822		76.3612	101.818	103.172	103.121	103.073	103.166	103.169		hcl.out:	25.4568	1.35404	-0.05064
hf.out:	hf.out:	-100.061	-100.342	-100.349	-100.349	-100.349	-100.349	-100.349		96.8359	136.995	138.936	138.943	138.816	138.925	138.925		hf.out:	E(SCF)=	-99.4071	-99.6252	-99.6296	-99.6296	-99.6298	-99.6299	-99.6299		hf.out:	E(SCF)=	-0.499815	-0.499815	-0.499815	-0.499815	-0.499815	-0.499815	-0.499815		96.7162	135.918	137.829	137.838	137.712	137.819	137.819		hf.out:	39.2016	1.91176	0.00869101
hs.out:	hs.out:	-398.106	-398.284	-398.291	-398.29	-398.292	-398.292	-398.292		60.3589	83.5654	84.5646	84.5236	84.5838	84.6434	84.6436		hs.out:	E(SCF)=	-397.51	-397.653	-397.658	-397.658	-397.659	-397.659	-397.659		hs.out:	E(SCF)=	-0.499823	-0.499823	-0.499823	-0.499823	-0.499823	-0.499823	-0.499823		60.3184	82.5938	83.5266	83.4887	83.5485	83.6036	83.6039		hs.out:	22.2755	0.93273	-0.0379016
n2.out:	n2.out:	-108.984	-109.362	-109.381	-109.38	-109.38	-109.382	-109.382		114.108	208.839	217.722	217.442	217.061	218.196	218.17		n2.out:	E(SCF)=	-54.4013	-54.5158	-54.5184	-54.5183	-54.5188	-54.5188	-54.5188		n2.out:	E(SCF)=	-54.4013	-54.5158	-54.5184	-54.5183	-54.5188	-54.5188	-54.5188		113.888	207.085	215.871	215.594	215.217	216.349	216.323		n2.out:	93.1979	8.78506	-0.276995
nh.out:	nh.out:	-54.9825	-55.1406	-55.1447	-55.1446	-55.1452	-55.1454	-55.1453		51.1453	79.3033	80.3228	80.2962	80.407	80.4475	80.4466		nh.out:	E(SCF)=	-54.4012	-54.515	-54.5176	-54.5176	-54.518	-54.518	-54.518		nh.out:	E(SCF)=	-0.499825	-0.499825	-0.499825	-0.499825	-0.499825	-0.499825	-0.499825		51.097	78.8741	79.8684	79.8426	79.9551	79.9947	79.9939		nh.out:	27.7771	0.994276	-0.0258534
no.out:	no.out:	-129.298	-129.707	-129.726	-129.726	-129.726	-129.728	-129.728		52.6951	136.034	144.477	144.328	144.229	145.184	145.118		no.out:	E(SCF)=	-54.4013	-54.5155	-54.5182	-54.5181	-54.5185	-54.5186	-54.5186		no.out:	E(SCF)=	-74.8133	-74.9779	-74.9814	-74.9813	-74.9817	-74.9818	-74.9818		52.4137	133.811	142.164	142.017	141.922	142.873	142.806		no.out:	81.3969	8.35335	-0.146756
o2.out:	o2.out:	-149.678	-150.122	-150.141	-150.14	-150.141	-150.143	-150.143		32.7454	107.264	114.882	114.608	114.425	115.571	115.54		o2.out:	E(SCF)=	-74.8132	-74.9775	-74.981	-74.981	-74.9814	-74.9815	-74.9815		o2.out:	E(SCF)=	-74.8132	-74.9775	-74.981	-74.981	-74.9814	-74.9815	-74.9815		32.4496	104.732	112.266	111.995	111.815	112.956	112.924		o2.out:	72.2821	7.53431	-0.271185
of.out:	of.out:	-174.195	-174.667	-174.685	-174.685	-174.686	-174.687	-174.687		-15.4575	42.808	49.0536	48.9778	49.3615	50.0481	49.9042		of.out:	E(SCF)=	-74.8132	-74.9769	-74.9804	-74.9803	-74.9807	-74.9808	-74.9808		of.out:	E(SCF)=	-99.4072	-99.625	-99.6294	-99.6294	-99.6296	-99.6297	-99.6297		-15.7806	40.9839	47.1769	47.103	47.4892	48.1705	48.0267		of.out:	56.7646	6.193	-0.0739457
oh.out:	oh.out:	-75.2665	-75.4873	-75.4938	-75.4937	-75.4942	-75.4944	-75.4944		-29.0202	7.51495	9.41534	9.39107	9.45035	9.54301	9.54192		oh.out:	E(SCF)=	-74.8131	-74.977	-74.9805	-74.9804	-74.9809	-74.9809	-74.9809		oh.out:	E(SCF)=	-0.499819	-0.499819	-0.499819	-0.499819	-0.499819	-0.499819	-0.499819		-29.1079	6.5622	8.43533	8.41176	8.47295	8.56397	8.56286		oh.out:	35.6701	1.87313	-0.0235693
p2.out:	p2.out:	-681.49	-681.79	-681.812	-681.811	-681.813	-681.815	-681.815		35.9516	96.3229	105.412	104.68	104.594	106.071	105.989		p2.out:	E(SCF)=	-340.717	-340.819	-340.823	-340.823	-340.824	-340.824	-340.824		p2.out:	E(SCF)=	-340.717	-340.819	-340.823	-340.823	-340.824	-340.824	-340.824		35.8219	95.5478	104.513	103.786	103.716	105.186	105.105		p2.out:	59.7259	8.96498	-0.727033
s2.out:	s2.out:	-795.098	-795.442	-795.463	-795.462	-795.464	-795.465	-795.465		49.0102	87.9177	94.3233	93.8898	93.9448	94.7797	94.75		s2.out:	E(SCF)=	-397.51	-397.653	-397.658	-397.657	-397.659	-397.659	-397.659		s2.out:	E(SCF)=	-397.51	-397.653	-397.658	-397.657	-397.659	-397.659	-397.659		48.8805	86.1141	92.3769	91.9498	92.0055	92.8316	92.8021		s2.out:	37.2336	6.2628	-0.427083
sif.out:	sif.out:	-388.418	-388.767	-388.779	-388.779	-388.779	-388.78	-388.78		97.2294	132.926	136.185	136.195	135.896	136.096	136.078		sif.out:	E(SCF)=	-99.4073	-99.6246	-99.629	-99.629	-99.6292	-99.6293	-99.6293		sif.out:	E(SCF)=	-288.857	-288.932	-288.935	-288.934	-288.935	-288.935	-288.935		96.9299	131.829	135.025	135.039	134.752	134.947	134.929		sif.out:	34.8993	3.1962	0.0137989
sih.out:	sih.out:	-289.439	-289.544	-289.548	-289.547	-289.548	-289.548	-289.548		51.9481	71.136	71.4908	71.4739	71.5147	71.5286	71.5277		sih.out:	E(SCF)=	-0.499827	-0.499827	-0.499827	-0.499827	-0.499827	-0.499827	-0.499827		sih.out:	E(SCF)=	-288.857	-288.932	-288.934	-288.934	-288.935	-288.935	-288.935		51.9153	70.935	71.2626	71.247	71.2944	71.3074	71.3066		sih.out:	19.0196	0.327623	-0.0155622
sio.out:	sio.out:	-363.841	-364.185	-364.204	-364.204	-364.204	-364.206	-364.206		107.381	174.794	182.812	182.707	182.204	183.208	183.091		sio.out:	E(SCF)=	-288.857	-288.932	-288.935	-288.935	-288.935	-288.936	-288.936		sio.out:	E(SCF)=	-74.8133	-74.9768	-74.9802	-74.9802	-74.9806	-74.9806	-74.9806		107.111	173.522	181.454	181.353	180.865	181.865	181.748		sio.out:	66.4112	7.93268	-0.101638
so.out:	so.out:	-472.406	-472.802	-472.821	-472.821	-472.822	-472.823	-472.823		52.0604	109.763	116.784	116.534	116.428	117.341	117.299		so.out:	E(SCF)=	-397.51	-397.654	-397.659	-397.659	-397.66	-397.66	-397.66		so.out:	E(SCF)=	-74.8132	-74.9769	-74.9803	-74.9803	-74.9807	-74.9807	-74.9807		51.8304	107.361	114.24	113.996	113.891	114.794	114.753		so.out:	55.531	6.87846	-0.244001
h.out		-0.49981	-0.49981	-0.49981	-0.49981	-0.49981	-0.49981	-0.49981
b.out:	Total	-24.5322	-24.5971	-24.5985	-24.5984	-24.5989	-24.5989	-24.5989												-5.379e-05	-0.00057985	-0.00060366	-0.0006026	-0.00059756	-0.00059756	-0.00059756				-5.379e-05	-0.00057985	-0.00060366	-0.0006026	-0.00059756	-0.00059756	-0.00059756
c.out:	Total	-37.6918	-37.7797	-37.7818	-37.7817	-37.7823	-37.7824	-37.7824																						-3.911e-05	-0.00070596	-0.00073426	-0.00073299	-0.00072414	-0.00072414	-0.00072414
n.out:	Total	-54.4012	-54.5144	-54.5169	-54.5169	-54.5173	-54.5173	-54.5173
o.out:	Total	-74.813	-74.9755	-74.979	-74.9789	-74.9793	-74.9794	-74.9794
f.out:	Total	-99.4069	-99.6235	-99.6278	-99.6278	-99.6281	-99.6281	-99.6281												-0.00144896	-0.00632032	-0.00671539	-0.0066894	-0.00673008	-0.00673008	-0.00673008				-0.00144896	-0.00632032	-0.00671539	-0.0066894	-0.00673008	-0.00673008	-0.00673008
al.out:	Total	-241.879	-241.93	-241.932	-241.931	-241.932	-241.932	-241.932																						-0.00140014	-0.00560798	-0.00597404	-0.00594999	-0.00598311	-0.00598311	-0.00598311
si.out:	Total	-288.857	-288.931	-288.934	-288.934	-288.935	-288.935	-288.935
p.out:	Total	-340.716	-340.818	-340.822	-340.822	-340.823	-340.823	-340.823
s.out:	Total	-397.51	-397.651	-397.656	-397.656	-397.657	-397.657	-397.657
cl.out:	Total	-459.486	-459.67	-459.676	-459.676	-459.677	-459.677	-459.677
					8.863e-05	-0.0005303	0	0
		-0.00159776	-0.0069003	-0.00734867	-0.00731891	-0.00738736	-0.00738736	-0.00738736
[truncated: 17 more columns]

[truncated: 4 more sheets: haVQZ, Sheet4, haV5Z, summary ∆CP haVxZ]
