# Supplementary material for: Does Basis Set Superposition Error Significantly Affect Post‐CCSD(T) Corrections?
Source: J Comput Chem. 2024 Dec 24;46(1):e70006. doi: 10.1002/jcc.70007 (PMC11668233; doi:10.1002/jcc.70007)
Supplement: Supplementary file 4 — Table S3. [file JCC-46-0-s001.xlsx]

## Sheet: cc-pVDZ
		Tria								raw De								A_ghostBC										B_ghostAC												C_ghostAB
										\
		SCF	CCSD	CCSD(T)	CCSD(T)_λ	CCSDT	CCSDT(Q)	CCSDT(Q)_λ		SCF	CCSD	CCSD(T)	CCSD(T)_λ	CCSDT	CCSDT(Q)	CCSDT(Q)				SCF	CCSD	CCSD(T)	CCSD(T)_λ	CCSDT	CCSDT(Q)	CCSDT(Q)_λ				SCF	CCSD	CCSD(T)	CCSD(T)_λ	CCSDT	CCSDT(Q)	CCSDT(Q)_λ						SCF	CCSD	CCSD(T)	CCSD(T)_λ	CCSDT	CCSDT(Q)	CCSDT(Q)L
cch.out		-76.1573	-76.3892	-76.3992	-76.3987	-76.4008	-76.4018	-76.4018		178.799	232.843	237.905	237.684	238.566	239.166	239.142		cch.out	cch.out	-37.6868	-37.7626	-37.7637	-37.7637	-37.7641	-37.7641	-37.7641		cch.out	E(SCF)=	-37.6869	-37.7633	-37.7645	-37.7645	-37.7649	-37.7649	-37.7649				cch.out	E(SCF)=	-0.499295	-0.499295	-0.499295	-0.499295	-0.499295	-0.499295	-0.499295
ccl2.out		-956.764	-957.183	-957.198	-957.198	-957.199	-957.2	-957.2		84.5432	143.32	150.547	150.341	150.812	151.392	151.331		ccl2.out	ccl2.out	-37.6869	-37.7622	-37.7633	-37.7633	-37.7637	-37.7637	-37.7637		ccl2.out	E(SCF)=	-459.472	-459.603	-459.605	-459.605	-459.605	-459.605	-459.605				ccl2.out	E(SCF)=	-459.472	-459.603	-459.605	-459.605	-459.605	-459.605	-459.605
cf2.out		-236.673	-237.171	-237.183	-237.183	-237.184	-237.185	-237.185		148.168	224.716	230.602	230.684	230.73	231.355	231.307		cf2.out	cf2.out	-37.6868	-37.7626	-37.7637	-37.7637	-37.7641	-37.7641	-37.7641		cf2.out	E(SCF)=	-99.378	-99.5346	-99.5359	-99.536	-99.5361	-99.5362	-99.5362				cf2.out	E(SCF)=	-99.378	-99.5346	-99.5359	-99.536	-99.5361	-99.5362	-99.5362
ch2-sing.out		-38.8811	-39.0192	-39.0221	-39.022	-39.0228	-39.023	-39.023		122.979	163.915	165.15	165.098	165.406	165.488	165.486		ch2-sing.out	ch2-sing.out	-37.6867	-37.7623	-37.7634	-37.7634	-37.7638	-37.7638	-37.7638		ch2-sing.out	E(SCF)=	-0.499293	-0.499293	-0.499293	-0.499293	-0.499293	-0.499293	-0.499293				ch2-sing.out	E(SCF)=	-0.499293	-0.499293	-0.499293	-0.499293	-0.499293	-0.499293	-0.499293
ch2-trip.out		-38.9268	-39.0396	-39.0414	-39.0413	-39.0417	-39.0418	-39.0418		151.641	176.722	177.221	177.219	177.26	177.291	177.291		ch2-trip.out	ch2-trip.out	-37.6867	-37.7624	-37.7635	-37.7635	-37.7639	-37.7639	-37.7639		ch2-trip.out	E(SCF)=	-0.499297	-0.499297	-0.499297	-0.499297	-0.499297	-0.499297	-0.499297				ch2-trip.out	E(SCF)=	-0.499297	-0.499297	-0.499297	-0.499297	-0.499297	-0.499297	-0.499297
cl2o.out		-993.713	-994.203	-994.216	-994.216	-994.217	-994.219	-994.219		-13.1938	61.4665	68.126	67.8083	68.087	69.0604	69.019		cl2o.out	cl2o.out	-74.7952	-74.9168	-74.9179	-74.9179	-74.9181	-74.9182	-74.9182		cl2o.out	E(SCF)=	-459.472	-459.602	-459.603	-459.603	-459.603	-459.604	-459.604				cl2o.out	E(SCF)=	-459.472	-459.602	-459.603	-459.603	-459.603	-459.604	-459.604
clcn.out		-551.789	-552.22	-552.237	-552.236	-552.237	-552.239	-552.239		150.454	241.523	250.332	250.063	250.069	251.207	251.166		clcn.out	clcn.out	-459.472	-459.604	-459.606	-459.606	-459.606	-459.606	-459.606		clcn.out	E(SCF)=	-37.6869	-37.7633	-37.7645	-37.7645	-37.7649	-37.7649	-37.7649				clcn.out	E(SCF)=	-54.3921	-54.4824	-54.4834	-54.4834	-54.4836	-54.4836	-54.4836
clno.out		-588.715	-589.223	-589.245	-589.244	-589.246	-589.249	-589.248		37.8561	149.404	161.374	161.044	161.848	163.632	163.433		clno.out	clno.out	-459.472	-459.601	-459.602	-459.602	-459.603	-459.603	-459.603		clno.out	E(SCF)=	-54.3918	-54.4825	-54.4834	-54.4834	-54.4836	-54.4837	-54.4837				clno.out	E(SCF)=	-74.7945	-74.9174	-74.9185	-74.9185	-74.9187	-74.9188	-74.9188
cloo.out		-608.999	-609.498	-609.515	-609.513	-609.523	-609.531	-609.528		-35.1519	51.1932	60.5875	59.3192	65.0152	69.9976	67.9706		cloo.out	cloo.out	-459.471	-459.6	-459.601	-459.601	-459.602	-459.602	-459.602		cloo.out	E(SCF)=	-74.7946	-74.9169	-74.918	-74.918	-74.9182	-74.9183	-74.9183				cloo.out	E(SCF)=	-74.7943	-74.9158	-74.9169	-74.9169	-74.9171	-74.9171	-74.9171
co2.out		-187.651	-188.13	-188.148	-188.148	-188.148	-188.15	-188.15		238.287	346.244	356.058	356.009	355.876	357.089	357.032		co2.out	co2.out	-37.6869	-37.7636	-37.7648	-37.7648	-37.7652	-37.7652	-37.7652		co2.out	E(SCF)=	-74.7948	-74.9183	-74.9195	-74.9195	-74.9197	-74.9198	-74.9198				co2.out	E(SCF)=	-74.7948	-74.9183	-74.9195	-74.9195	-74.9197	-74.9198	-74.9198
cs2.out		-832.926	-833.331	-833.353	-833.353	-833.354	-833.356	-833.356		154.229	233.651	245.862	245.494	245.777	246.931	246.885		cs2.out	cs2.out	-37.6871	-37.7632	-37.7644	-37.7643	-37.7647	-37.7648	-37.7648		cs2.out	E(SCF)=	-397.498	-397.607	-397.609	-397.609	-397.609	-397.609	-397.609				cs2.out	E(SCF)=	-397.498	-397.607	-397.609	-397.609	-397.609	-397.609	-397.609
f2o.out		-273.464	-274.056	-274.072	-274.071	-274.072	-274.075	-274.075		-49.6552	58.4194	66.8455	66.4858	67.0322	68.5135	68.4275		f2o.out	f2o.out	-99.3769	-99.5313	-99.5324	-99.5324	-99.5325	-99.5326	-99.5326		f2o.out	E(SCF)=	-74.7937	-74.9149	-74.916	-74.916	-74.9161	-74.9162	-74.9162				f2o.out	E(SCF)=	-99.3769	-99.5313	-99.5324	-99.5324	-99.5325	-99.5326	-99.5326
fno.out		-228.633	-229.183	-229.204	-229.203	-229.205	-229.207	-229.207		46.7322	169.226	180.516	180.381	180.85	182.544	182.37		fno.out	fno.out	-99.3772	-99.5317	-99.5328	-99.5328	-99.5329	-99.533	-99.533		fno.out	E(SCF)=	-54.3915	-54.4823	-54.4833	-54.4833	-54.4835	-54.4835	-54.4835				fno.out	E(SCF)=	-74.7943	-74.9171	-74.9183	-74.9182	-74.9184	-74.9185	-74.9185
fo2.out		-248.881	-249.418	-249.435	-249.433	-249.441	-249.448	-249.446		-49.5671	45.6822	55.178	53.9206	58.6927	62.4261	61.2111		fo2.out	fo2.out	-99.3768	-99.5303	-99.5314	-99.5314	-99.5314	-99.5316	-99.5316		fo2.out	E(SCF)=	-74.7941	-74.9166	-74.9178	-74.9178	-74.9179	-74.918	-74.918				fo2.out	E(SCF)=	-74.7941	-74.9156	-74.9167	-74.9167	-74.9169	-74.9169	-74.9169
h2o.out		-76.0268	-76.238	-76.2411	-76.241	-76.2412	-76.2417	-76.2417		148.121	207.257	208.694	208.67	208.726	208.987	208.986		h2o.out	h2o.out	-74.7955	-74.9204	-74.9217	-74.9217	-74.9219	-74.9219	-74.9219		h2o.out	E(SCF)=	-0.499289	-0.499289	-0.499289	-0.499289	-0.499289	-0.499289	-0.499289				h2o.out	E(SCF)=	-0.499289	-0.499289	-0.499289	-0.499289	-0.499289	-0.499289	-0.499289
h2s.out		-398.695	-398.862	-398.865	-398.865	-398.865	-398.866	-398.866		125.012	165.425	166.798	166.759	166.894	166.979	166.977		h2s.out	h2s.out	-397.497	-397.606	-397.608	-397.607	-397.608	-397.608	-397.608		h2s.out	E(SCF)=	-0.499293	-0.499293	-0.499293	-0.499293	-0.499293	-0.499293	-0.499293				h2s.out	E(SCF)=	-0.499293	-0.499293	-0.499293	-0.499293	-0.499293	-0.499293	-0.499293
hcn.out		-92.8829	-93.1767	-93.1886	-93.1883	-93.1888	-93.1903	-93.1902		192	276.144	282.664	282.482	282.512	283.387	283.354		hcn.out	hcn.out	-0.499293	-0.499293	-0.499293	-0.499293	-0.499293	-0.499293	-0.499293		hcn.out	E(SCF)=	-37.6869	-37.7633	-37.7646	-37.7645	-37.7649	-37.765	-37.765				hcn.out	E(SCF)=	-54.3921	-54.4824	-54.4834	-54.4834	-54.4836	-54.4836	-54.4836
hco.out		-113.259	-113.565	-113.576	-113.576	-113.577	-113.578	-113.578		176.158	249.467	254.966	255.069	255.136	255.783	255.727		hco.out	hco.out	-74.7947	-74.9178	-74.919	-74.919	-74.9192	-74.9192	-74.9192		hco.out	E(SCF)=	-37.6868	-37.7631	-37.7643	-37.7642	-37.7646	-37.7646	-37.7646				hco.out	E(SCF)=	-0.499291	-0.499291	-0.499291	-0.499291	-0.499291	-0.499291	-0.499291
hnc.out		-92.8658	-93.152	-93.1634	-93.1633	-93.1639	-93.1649	-93.1649		181.263	260.648	266.87	266.792	266.9	267.479	267.458		hnc.out	hnc.out	-0.499293	-0.499293	-0.499293	-0.499293	-0.499293	-0.499293	-0.499293		hnc.out	E(SCF)=	-54.3923	-54.4839	-54.485	-54.485	-54.4852	-54.4852	-54.4852				hnc.out	E(SCF)=	-37.6869	-37.7626	-37.7638	-37.7638	-37.7642	-37.7642	-37.7642
hno.out		-129.798	-130.159	-130.171	-130.171	-130.171	-130.173	-130.173		72.4106	171.2	177.837	177.633	177.88	178.871	178.822		hno.out	hno.out	-54.3919	-54.4829	-54.4839	-54.4839	-54.4841	-54.4842	-54.4842		hno.out	E(SCF)=	-0.499286	-0.499286	-0.499286	-0.499286	-0.499286	-0.499286	-0.499286				hno.out	E(SCF)=	-74.7947	-74.9168	-74.9179	-74.9179	-74.9181	-74.9182	-74.9182
hocl.out		-534.873	-535.221	-535.228	-535.228	-535.229	-535.23	-535.23		69.3353	134.567	138.25	138.105	138.273	138.813	138.799		hocl.out	hocl.out	-74.7951	-74.9183	-74.9196	-74.9196	-74.9197	-74.9198	-74.9198		hocl.out	E(SCF)=	-0.499295	-0.499295	-0.499295	-0.499295	-0.499295	-0.499295	-0.499295				hocl.out	E(SCF)=	-459.472	-459.602	-459.603	-459.603	-459.604	-459.604	-459.604
hof.out		-174.745	-175.143	-175.152	-175.152	-175.152	-175.154	-175.154		49.0146	130.456	135.009	134.844	135.072	135.859	135.831		hof.out	hof.out	-0.499285	-0.499285	-0.499285	-0.499285	-0.499285	-0.499285	-0.499285		hof.out	E(SCF)=	-74.7944	-74.9174	-74.9185	-74.9185	-74.9187	-74.9188	-74.9188				hof.out	E(SCF)=	-99.3772	-99.5315	-99.5327	-99.5327	-99.5328	-99.5329	-99.5329
hoo.out		-150.165	-150.516	-150.523	-150.523	-150.524	-150.525	-150.525		51.1604	124.315	127.999	127.92	128.202	128.746	128.719		hoo.out	hoo.out	-74.7945	-74.9151	-74.9162	-74.9162	-74.9163	-74.9164	-74.9164		hoo.out	E(SCF)=	-74.7947	-74.9183	-74.9195	-74.9195	-74.9197	-74.9198	-74.9198				hoo.out	E(SCF)=	-0.499287	-0.499287	-0.499287	-0.499287	-0.499287	-0.499287	-0.499287
n2h.out		-109.438	-109.752	-109.762	-109.762	-109.763	-109.765	-109.765		98.2034	186.054	192.115	191.905	192.524	193.271	193.222		n2h.out	n2h.out	-0.49929	-0.49929	-0.49929	-0.49929	-0.49929	-0.49929	-0.49929		n2h.out	E(SCF)=	-54.392	-54.4835	-54.4845	-54.4845	-54.4847	-54.4848	-54.4848				n2h.out	E(SCF)=	-54.3918	-54.4818	-54.4827	-54.4827	-54.4829	-54.4829	-54.4829
n2o.out		-183.695	-184.209	-184.233	-184.233	-184.233	-184.236	-184.236		75.9294	215.852	229.758	229.412	229.272	231.474	231.315		n2o.out	n2o.out	-54.3916	-54.482	-54.483	-54.483	-54.4832	-54.4832	-54.4832		n2o.out	E(SCF)=	-54.3919	-54.4837	-54.4848	-54.4847	-54.485	-54.485	-54.485				n2o.out	E(SCF)=	-74.7943	-74.917	-74.9182	-74.9182	-74.9184	-74.9184	-74.9184
nh2.out		-55.4823	-55.6459	-55.6485	-55.6484	-55.6488	-55.649	-55.649		58.108	106.364	107.552	107.527	107.68	107.819	107.817		nh2.out	nh2.out	-54.3921	-54.4826	-54.4835	-54.4835	-54.4837	-54.4837	-54.4837		nh2.out	E(SCF)=	-0.499289	-0.499289	-0.499289	-0.499289	-0.499289	-0.499289	-0.499289				nh2.out	E(SCF)=	-0.499289	-0.499289	-0.499289	-0.499289	-0.499289	-0.499289	-0.499289
no2.out		-204.048	-204.58	-204.604	-204.604	-204.605	-204.608	-204.608		45.3955	178.229	191.833	191.555	191.973	194.027	193.867		no2.out	no2.out	-54.3916	-54.4831	-54.4842	-54.4842	-54.4844	-54.4844	-54.4844		no2.out	E(SCF)=	-74.7943	-74.9167	-74.9179	-74.9179	-74.918	-74.9181	-74.9181				no2.out	E(SCF)=	-74.7943	-74.9167	-74.9179	-74.9179	-74.918	-74.9181	-74.9181
o3.out		-224.267	-224.876	-224.909	-224.907	-224.909	-224.916	-224.915		-68.8762	93.4256	112.597	111.177	112.462	116.594	116.099		o3.out	o3.out	-74.7944	-74.9179	-74.9192	-74.9192	-74.9193	-74.9194	-74.9194		o3.out	E(SCF)=	-74.7941	-74.9151	-74.9162	-74.9162	-74.9163	-74.9164	-74.9164				o3.out	E(SCF)=	-74.7941	-74.9151	-74.9162	-74.9162	-74.9163	-74.9164	-74.9164
oclo.out		-608.957	-609.486	-609.506	-609.505	-609.506	-609.509	-609.509		-61.6352	43.6227	54.4413	54.0607	54.4686	56.352	56.1801		oclo.out	oclo.out	-459.472	-459.608	-459.61	-459.61	-459.61	-459.61	-459.61		oclo.out	E(SCF)=	-74.7945	-74.9153	-74.9163	-74.9163	-74.9165	-74.9166	-74.9166				oclo.out	E(SCF)=	-74.7945	-74.9153	-74.9163	-74.9163	-74.9165	-74.9166	-74.9166
ocs.out		-510.291	-510.732	-510.752	-510.752	-510.752	-510.754	-510.754		197.729	290.984	301.797	301.644	301.696	302.858	302.799		ocs.out	ocs.out	-74.7947	-74.9182	-74.9194	-74.9194	-74.9196	-74.9196	-74.9196		ocs.out	E(SCF)=	-37.687	-37.7634	-37.7646	-37.7645	-37.7649	-37.765	-37.765				ocs.out	E(SCF)=	-397.498	-397.607	-397.609	-397.609	-397.609	-397.609	-397.609
s2o.out		-869.847	-870.322	-870.345	-870.344	-870.345	-870.348	-870.348		38.3613	134.266	146.532	145.951	146.553	148.412	148.218		s2o.out	s2o.out	-397.498	-397.604	-397.606	-397.606	-397.606	-397.606	-397.606		s2o.out	E(SCF)=	-397.498	-397.608	-397.61	-397.61	-397.611	-397.611	-397.611				s2o.out	E(SCF)=	-74.7948	-74.9162	-74.9173	-74.9173	-74.9175	-74.9175	-74.9175
s3.out		-1192.54	-1192.97	-1192.99	-1192.99	-1192.99	-1193	-1193		30.7193	107.754	120.208	119.281	120.393	122.148	121.94		s3.out	s3.out	-397.498	-397.607	-397.609	-397.609	-397.609	-397.609	-397.609		s3.out	E(SCF)=	-397.498	-397.604	-397.606	-397.606	-397.606	-397.606	-397.606				s3.out	E(SCF)=	-397.498	-397.604	-397.606	-397.606	-397.606	-397.606	-397.606
so2.out		-547.179	-547.695	-547.715	-547.715	-547.715	-547.719	-547.718		61.4435	173.781	184.937	184.628	184.823	186.634	186.501		so2.out	so2.out	-397.498	-397.61	-397.612	-397.612	-397.612	-397.612	-397.612		so2.out	E(SCF)=	-74.7948	-74.9163	-74.9174	-74.9175	-74.9176	-74.9177	-74.9177				so2.out	E(SCF)=	-74.7948	-74.9163	-74.9174	-74.9175	-74.9176	-74.9177	-74.9177
ssh.out		-795.603	-795.873	-795.88	-795.88	-795.881	-795.881	-795.881		69.3361	109.799	112.684	112.565	112.851	113.089	113.078		ssh.out	ssh.out	-397.498	-397.606	-397.608	-397.608	-397.608	-397.608	-397.608		ssh.out	E(SCF)=	-0.499294	-0.499294	-0.499294	-0.499294	-0.499294	-0.499294	-0.499294				ssh.out	E(SCF)=	-397.498	-397.604	-397.605	-397.605	-397.606	-397.606	-397.606
h.out		-0.499278	-0.499278	-0.499278	-0.499278	-0.499278	-0.499278	-0.499278
b.out:	Total	-24.53	-24.5886	-24.5894	-24.5894	-24.5898	-24.5898	-24.5898
c.out:	Total	-37.6865	-37.7595	-37.7604	-37.7603	-37.7607	-37.7607	-37.7607
n.out:	Total	-54.3911	-54.4779	-54.4785	-54.4785	-54.4786	-54.4787	-54.4787
o.out:	Total	-74.7922	-74.9092	-74.91	-74.91	-74.9101	-74.9101	-74.9101
f.out:	Total	-99.3752	-99.5267	-99.5276	-99.5276	-99.5276	-99.5278	-99.5278
al.out:	Total	-241.874	-241.921	-241.921	-241.921	-241.922	-241.922	-241.922
si.out:	Total	-288.85	-288.914	-288.915	-288.915	-288.915	-288.916	-288.916
p.out:	Total	-340.709	-340.79	-340.791	-340.791	-340.792	-340.792	-340.792
s.out:	Total	-397.497	-397.599	-397.601	-397.601	-397.601	-397.601	-397.601
cl.out:	Total	-459.471	-459.598	-459.599	-459.599	-459.599	-459.599	-459.599
[truncated: 28 more columns]

## Sheet: cc-pVTZ
		Tria								raw De								A_ghostBC										B_ghostAC												C_ghostAB
										\
		SCF	CCSD	CCSD(T)	CCSD(T)_λ	CCSDT	CCSDT(Q)	CCSDT(Q)L		SCF	CCSD	CCSD(T)	CCSD(T)_λ	CCSDT	CCSDT(Q)	CCSDT(Q)L				SCF	CCSD	CCSD(T)	CCSD(T)_λ	CCSDT	CCSDT(Q)	CCSDT(Q)L				SCF	CCSD	CCSD(T)	CCSD(T)_λ	CCSDT	CCSDT(Q)	CCSDT(Q)L						SCF	CCSD	CCSD(T)	CCSD(T)_λ	CCSDT	CCSDT(Q)	CCSDT(Q)L
cch.out		-76.1774	-76.4526	-76.4674	-76.4667	-76.4689	-76.4701	-76.47		184.776	248.087	254.825	254.488	255.181	255.902	255.847		cch.out	E(SCF)=	-37.6917	-37.7799	-37.782	-37.7819	-37.7825	-37.7825	-37.7825		cch.out	E(SCF)=	-37.6917	-37.7802	-37.7824	-37.7823	-37.7828	-37.7829	-37.7829		1.61e-06		cch.out	E(SCF)=	-0.499815	-0.499815	-0.499815	-0.499815	-0.499815	-0.499815	-0.499815
ccl2.out		-956.806	-957.358	-957.387	-957.386	-957.388	-957.39	-957.39		90.3418	154.959	164.627	164.174	164.338	165.275	165.213		ccl2.out	E(SCF)=	-37.6917	-37.7798	-37.7819	-37.7818	-37.7824	-37.7824	-37.7824		ccl2.out	E(SCF)=	-459.486	-459.668	-459.674	-459.674	-459.675	-459.675	-459.675		-1.2e-06		ccl2.out	E(SCF)=	-459.486	-459.668	-459.674	-459.674	-459.675	-459.675	-459.675
cf2.out		-236.755	-237.396	-237.419	-237.419	-237.419	-237.421	-237.42		158.344	241.033	249.493	249.404	249.231	249.792	249.744		cf2.out	E(SCF)=	-37.6917	-37.7798	-37.782	-37.7819	-37.7824	-37.7825	-37.7825		cf2.out	E(SCF)=	-99.4063	-99.6201	-99.624	-99.624	-99.6242	-99.6243	-99.6243		-7e-08		cf2.out	E(SCF)=	-99.4063	-99.6201	-99.624	-99.624	-99.6242	-99.6243	-99.6243
ch2-sing.out		-38.8923	-39.0566	-39.0614	-39.0612	-39.0622	-39.0624	-39.0624		126.205	174.585	176.329	176.256	176.547	176.645	176.643		ch2-sing.out	E(SCF)=	-37.6917	-37.78	-37.7821	-37.782	-37.7826	-37.7826	-37.7826		ch2-sing.out	E(SCF)=	-0.499815	-0.499815	-0.499815	-0.499815	-0.499815	-0.499815	-0.499815		0		ch2-sing.out	E(SCF)=	-0.499815	-0.499815	-0.499815	-0.499815	-0.499815	-0.499815	-0.499815
ch2-trip.out		-38.9377	-39.0745	-39.0779	-39.0778	-39.0783	-39.0784	-39.0784		154.704	185.817	186.665	186.668	186.681	186.705	186.705		ch2-trip.out	E(SCF)=	-37.6917	-37.78	-37.7822	-37.7821	-37.7826	-37.7827	-37.7827		ch2-trip.out	E(SCF)=	-0.499815	-0.499815	-0.499815	-0.499815	-0.499815	-0.499815	-0.499815		0		ch2-trip.out	E(SCF)=	-0.499815	-0.499815	-0.499815	-0.499815	-0.499815	-0.499815	-0.499815
cl2o.out		-993.777	-994.429	-994.458	-994.457	-994.459	-994.461	-994.461		-3.25712	78.499	88.3066	87.7668	87.6451	88.853	88.8071		cl2o.out	E(SCF)=	-74.8126	-74.974	-74.9772	-74.9772	-74.9776	-74.9776	-74.9776		cl2o.out	E(SCF)=	-459.486	-459.668	-459.674	-459.673	-459.674	-459.674	-459.674		-1e-06		cl2o.out	E(SCF)=	-459.486	-459.668	-459.674	-459.673	-459.674	-459.674	-459.674
clcn.out		-551.83	-552.37	-552.398	-552.397	-552.398	-552.4	-552.4		158.22	258.654	270.248	269.812	269.346	270.673	270.643		clcn.out	E(SCF)=	-459.486	-459.669	-459.675	-459.675	-459.675	-459.676	-459.676		clcn.out	E(SCF)=	-37.6917	-37.7801	-37.7823	-37.7822	-37.7827	-37.7828	-37.7828		1.62e-06		clcn.out	E(SCF)=	-54.401	-54.5141	-54.5166	-54.5165	-54.5169	-54.5169	-54.5169
clno.out		-588.767	-589.408	-589.443	-589.442	-589.444	-589.448	-589.447		43.4089	161.898	177.59	176.921	177.267	179.35	179.137		clno.out	E(SCF)=	-459.486	-459.667	-459.673	-459.673	-459.674	-459.674	-459.674		clno.out	E(SCF)=	-54.4009	-54.514	-54.5165	-54.5164	-54.5168	-54.5168	-54.5168		9.2e-07		clno.out	E(SCF)=	-74.8124	-74.9744	-74.9775	-74.9774	-74.9779	-74.9779	-74.9779
cloo.out		-609.076	-609.761	-609.801	-609.797	-609.802	-609.808	-609.807		-20.7514	95.6554	113.452	111.582	113.914	117.318	116.733		cloo.out	E(SCF)=	-459.486	-459.667	-459.673	-459.673	-459.673	-459.674	-459.674		cloo.out	E(SCF)=	-74.8125	-74.9742	-74.9774	-74.9772	-74.9778	-74.9778	-74.9778		1.252e-05		cloo.out	E(SCF)=	-74.8124	-74.9738	-74.977	-74.9769	-74.9773	-74.9773	-74.9773
co2.out		-187.707	-188.299	-188.327	-188.327	-188.327	-188.329	-188.329		245.721	362.574	375.551	375.333	374.763	375.929	375.88		co2.out	E(SCF)=	-37.6917	-37.7802	-37.7823	-37.7822	-37.7828	-37.7828	-37.7828		co2.out	E(SCF)=	-74.8126	-74.9749	-74.9781	-74.978	-74.9784	-74.9784	-74.9784		7e-07		co2.out	E(SCF)=	-74.8126	-74.9749	-74.9781	-74.978	-74.9784	-74.9784	-74.9784
cs2.out		-832.967	-833.473	-833.508	-833.506	-833.508	-833.511	-833.511		160.932	248.805	263.58	262.891	262.611	264.364	264.309		cs2.out	E(SCF)=	-37.6917	-37.78	-37.7822	-37.7821	-37.7827	-37.7827	-37.7827		cs2.out	E(SCF)=	-397.51	-397.651	-397.656	-397.656	-397.657	-397.657	-397.657		2e-06		cs2.out	E(SCF)=	-397.51	-397.651	-397.656	-397.656	-397.657	-397.657	-397.657
f2o.out		-273.558	-274.32	-274.349	-274.348	-274.349	-274.352	-274.352		-40.8562	72.2013	84.4505	83.8901	84.0817	85.5502	85.4595		f2o.out	E(SCF)=	-99.406	-99.6188	-99.6226	-99.6226	-99.6228	-99.6229	-99.6229		f2o.out	E(SCF)=	-74.8123	-74.9735	-74.9767	-74.9766	-74.977	-74.977	-74.977		2.9e-07		f2o.out	E(SCF)=	-99.406	-99.6188	-99.6226	-99.6226	-99.6228	-99.6229	-99.6229
fno.out		-228.706	-229.396	-229.429	-229.428	-229.429	-229.432	-229.432		55.2621	185.474	200.637	200.274	200.269	201.982	201.813		fno.out	E(SCF)=	-99.4061	-99.6189	-99.6227	-99.6227	-99.6229	-99.623	-99.623		fno.out	E(SCF)=	-54.4008	-54.514	-54.5165	-54.5164	-54.5168	-54.5168	-54.5168		8.8e-07		fno.out	E(SCF)=	-74.8124	-74.9743	-74.9775	-74.9774	-74.9778	-74.9779	-74.9779
fo2.out		-248.981	-249.722	-249.761	-249.758	-249.762	-249.767	-249.767		-29.8674	102.332	120.948	119.419	121.164	124.404	123.912		fo2.out	E(SCF)=	-99.4059	-99.6182	-99.6219	-99.6219	-99.6221	-99.6222	-99.6222		fo2.out	E(SCF)=	-74.8123	-74.9742	-74.9774	-74.9773	-74.9777	-74.9777	-74.9777		7.3e-07		fo2.out	E(SCF)=	-74.8123	-74.9738	-74.9769	-74.9769	-74.9772	-74.9773	-74.9773
h2o.out		-76.0571	-76.3246	-76.3322	-76.3321	-76.3323	-76.3326	-76.3326		154.193	222.065	225.041	225.001	224.906	225.098	225.099		h2o.out	E(SCF)=	-74.8127	-74.9757	-74.9789	-74.9789	-74.9793	-74.9793	-74.9793		h2o.out	E(SCF)=	-0.499814	-0.499814	-0.499814	-0.499814	-0.499814	-0.499814	-0.499814		0		h2o.out	E(SCF)=	-0.499814	-0.499814	-0.499814	-0.499814	-0.499814	-0.499814	-0.499814
h2s.out		-398.713	-398.928	-398.935	-398.935	-398.936	-398.936	-398.936		128.052	175.189	177.225	177.151	177.173	177.306	177.307		h2s.out	E(SCF)=	-397.509	-397.651	-397.656	-397.656	-397.657	-397.657	-397.657		h2s.out	E(SCF)=	-0.499815	-0.499815	-0.499815	-0.499815	-0.499815	-0.499815	-0.499815		0		h2s.out	E(SCF)=	-0.499815	-0.499815	-0.499815	-0.499815	-0.499815	-0.499815	-0.499815
hcn.out		-92.9076	-93.2572	-93.2752	-93.2746	-93.275	-93.2766	-93.2766		197.971	292.578	301.148	300.872	300.556	301.516	301.488		hcn.out	E(SCF)=	-0.499815	-0.499815	-0.499815	-0.499815	-0.499815	-0.499815	-0.499815		hcn.out	E(SCF)=	-37.6917	-37.7802	-37.7823	-37.7822	-37.7828	-37.7828	-37.7828		1.61e-06		hcn.out	E(SCF)=	-54.401	-54.5142	-54.5166	-54.5165	-54.5169	-54.517	-54.517
hco.out		-113.292	-113.667	-113.684	-113.684	-113.684	-113.686	-113.685		181.479	261.975	269.547	269.501	269.304	269.967	269.907		hco.out	E(SCF)=	-74.8125	-74.9746	-74.9778	-74.9777	-74.9781	-74.9781	-74.9781		hco.out	E(SCF)=	-37.6917	-37.7801	-37.7823	-37.7822	-37.7827	-37.7828	-37.7828		1.59e-06		hco.out	E(SCF)=	-0.499814	-0.499814	-0.499814	-0.499814	-0.499814	-0.499814	-0.499814
hnc.out		-92.8919	-93.2341	-93.2514	-93.2509	-93.2516	-93.2527	-93.2527		188.137	278.042	286.217	286.013	285.824	286.489	286.473		hnc.out	E(SCF)=	-0.499815	-0.499815	-0.499815	-0.499815	-0.499815	-0.499815	-0.499815		hnc.out	E(SCF)=	-54.4011	-54.5147	-54.5172	-54.5171	-54.5175	-54.5176	-54.5176		1.01e-06		hnc.out	E(SCF)=	-37.6917	-37.7798	-37.782	-37.7819	-37.7824	-37.7825	-37.7825
hno.out		-129.836	-130.279	-130.298	-130.298	-130.298	-130.3	-130.3		77.839	185.295	194.501	194.167	194.094	195.126	195.079		hno.out	E(SCF)=	-54.401	-54.5143	-54.5168	-54.5167	-54.5171	-54.5172	-54.5172		hno.out	E(SCF)=	-0.499813	-0.499813	-0.499813	-0.499813	-0.499813	-0.499813	-0.499813		0		hno.out	E(SCF)=	-74.8125	-74.9742	-74.9773	-74.9772	-74.9777	-74.9777	-74.9777
hocl.out		-534.92	-535.377	-535.395	-535.394	-535.395	-535.396	-535.396		76.9307	150.304	156.258	156.008	155.915	156.507	156.495		hocl.out	E(SCF)=	-74.8126	-74.9748	-74.9781	-74.978	-74.9784	-74.9784	-74.9784		hocl.out	E(SCF)=	-0.499816	-0.499816	-0.499816	-0.499816	-0.499816	-0.499816	-0.499816		0		hocl.out	E(SCF)=	-459.486	-459.668	-459.674	-459.673	-459.674	-459.674	-459.674
hof.out		-174.804	-175.316	-175.334	-175.334	-175.334	-175.336	-175.336		54.5805	143.496	150.693	150.429	150.416	151.161	151.132		hof.out	E(SCF)=	-0.499813	-0.499813	-0.499813	-0.499813	-0.499813	-0.499813	-0.499813		hof.out	E(SCF)=	-74.8124	-74.9745	-74.9776	-74.9776	-74.978	-74.978	-74.978		7.3e-07		hof.out	E(SCF)=	-99.4061	-99.6189	-99.6227	-99.6227	-99.6229	-99.623	-99.623
hoo.out		-150.237	-150.696	-150.713	-150.712	-150.713	-150.714	-150.714		71.1135	159.21	166.267	166.114	166.254	166.95	166.873		hoo.out	E(SCF)=	-74.8124	-74.9736	-74.9767	-74.9766	-74.977	-74.977	-74.977		hoo.out	E(SCF)=	-74.8125	-74.9749	-74.9781	-74.978	-74.9784	-74.9785	-74.9785		3.21e-06		hoo.out	E(SCF)=	-0.499814	-0.499814	-0.499814	-0.499814	-0.499814	-0.499814	-0.499814
n2h.out		-109.468	-109.848	-109.866	-109.865	-109.866	-109.868	-109.868		104.585	202.857	211.126	210.785	211.171	211.998	211.93		n2h.out	E(SCF)=	-0.499814	-0.499814	-0.499814	-0.499814	-0.499814	-0.499814	-0.499814		n2h.out	E(SCF)=	-54.401	-54.5145	-54.517	-54.5169	-54.5173	-54.5174	-54.5174		9.4e-07		n2h.out	E(SCF)=	-54.4009	-54.5138	-54.5162	-54.5162	-54.5166	-54.5166	-54.5166
n2o.out		-183.749	-184.372	-184.407	-184.406	-184.406	-184.41	-184.41		85.1575	235.772	253.368	252.791	252.166	254.425	254.28		n2o.out	E(SCF)=	-54.4008	-54.5139	-54.5163	-54.5163	-54.5167	-54.5167	-54.5167		n2o.out	E(SCF)=	-54.4009	-54.5145	-54.517	-54.517	-54.5174	-54.5174	-54.5174		9.3e-07		n2o.out	E(SCF)=	-74.8124	-74.9745	-74.9776	-74.9776	-74.978	-74.978	-74.978
nh2.out		-55.5859	-55.788	-55.7936	-55.7935	-55.794	-55.7942	-55.7942		116.488	173.15	175.258	175.216	175.313	175.412	175.412		nh2.out	E(SCF)=	-54.401	-54.5143	-54.5168	-54.5167	-54.5171	-54.5172	-54.5172		nh2.out	E(SCF)=	-0.499813	-0.499813	-0.499813	-0.499813	-0.499813	-0.499813	-0.499813		0		nh2.out	E(SCF)=	-0.499813	-0.499813	-0.499813	-0.499813	-0.499813	-0.499813	-0.499813
no2.out		-204.11	-204.764	-204.8	-204.799	-204.8	-204.804	-204.803		53.5324	194.346	211.84	211.332	211.262	213.386	213.217		no2.out	E(SCF)=	-54.4009	-54.5144	-54.5168	-54.5168	-54.5172	-54.5172	-54.5172		no2.out	E(SCF)=	-74.8124	-74.9743	-74.9774	-74.9773	-74.9777	-74.9778	-74.9778		1.76e-06		no2.out	E(SCF)=	-74.8124	-74.9743	-74.9774	-74.9773	-74.9777	-74.9778	-74.9778
o3.out		-224.342	-225.086	-225.133	-225.13	-225.132	-225.139	-225.138		-58.7596	108.409	132.291	130.569	131.297	135.68	135.166		o3.out	E(SCF)=	-74.8125	-74.975	-74.9782	-74.9781	-74.9785	-74.9786	-74.9786		o3.out	E(SCF)=	-74.8123	-74.9736	-74.9767	-74.9767	-74.977	-74.9771	-74.9771		6.9e-07		o3.out	E(SCF)=	-74.8123	-74.9736	-74.9767	-74.9767	-74.977	-74.9771	-74.9771
oclo.out		-609.065	-609.745	-609.779	-609.778	-609.78	-609.783	-609.783		-27.773	85.549	100.235	99.6673	99.5176	101.479	101.299		oclo.out	E(SCF)=	-459.486	-459.671	-459.677	-459.676	-459.677	-459.677	-459.677		oclo.out	E(SCF)=	-74.8124	-74.9736	-74.9767	-74.9767	-74.977	-74.9771	-74.9771		5.2e-07		oclo.out	E(SCF)=	-74.8124	-74.9736	-74.9767	-74.9767	-74.977	-74.9771	-74.9771
ocs.out		-510.339	-510.887	-510.919	-510.918	-510.919	-510.921	-510.921		204.824	306.814	320.428	320.03	319.613	321.001	320.947		ocs.out	E(SCF)=	-74.8126	-74.9748	-74.978	-74.978	-74.9784	-74.9784	-74.9784		ocs.out	E(SCF)=	-37.6917	-37.7801	-37.7823	-37.7822	-37.7828	-37.7828	-37.7828		1.61e-06		ocs.out	E(SCF)=	-397.51	-397.651	-397.656	-397.656	-397.657	-397.657	-397.657
s2o.out		-869.931	-870.535	-870.571	-870.57	-870.572	-870.576	-870.575		63.1016	167.052	182.474	181.602	181.528	183.722	183.522		s2o.out	E(SCF)=	-397.51	-397.651	-397.655	-397.655	-397.656	-397.656	-397.656		s2o.out	E(SCF)=	-397.51	-397.652	-397.657	-397.657	-397.658	-397.658	-397.658		1.73e-05		s2o.out	E(SCF)=	-74.8125	-74.9738	-74.977	-74.9769	-74.9773	-74.9774	-74.9774
s3.out		-1192.6	-1193.15	-1193.19	-1193.19	-1193.19	-1193.2	-1193.2		44.4309	129.943	145.408	144.123	144.497	146.988	146.748		s3.out	E(SCF)=	-397.51	-397.651	-397.656	-397.656	-397.657	-397.657	-397.657		s3.out	E(SCF)=	-397.51	-397.65	-397.655	-397.655	-397.656	-397.656	-397.656		2.1e-06		s3.out	E(SCF)=	-397.51	-397.65	-397.655	-397.655	-397.656	-397.656	-397.656
so2.out		-547.287	-547.937	-547.97	-547.969	-547.97	-547.973	-547.973		96.7922	217.098	231.637	231.14	230.686	232.478	232.349		so2.out	E(SCF)=	-397.51	-397.653	-397.658	-397.657	-397.658	-397.658	-397.658		so2.out	E(SCF)=	-74.8125	-74.9739	-74.9771	-74.977	-74.9774	-74.9774	-74.9774		8.9e-07		so2.out	E(SCF)=	-74.8125	-74.9739	-74.9771	-74.977	-74.9774	-74.9774	-74.9774
ssh.out		-795.669	-796.031	-796.049	-796.048	-796.05	-796.051	-796.051		94.7427	146.893	152.19	151.876	152.057	152.615	152.583		ssh.out	E(SCF)=	-397.51	-397.651	-397.656	-397.656	-397.657	-397.657	-397.657		ssh.out	E(SCF)=	-0.499815	-0.499815	-0.499815	-0.499815	-0.499815	-0.499815	-0.499815		0		ssh.out	E(SCF)=	-397.51	-397.65	-397.655	-397.655	-397.656	-397.656	-397.656
h.out:		-0.49981	-0.49981	-0.49981	-0.49981	-0.49981	-0.49981	-0.49981
b.out:	Total	-24.5321	-24.5968	-24.5981	-24.598	-24.5985	-24.5985	-24.5985
c.out:	Total	-37.6916	-37.7787	-37.7808	-37.7807	-37.7812	-37.7813	-37.7813
n.out:	Total	-54.4007	-54.5124	-54.5147	-54.5146	-54.515	-54.5151	-54.5151
o.out:	Total	-74.8118	-74.9711	-74.974	-74.9739	-74.9743	-74.9743	-74.9743
f.out:	Total	-99.4055	-99.6168	-99.6204	-99.6203	-99.6205	-99.6206	-99.6206
al.out:	Total	-241.879	-241.93	-241.931	-241.931	-241.932	-241.932	-241.932
si.out:	Total	-288.856	-288.931	-288.933	-288.933	-288.934	-288.934	-288.934
p.out:	Total	-340.716	-340.817	-340.821	-340.821	-340.822	-340.822	-340.822
s.out:	Total	-397.509	-397.649	-397.653	-397.653	-397.654	-397.654	-397.654
cl.out:	Total	-459.485	-459.666	-459.672	-459.672	-459.672	-459.673	-459.673
[truncated: 28 more columns]

## Sheet: cc-pVQZ
		Tria								raw De								A_ghostBC										B_ghostAC												C_ghostAB
										\
		SCF	CCSD	CCSD(T)	CCSD(T)_λ	CCSDT	CCSDT(Q)	CCSDT(Q)Lambda		SCF	CCSD	CCSD(T)	CCSD(T)_λ	CCSDT	CCSDT(Q)	CCSDT(Q)Lambda	diff			SCF	CCSD	CCSD(T)	CCSD(T)_λ	CCSDT	CCSDT(Q)	CCSDT(Q)Lambda				SCF	CCSD	CCSD(T)	CCSD(T)_λ	CCSDT	CCSDT(Q)	CCSDT(Q)Lambda						SCF	CCSD	CCSD(T)	CCSD(T)_λ	CCSDT	CCSDT(Q)	CCSDT(Q)L
cch.out	E(SCF)=	-76.1823	-76.4712	-76.4873	-76.4865	-76.4886	-76.49	-76.4899		185.557	252.841	259.966	259.603	260.217	260.995	260.934	-0.0610089	cch.out	E(SCF)=	-37.6933	-37.7846	-37.787	-37.7869	-37.7875	-37.7875	-37.7875		cch.out	E(SCF)=	-37.6933	-37.7848	-37.7872	-37.7871	-37.7877	-37.7877	-37.7877		1.78737e-06		cch.out	E(SCF)=	-0.499947	-0.499947	-0.499947	-0.499947	-0.499947	-0.499947	-0.499947
ccl2.out	E(SCF)=	-956.817	-957.413	-957.446	-957.444	-957.447	?	?		91.5117	160.639	170.956	170.452	170.497	#VALUE!	#VALUE!	#VALUE!	ccl2.out	E(SCF)=	-37.6933	-37.7846	-37.787	-37.7869	-37.7874	-37.7875	-37.7875		ccl2.out	E(SCF)=	-459.489	-459.687	-459.694	-459.694	-459.695	-459.695	-459.695		-3.15633e-06		ccl2.out	E(SCF)=	-459.489	-459.687	-459.694	-459.694	-459.695	-459.695	-459.695
cf2.out	E(SCF)=	-236.774	-237.467	-237.493	-237.492	-237.493	-237.494	-237.494		159.007	245.589	254.517	254.392	254.143	254.761	254.719	-0.0414151	cf2.out	E(SCF)=	-37.6933	-37.7845	-37.7869	-37.7868	-37.7874	-37.7874	-37.7874		cf2.out	E(SCF)=	-99.414	-99.647	-99.6517	-99.6517	-99.6519	-99.652	-99.652		-8.79608e-07		cf2.out	E(SCF)=	-99.414	-99.647	-99.6517	-99.6517	-99.6519	-99.652	-99.652
ch2-sing.out	E(SCF)=	-38.8951	-39.0666	-39.0719	-39.0717	-39.0727	-39.0729	-39.0729		126.682	177.266	179.142	179.064	179.343	179.453	179.45	-0.00251465	ch2-sing.out	E(SCF)=	-37.6933	-37.7847	-37.7871	-37.787	-37.7876	-37.7876	-37.7876		ch2-sing.out	E(SCF)=	-0.499947	-0.499947	-0.499947	-0.499947	-0.499947	-0.499947	-0.499947		0		ch2-sing.out	E(SCF)=	-0.499947	-0.499947	-0.499947	-0.499947	-0.499947	-0.499947	-0.499947
ch2-trip.out	E(SCF)=	-38.9402	-39.0835	-39.0873	-39.0872	-39.0878	-39.0879	-39.0879		154.997	187.881	188.818	188.821	188.822	188.852	188.852	0.000632544	ch2-trip.out	E(SCF)=	-37.6933	-37.7848	-37.7872	-37.7871	-37.7876	-37.7877	-37.7877		ch2-trip.out	E(SCF)=	-0.499947	-0.499947	-0.499947	-0.499947	-0.499947	-0.499947	-0.499947		0		ch2-trip.out	E(SCF)=	-0.499947	-0.499947	-0.499947	-0.499947	-0.499947	-0.499947	-0.499947
cl2o.out	E(SCF)=	-993.793	-994.497	-994.532	-994.53	-994.532	costly	costly		-1.74357	84.4519	95.13	94.527	94.3144	#VALUE!	#VALUE!	#VALUE!	cl2o.out	E(SCF)=	-74.8176	-74.9911	-74.9949	-74.9948	-74.9952	-74.9953	-74.9953		cl2o.out	E(SCF)=	-459.489	-459.687	-459.694	-459.694	-459.695	no need	no need		#VALUE!		cl2o.out	E(SCF)=	-459.489	-459.687	-459.694	-459.694	-459.695	-459.695	-459.695
clcn.out	E(SCF)=	-551.84	-552.416	-552.447	-552.446	-552.447	-552.45	-552.45		159.52	265.711	277.878	277.406	276.811	278.238	278.21	-0.0282459	clcn.out	E(SCF)=	-459.489	-459.687	-459.694	-459.694	-459.695	-459.695	-459.695		clcn.out	E(SCF)=	-37.6933	-37.7847	-37.7872	-37.7871	-37.7876	-37.7877	-37.7877		1.79323e-06		clcn.out	E(SCF)=	-54.4038	-54.5227	-54.5255	-54.5255	-54.5259	-54.5259	-54.5259
clno.out	E(SCF)=	-588.781	-589.466	-589.506	-589.505	-589.507	costly	costly		44.2481	168.28	184.84	184.09	184.31	#VALUE!	#VALUE!	#VALUE!	clno.out	E(SCF)=	-459.489	-459.687	-459.694	-459.694	-459.695	-459.695	-459.695		clno.out	E(SCF)=	-54.4038	-54.5227	-54.5255	-54.5255	-54.5259	-54.5259	-54.5259		1.04974e-06		clno.out	E(SCF)=	-74.8174	-74.9909	-74.9946	-74.9944	-74.9949	-74.995	-74.995
cloo.out	E(SCF)=	-609.092	-609.825	-609.87	-609.866	costly	costly	costly		-20.1723	100.025	118.84	116.828	#VALUE!	#VALUE!	#VALUE!	#VALUE!	cloo.out	E(SCF)=	-459.489	-459.686	-459.694	-459.693	-459.694	-459.695	-459.695		cloo.out	E(SCF)=	-74.8175	-74.9912	-74.995	-74.9949	-74.9953	-74.9954	-74.9954		5.53491e-06		cloo.out	E(SCF)=	-74.8174	-74.9906	-74.9944	-74.9942	-74.9947	-74.9948	-74.9947
co2.out	E(SCF)=	-187.721	-188.353	-188.385	-188.384	-188.384	-188.386	-188.386		246.717	369.761	383.341	383.09	382.386	383.633	383.591	-0.0423745	co2.out	E(SCF)=	-37.6933	-37.7848	-37.7872	-37.7871	-37.7877	-37.7877	-37.7877		co2.out	E(SCF)=	-74.8175	-74.9914	-74.9953	-74.9952	-74.9956	-74.9957	-74.9957		4.60595e-07		co2.out	E(SCF)=	-74.8175	-74.9914	-74.9953	-74.9952	-74.9956	-74.9957	-74.9957
cs2.out	E(SCF)=	-832.978	-833.516	-833.554	-833.552	-833.554	-833.558	-833.558		162.658	256.406	271.861	271.12	270.681	272.609	272.556	-0.052548	cs2.out	E(SCF)=	-37.6933	-37.7847	-37.7871	-37.787	-37.7875	-37.7876	-37.7876		cs2.out	E(SCF)=	-397.513	-397.662	-397.668	-397.668	-397.669	-397.669	-397.669		2.37604e-06		cs2.out	E(SCF)=	-397.513	-397.662	-397.668	-397.668	-397.669	-397.669	-397.669
f2o.out	E(SCF)=	-273.58	-274.402	-274.436	-274.435	-274.436	costly	costly		-40.6954	75.8017	88.9322	88.3116	88.4589	#VALUE!	#VALUE!	#VALUE!	f2o.out	E(SCF)=	-99.4139	-99.6465	-99.6512	-99.6512	-99.6514	-99.6515	-99.6515		f2o.out	E(SCF)=	-74.8175	-74.9909	-74.9947	-74.9946	-74.995	-74.9951	-74.9951		2.55456e-07		f2o.out	E(SCF)=	-99.4139	-99.6465	-99.6512	-99.6512	-99.6514	-99.6515	-99.6515
fno.out	E(SCF)=	-228.725	-229.464	-229.501	-229.5	-229.501	costly	costly		56.4874	192.442	208.491	208.076	207.944	#VALUE!	#VALUE!	#VALUE!	fno.out	E(SCF)=	-99.4139	-99.6464	-99.6511	-99.651	-99.6513	-99.6514	-99.6514		fno.out	E(SCF)=	-54.4038	-54.5227	-54.5255	-54.5255	-54.5259	-54.5259	-54.5259		1.02203e-06		fno.out	E(SCF)=	-74.8175	-74.9912	-74.995	-74.9949	-74.9953	-74.9954	-74.9954
fo2.out	E(SCF)=	-248.955	-249.726	-249.763	-249.761	costly	costly	costly		-58.4766	63.3558	78.5681	77.4693	#VALUE!	#VALUE!	#VALUE!	#VALUE!	fo2.out	E(SCF)=	-99.4139	-99.6462	-99.6509	-99.6509	-99.6511	-99.6512	-99.6512		fo2.out	E(SCF)=	-74.8175	-74.9912	-74.995	-74.9949	-74.9953	-74.9954	-74.9954		4.01043e-06		fo2.out	E(SCF)=	-74.8175	-74.991	-74.9948	-74.9947	-74.9951	-74.9952	-74.9952
h2o.out	E(SCF)=	-76.0648	-76.3508	-76.3598	-76.3597	-76.3598	-76.3602	-76.3602		155.354	226.549	229.882	229.838	229.691	229.904	229.907	0.00345658	h2o.out	E(SCF)=	-74.8176	-74.9919	-74.9958	-74.9957	-74.9961	-74.9962	-74.9962		h2o.out	E(SCF)=	-0.499947	-0.499947	-0.499947	-0.499947	-0.499947	-0.499947	-0.499947		0		h2o.out	E(SCF)=	-0.499947	-0.499947	-0.499947	-0.499947	-0.499947	-0.499947	-0.499947
h2s.out	E(SCF)=	-398.718	-398.946	-398.956	-398.955	-398.956	-398.957	-398.957		128.931	178.811	181.052	180.967	180.967	181.118	181.119	0.00158619	h2s.out	E(SCF)=	-397.513	-397.662	-397.668	-397.668	-397.669	-397.669	-397.669		h2s.out	E(SCF)=	-0.499947	-0.499947	-0.499947	-0.499947	-0.499947	-0.499947	-0.499947		0		h2s.out	E(SCF)=	-0.499947	-0.499947	-0.499947	-0.499947	-0.499947	-0.499947	-0.499947
hcn.out	E(SCF)=	-92.9138	-93.2818	-93.3013	-93.3007	-93.301	-93.3027	-93.3027		198.84	298.497	307.476	307.18	306.779	307.8	307.772	-0.0274909	hcn.out	E(SCF)=	-0.499947	-0.499947	-0.499947	-0.499947	-0.499947	-0.499947	-0.499947		hcn.out	E(SCF)=	-37.6933	-37.7848	-37.7872	-37.7871	-37.7877	-37.7877	-37.7877		1.78187e-06		hcn.out	E(SCF)=	-54.4038	-54.5227	-54.5256	-54.5255	-54.5259	-54.5259	-54.5259
hco.out	E(SCF)=	-113.301	-113.699	-113.718	-113.718	-113.718	-113.719	-113.719		182.392	266.741	274.723	274.644	274.375	275.089	275.031	-0.0575214	hco.out	E(SCF)=	-74.8175	-74.9913	-74.9951	-74.995	-74.9954	-74.9955	-74.9955		hco.out	E(SCF)=	-37.6933	-37.7848	-37.7872	-37.7871	-37.7876	-37.7877	-37.7877		1.77803e-06		hco.out	E(SCF)=	-0.499947	-0.499947	-0.499947	-0.499947	-0.499947	-0.499947	-0.499947
hnc.out	E(SCF)=	-92.8984	-93.2588	-93.2777	-93.2771	-93.2777	-93.2789	-93.2789		189.147	284.06	292.645	292.417	292.147	292.869	292.855	-0.0141327	hnc.out	E(SCF)=	-0.499948	-0.499948	-0.499948	-0.499948	-0.499948	-0.499948	-0.499948		hnc.out	E(SCF)=	-54.4038	-54.523	-54.5259	-54.5258	-54.5262	-54.5262	-54.5262		1.08324e-06		hnc.out	E(SCF)=	-37.6933	-37.7846	-37.787	-37.7869	-37.7875	-37.7875	-37.7875
hno.out	E(SCF)=	-129.846	-130.316	-130.338	-130.337	-130.338	-130.34	-130.34		78.7199	190.941	200.676	200.311	200.163	201.267	201.22	-0.0471264	hno.out	E(SCF)=	-54.4038	-54.5228	-54.5257	-54.5256	-54.526	-54.5261	-54.5261		hno.out	E(SCF)=	-0.499947	-0.499947	-0.499947	-0.499947	-0.499947	-0.499947	-0.499947		0		hno.out	E(SCF)=	-74.8175	-74.9911	-74.9949	-74.9948	-74.9952	-74.9953	-74.9953
hocl.out	E(SCF)=	-534.931	-535.423	-535.445	-535.444	-535.445	-535.446	-535.446		77.9405	155.197	161.721	161.44	161.285	161.937	161.926	-0.0111865	hocl.out	E(SCF)=	-74.8175	-74.9912	-74.995	-74.9949	-74.9953	-74.9954	-74.9954		hocl.out	E(SCF)=	-0.499948	-0.499948	-0.499948	-0.499948	-0.499948	-0.499948	-0.499948		0		hocl.out	E(SCF)=	-459.489	-459.687	-459.694	-459.694	-459.695	-459.695	-459.695
hof.out	E(SCF)=	-174.818	-175.37	-175.391	-175.39	-175.391	-175.392	-175.392		54.8047	147.174	154.974	154.682	154.627	155.431	155.401	-0.0299872	hof.out	E(SCF)=	-0.499947	-0.499947	-0.499947	-0.499947	-0.499947	-0.499947	-0.499947		hof.out	E(SCF)=	-74.8174	-74.9912	-74.9949	-74.9948	-74.9953	-74.9955	-74.9954	poor convergence	0.000147946		hof.out	E(SCF)=	-99.4139	-99.6465	-99.6512	-99.6512	-99.6514	-99.6515	-99.6515
hoo.out	E(SCF)=	-150.249	-150.74	-150.76	-150.759	-150.76	-150.762	-150.762		71.637	163.569	171.204	171.011	171.118	171.884	171.801	-0.0831435	hoo.out	E(SCF)=	-74.8175	-74.9909	-74.9946	-74.9945	-74.995	-74.995	-74.995		hoo.out	E(SCF)=	-74.8175	-74.9913	-74.9951	-74.995	-74.9957	-74.9958	-74.9958	poor convergence	1.11787e-05		hoo.out	E(SCF)=	-0.499947	-0.499947	-0.499947	-0.499947	-0.499947	-0.499947	-0.499947
n2h.out	E(SCF)=	-109.476	-109.878	-109.897	-109.897	-109.898	-109.9	-109.899		105.718	209.549	218.307	217.934	218.259	219.158	219.086	-0.0724944	n2h.out	E(SCF)=	-0.499947	-0.499947	-0.499947	-0.499947	-0.499947	-0.499947	-0.499947		n2h.out	E(SCF)=	-54.4038	-54.5229	-54.5258	-54.5257	-54.5261	-54.5261	-54.5261		1.04383e-06		n2h.out	E(SCF)=	-54.4038	-54.5226	-54.5254	-54.5253	-54.5258	-54.5258	-54.5258
n2o.out	E(SCF)=	-183.762	-184.423	-184.462	-184.46	-184.46	-184.464	-184.464		86.2661	244.226	262.557	261.931	261.173	263.553	263.413	-0.13998	n2o.out	E(SCF)=	-54.4038	-54.5226	-54.5255	-54.5254	-54.5258	-54.5259	-54.5259		n2o.out	E(SCF)=	-54.4038	-54.5229	-54.5258	-54.5257	-54.5261	-54.5262	-54.5262		1.03798e-06		n2o.out	E(SCF)=	-74.8175	-74.9913	-74.9951	-74.995	-74.9954	-74.9955	-74.9955
nh2.out	E(SCF)=	-55.5906	-55.8043	-55.8108	-55.8107	-55.8112	-55.8114	-55.8114		117.342	177.205	179.528	179.482	179.56	179.672	179.672	0.000733838	nh2.out	E(SCF)=	-54.4038	-54.5228	-54.5257	-54.5256	-54.526	-54.5261	-54.5261		nh2.out	E(SCF)=	-0.499947	-0.499947	-0.499947	-0.499947	-0.499947	-0.499947	-0.499947		0		nh2.out	E(SCF)=	-0.499947	-0.499947	-0.499947	-0.499947	-0.499947	-0.499947	-0.499947
no2.out	E(SCF)=	-204.018	-204.716	-204.756	-204.754	-204.756	costly	costly		-12.4428	134.542	152.972	152.054	152.708	#VALUE!	#VALUE!	#VALUE!	no2.out	E(SCF)=	-54.4038	-54.5228	-54.5257	-54.5256	-54.526	-54.5261	-54.5261		no2.out	E(SCF)=	-74.8175	-74.9912	-74.995	-74.9949	-74.9953	-74.9954	-74.9954		3.51587e-06		no2.out	E(SCF)=	-74.8175	-74.9912	-74.995	-74.9949	-74.9953	-74.9954	-74.9954
o3.out	E(SCF)=	-224.36	-225.152	-225.202	-225.199	-225.201	costly	costly		-57.8308	114.125	139.046	137.246	137.822	#VALUE!	#VALUE!	#VALUE!	o3.out	E(SCF)=	-74.8175	-74.9915	-74.9953	-74.9952	-74.9956	-74.9957	-74.9957		o3.out	E(SCF)=	-74.8175	-74.9909	-74.9947	-74.9946	-74.995	-74.9951	-74.9951		1.33488e-06		o3.out	E(SCF)=	-74.8175	-74.9909	-74.9947	-74.9946	-74.995	-74.9951	-74.9951
oclo.out	E(SCF)=	-609.09	-609.822	-609.862	-609.861	-609.862	costly	costly		-21.3098	98.1251	113.95	113.329	113.026	#VALUE!	#VALUE!	#VALUE!	oclo.out	E(SCF)=	-459.489	-459.688	-459.695	-459.695	-459.696	-459.696	-459.696		oclo.out	E(SCF)=	-74.8174	-74.9906	-74.9944	-74.9943	-74.9947	-74.9948	-74.9948		3.25159e-07		oclo.out	E(SCF)=	-74.8174	-74.9906	-74.9944	-74.9943	-74.9947	-74.9948	-74.9948
ocs.out	E(SCF)=	-510.352	-510.936	-510.97	-510.969	-510.97	-510.973	-510.973		206.276	314.119	328.349	327.907	327.358	328.862	328.814	-0.0479908	ocs.out	E(SCF)=	-74.8175	-74.991	-74.9948	-74.9947	-74.9951	-74.9952	-74.9952		ocs.out	E(SCF)=	-37.6933	-37.7848	-37.7872	-37.7871	-37.7876	-37.7877	-37.7877		1.79159e-06		ocs.out	E(SCF)=	-397.513	-397.662	-397.668	-397.668	-397.669	-397.669	-397.669
s2o.out	E(SCF)=	-869.951	-870.598	-870.639	-870.637	-870.639	costly	costly		68.082	179.182	195.557	194.624	194.347	#VALUE!	#VALUE!	#VALUE!	s2o.out	E(SCF)=	-397.513	-397.662	-397.668	-397.668	-397.669	-397.669	-397.669		s2o.out	E(SCF)=	-397.513	-397.663	-397.668	-397.668	-397.669	-397.669	-397.669		6.92629e-06		s2o.out	E(SCF)=	-74.8175	-74.9907	-74.9945	-74.9945	-74.9948	-74.9949	-74.9949
s3.out	E(SCF)=	-1192.61	-1193.21	-1193.25	-1193.25	-1193.25	costly	costly		47.3007	140.1	156.618	155.251	155.404	#VALUE!	#VALUE!	#VALUE!	s3.out	E(SCF)=	-397.513	-397.662	-397.668	-397.668	-397.669	-397.669	-397.669		s3.out	E(SCF)=	-397.513	-397.662	-397.668	-397.668	-397.669	-397.669	-397.669		2.73539e-06		s3.out	E(SCF)=	-397.513	-397.662	-397.668	-397.668	-397.669	-397.669	-397.669
so2.out	E(SCF)=	-547.312	-548.009	-548.047	-548.045	-548.046	-548.049	-548.049		103.541	230.754	246.174	245.637	244.991	246.876	246.757	-0.118738	so2.out	E(SCF)=	-397.513	-397.663	-397.669	-397.668	-397.67	-397.67	-397.67		so2.out	E(SCF)=	-74.8175	-74.991	-74.9948	-74.9947	-74.9951	-74.9952	-74.9952		6.74106e-06		so2.out	E(SCF)=	-74.8175	-74.991	-74.9948	-74.9947	-74.9951	-74.9952	-74.9952
ssh.out	E(SCF)=	-795.678	-796.067	-796.087	-796.086	-796.089	-796.09	-796.09		96.223	153.059	158.92	158.558	158.695	159.337	159.304	-0.0331958	ssh.out	E(SCF)=	-397.513	-397.662	-397.668	-397.668	-397.669	-397.669	-397.669		ssh.out	E(SCF)=	-0.499947	-0.499947	-0.499947	-0.499947	-0.499947	-0.499947	-0.499947		0		ssh.out	E(SCF)=	-397.513	-397.662	-397.668	-397.668	-397.669	-397.669	-397.669
h.out:		-0.499946	-0.499946	-0.499946	-0.499946	-0.499946	-0.499946	-0.499946
b.out:	Total	-24.533	-24.5994	-24.6008	-24.6007	-24.6012	-24.6012	-24.6012
c.out:	Total	-37.6933	-37.7842	-37.7865	-37.7864	-37.787	-37.787	-37.787
n.out:	Total	-54.4037	-54.522	-54.5248	-54.5247	-54.5252	-54.5252	-54.5252
o.out:	Total	-74.8173	-74.9899	-74.9936	-74.9935	-74.9939	-74.994	-74.994
f.out:	Total	-99.4138	-99.6456	-99.6503	-99.6502	-99.6504	-99.6505	-99.6505
al.out:	Total	-241.88	-241.932	-241.934	-241.934	-241.934	-241.934	-241.934
si.out:	Total	-288.858	-288.935	-288.938	-288.937	-288.938	-288.938	-288.938
p.out:	Total	-340.719	-340.823	-340.828	-340.828	-340.829	-340.829	-340.829
s.out:	Total	-397.513	-397.661	-397.667	-397.667	-397.668	-397.668	-397.668
cl.out:	Total	-459.489	-459.686	-459.693	-459.693	-459.694	-459.694	-459.694
[truncated: 33 more columns]

## Sheet: summary ∆CP cc-PVxZ
RMS	7.37251	3.18666	1.31727		0.611962	0.352715	0.142717		0.0182834	0.0238544	0.0283777			0.599082	0.334145	0.128462		RMS	0.09346	0.0391545	0.017149			0.0792695	0.0183939	0.0282379		RMS	0.703999	0.389337	0.139083		RMS	0.0081325	0.0146459	0.00619497		RMS	0.00148538	0.00263235	0.0037483
	EcorrCCSD	EcorrCCSD	EcorrCCSD		(T)	(T)	(T)		(T)_λ-(T)	(T)_λ-(T)	(T)_λ			(T)_λ	(T)_λ	(T)_λ			T3-(T)	T3-(T)	T3-(T)			T3-(T)λ	T3-(T)λ	T3-(T)λ			T3	T3	T3			(Q)	(Q)	(Q)			(Q)Lambda-(Q)
	cc-pVDZ	cc-pVTZ	cc-pVQZ		cc-pVDZ	cc-pVTZ	cc-pVQZ		cc-pVDZ	cc-pVTZ	cc-pVQZ			cc-pVDZ	cc-pVTZ	cc-pVQZ			cc-pVDZ	cc-pVTZ	cc-pVQZ			cc-pVDZ	cc-pVTZ	cc-pVQZ			cc-pVDZ	cc-pVTZ	cc-pVQZ			cc-pVDZ	cc-pVTZ	cc-pVQZ			cc-pVDZ	cc-pVTZ	cc-pVQZ
cch.out	3.95794	1.49337	0.647886		0.334124	0.143002	0.0594642		-0.0154513	-0.00644461	-0.00229055		cch.out	0.318673	0.136558	0.0571736		cch.out	0.0588238	0.0106217	-0.011896		cch.out	0.0433725	0.0041771	-0.0141865		cch.out	0.392948	0.153624	0.0475682		cch.out	0.00438105	0.00360548	0.00122498		cch.out	-0.000199887	-0.000131054	-5.57191e-05
ccl2.out	7.42894	3.04225	1.20865		0.644627	0.389143	0.145491		-0.022423	-0.0185368	-0.00650037		ccl2.out	0.622204	0.370606	0.138991		ccl2.out	0.0832144	0.0298229	-0.0148191		ccl2.out	0.0607915	0.011286	-0.0213194		ccl2.out	0.727841	0.418966	0.130672		ccl2.out	0.0176486	0.0192947			ccl2.out	-0.000434395	0.000773692
cf2.out	8.30692	3.93923	1.6291		0.667322	0.456463	0.208444		0.0141038	-0.0053097	-0.00342923		cf2.out	0.681426	0.451153	0.205014		cf2.out	0.0768587	0.0257746	-0.00646986		cf2.out	0.0909626	0.0204649	-0.00989909		cf2.out	0.744181	0.482237	0.201974		cf2.out	-0.0114803	0.00979271			cf2.out	-0.00134192	-0.00137269
ch2-sing.out	1.65524	0.726258	0.337059		0.127476	0.0620634	0.0278745		-0.00555446	-0.00264814	-0.00100314		ch2-sing.out	0.121921	0.0594153	0.0268714		ch2-sing.out	0.0212292	0.00309889	-0.00698235		ch2-sing.out	0.0156747	0.000450752	-0.00798549		ch2-sing.out	0.148705	0.0651623	0.0208922		ch2-sing.out	0.00131515	0.0015235	0.000518951		ch2-sing.out	-4.66051e-05	-5.61144e-05	-2.28501e-05
ch2-trip.out	1.72054	0.74551	0.349342		0.133751	0.06495	0.0291181		-0.00576782	-0.00279246	-0.00105286		ch2-trip.out	0.127983	0.0621575	0.0280652		ch2-trip.out	0.0223901	0.00317419	-0.00728713		ch2-trip.out	0.0166223	0.000381726	-0.00833999		ch2-trip.out	0.156141	0.0681242	0.0218309		ch2-trip.out	0.00135908	0.00161135	0.000531472		ch2-trip.out	-4.66051e-05	-4.98393e-05	-2.17275e-05
cl2o.out	7.3808	3.1618	1.35253		0.636338	0.425365	0.173352		-0.0105765	-0.0160854	-0.00657047		cl2o.out	0.625761	0.409279	0.166781		cl2o.out	0.0832358	0.0377987	-0.00668199		cl2o.out	0.0726593	0.0217133	-0.0132525		cl2o.out	0.719574	0.463164	0.16667		cl2o.out	0.0107102	0.018321			cl2o.out	-0.000669706	0.000138708
clcn.out	8.05501	3.19224	1.30784		0.709166	0.371357	0.14261		-0.022958	-0.0159765	-0.00559647		clcn.out	0.686208	0.355381	0.137013		clcn.out	0.102218	0.029051	-0.0168305		clcn.out	0.0792596	0.0130745	-0.022427		clcn.out	0.811383	0.400408	0.125779		clcn.out	0.0106022	0.0153411	0.00668447		clcn.out	-0.000469385	0.00020014	-2.05559e-05
clno.out	7.8419	3.1576	1.14835		0.62139	0.352948	0.11797		-0.0143243	-0.039686	-0.0935897		clno.out	0.607066	0.313262	0.0243804		clno.out	0.0944327	0.0592282	-0.0185442		clno.out	0.0801084	0.0195422	-0.112134		clno.out	0.715823	0.412176	0.0994259		clno.out	0.00532043	0.0148632			clno.out	-0.000742347	-0.00288841
cloo.out	7.33086	3.34017	1.27385		0.567459	0.346358	0.130758		-0.00947027	-0.0809312	-0.0927163		cloo.out	0.557989	0.265427	0.0380422		cloo.out	0.0864267	0.0992131			cloo.out	0.0769564	0.0182819			cloo.out	0.653886	0.445571			cloo.out	0.00180545	0.0175719			cloo.out	-0.000826753	-0.00882371
co2.out	10.562	4.58494	2.02934		0.81583	0.446748	0.195702		-0.0101265	-0.0123726	-0.0056162		co2.out	0.805703	0.434376	0.190086		co2.out	0.119717	0.043076	-0.0063883		co2.out	0.10959	0.0307033	-0.0120045		co2.out	0.935546	0.489824	0.189314		co2.out	-0.00176737	0.0133976	0.00612114		co2.out	-0.00102459	-0.000930028	-0.000637721
cs2.out	9.93195	3.63135	1.47099		0.873126	0.403119	0.150004		-0.0350397	-0.0200962	-0.00654225		cs2.out	0.838086	0.383022	0.143462		cs2.out	0.146984	0.0343479	-0.0241285		cs2.out	0.111944	0.0142517	-0.0306708		cs2.out	1.02011	0.437467	0.125875		cs2.out	0.015174	0.0222089	0.00822318		cs2.out	-0.00061138	-0.000115108	-1.40494e-05
f2o.out	6.19288	3.23698	1.45851		0.500995	0.384734	0.183518		0.00888207	-0.00557539	-0.00355027		f2o.out	0.509877	0.379158	0.179968		f2o.out	0.0558523	0.0270549	-0.00174878		f2o.out	0.0647343	0.0214795	-0.00529905		f2o.out	0.556847	0.411789	0.18177		f2o.out	-0.00807735	0.00802842			f2o.out	-0.000422615	-0.00078403
fno.out	8.05243	3.5583	1.4697		0.641149	0.38566	0.148973		-0.00121907	-0.0229883	-0.0462467		fno.out	0.63993	0.362672	0.102726		fno.out	0.0853688	0.0458398	0.045351		fno.out	0.0841498	0.0228515	-0.000895698		fno.out	0.726518	0.4315	0.194324		fno.out	-0.00441847	0.0109374			fno.out	-0.000675277	-0.00219829
fo2.out	7.52101	3.61548	1.59432		0.56833	0.384743	0.176207		0.00205368	-0.0137379	-0.0171186		fo2.out	0.570384	0.371005	0.159088		fo2.out	0.0720415	0.0392197			fo2.out	0.0740952	0.0254818			fo2.out	0.640372	0.423963			fo2.out	-0.00500926	0.00963005			fo2.out	-0.000408278	-0.00121845
h2o.out	4.93941	2.27646	1.10128		0.35705	0.227828	0.102789		-0.000378387	-0.00544896	-0.00263551		h2o.out	0.356672	0.222379	0.100154		h2o.out	0.0493567	0.0230476	-0.00116941		h2o.out	0.0489783	0.0175987	-0.00380492		h2o.out	0.406407	0.250876	0.10162		h2o.out	-0.00279314	0.00629158	0.00312853		h2o.out	-0.000463894	-0.000389894	-0.000274498
h2s.out	3.64181	1.54342	0.684729		0.319722	0.183206	0.074273		-0.011329	-0.00870207	-0.00299589		h2s.out	0.308393	0.174504	0.0712771		h2s.out	0.0417458	0.00604246	-0.0170465		h2s.out	0.0304168	-0.00265961	-0.0200424		h2s.out	0.361468	0.189249	0.0572265		h2s.out	0.00161757	0.0104431	0.00404747		h2s.out	-5.02089e-05	4.8942e-05	8.76257e-06
hcn.out	4.45993	1.67424	0.739855		0.400512	0.182337	0.0747989		-0.0133472	-0.00713169	-0.0025803		hcn.out	0.387164	0.175205	0.0722186		hcn.out	0.0672277	0.0161063	-0.0106362		hcn.out	0.0538806	0.0089746	-0.0132165		hcn.out	0.467739	0.198443	0.0641627		hcn.out	0.00279628	0.00526951	0.00193838		hcn.out	-0.000288041	-0.000214763	-0.000116743
hco.out	5.8766	2.52656	1.10418		0.459677	0.244956	0.105177		-0.00809776	-0.0130105	-0.00913366		hco.out	0.451579	0.231945	0.0960437		hco.out	0.0701278	0.0268744	-0.00179152		hco.out	0.0620301	0.0138639	-0.0109252		hco.out	0.529804	0.27183	0.103386		hco.out	-0.000141395	0.00744485	0.00403862		hco.out	-0.000529324	-0.00106097	-0.00165319
hnc.out	4.809	1.78546	0.804869		0.42789	0.199575	0.0817413		-0.0130899	-0.0074329	-0.00265839		hnc.out	0.4148	0.192142	0.0790829		hnc.out	0.0692044	0.0176813	-0.0108619		hnc.out	0.0561145	0.0102484	-0.0135203		hnc.out	0.497094	0.217256	0.0708795		hnc.out	0.00255155	0.00575896	0.00213221		hnc.out	-0.000306866	-0.000239863	-0.000126301
hno.out	5.87823	2.53198	1.08991		0.480821	0.262453	0.108733		-0.00881741	-0.0309666	-0.0249044		hno.out	0.472003	0.231487	0.0838282		hno.out	0.0768374	0.0472875	0.0130539		hno.out	0.06802	0.0163208	-0.0118505		hno.out	0.557658	0.309741	0.121786		hno.out	-0.00069705	0.00935361	0.00664612		hno.out	-0.000604928	-0.002726	-0.0051205
hocl.out	6.1773	2.78533	1.11421		0.482308	0.320425	0.117767		-0.00920484	-0.0106668	-0.0476654		hocl.out	0.473104	0.309758	0.070102		hocl.out	0.0697758	0.029209	-0.0214334		hocl.out	0.060571	0.0185422	-0.0690988		hocl.out	0.552084	0.349634	0.096334		hocl.out	0.00384558	0.0122028	0.011782		hocl.out	-0.000701714	-0.000119318	-0.00904295
hof.out	5.52263	2.73055	1.16416		0.411023	0.298023	0.126526		0.00500485	-0.0063248	-0.0426032		hof.out	0.416027	0.291698	0.0839231		hof.out	0.0525104	0.025842	0.050177		hof.out	0.0575152	0.0195172	0.00757388		hof.out	0.463533	0.323865	0.176703		hof.out	-0.00567997	0.0069843			hof.out	-0.000515418	-0.000816003
hoo.out	6.37606	3.0972	1.27288		0.489697	0.312465	0.132246		-0.00395707	-0.0253369	-0.0196625		hoo.out	0.48574	0.287128	0.112583		hoo.out	0.0783758	0.0491764			hoo.out	0.0744188	0.0238394	-0.0196625		hoo.out	0.568073	0.361641	0.132246		hoo.out	-0.00349667	0.0101798			hoo.out	-0.000865037	-0.00298862	-0.00914378
n2h.out	4.97185	1.83798	0.793351		0.45278	0.220781	0.088151		-0.0103959	-0.00751756	-0.00272818		n2h.out	0.442384	0.213263	0.0854228		n2h.out	0.0672795	0.0204111	-0.008423		n2h.out	0.0568836	0.0128936	-0.0111512		n2h.out	0.52006	0.241192	0.079728		n2h.out	0.00135584	0.00639387	0.00269645		n2h.out	-0.000263243	-0.00023572	-0.000143376
n2o.out	9.11731	3.75234	1.63702		0.753047	0.384735	0.162856		-0.0126442	-0.0114731	-0.00464178		n2o.out	0.740403	0.373262	0.158214		n2o.out	0.105856	0.0336885	-0.0104745		n2o.out	0.0932113	0.0222154	-0.0151162		n2o.out	0.858903	0.418423	0.152382		n2o.out	-0.000395638	0.0114493	0.00487566		n2o.out	-0.000425932	-0.000475011	-0.000348719
nh2.out	2.32394	0.987451	0.466559		0.205491	0.115775	0.0487115		-0.00439159	-0.0038686	-0.00144707		nh2.out	0.201099	0.111906	0.0472645		nh2.out	0.0316662	0.0103844	-0.00575907		nh2.out	0.0272746	0.00651582	-0.00720614		nh2.out	0.237157	0.126159	0.0429525		nh2.out	0.000182185	0.00338833	0.00141213		nh2.out	-0.000122209	-0.000133548	-7.40926e-05
no2.out	9.77233	4.28319	1.83851		0.768832	0.422146	0.178376		-0.0095723	-0.0290298	-0.0253028		no2.out	0.75926	0.393117	0.153073		no2.out	0.109276	0.0558647	0.0104766		no2.out	0.0997042	0.0268349	-0.0148263		no2.out	0.878109	0.478011	0.188852		no2.out	-0.00232302	0.0135995			no2.out	-0.00063584	-0.00230641
o3.out	9.0465	4.50529	1.93727		0.721315	0.452875	0.200893		-0.00231488	-0.0158323	-0.011776		o3.out	0.719	0.437042	0.189117		o3.out	0.0944745	0.0477888	0.00450923		o3.out	0.0921597	0.0319565	-0.00726678		o3.out	0.815789	0.500664	0.205402		o3.out	-0.00509754	0.0124114			o3.out	-0.000406492	-0.00110065
oclo.out	10.6331	5.03002	1.79856		0.892277	0.557471	0.208085		-0.0135365	-0.0196486	-0.00750877		oclo.out	0.87874	0.537823	0.200576		oclo.out	0.109444	0.0422792	-0.0121228		oclo.out	0.0959072	0.0226306	-0.0196315		oclo.out	1.00172	0.59975	0.195962		oclo.out	0.00679415	0.0229999			oclo.out	-0.00060085	-1.97539e-05
ocs.out	10.1418	4.11676	1.5087		0.841943	0.424993	0.159945		-0.0224325	-0.0162407	-0.00576319		ocs.out	0.81951	0.408752	0.154182		ocs.out	0.13341	0.0382131	-0.0151408		ocs.out	0.110977	0.0219724	-0.020904		ocs.out	0.975352	0.463206	0.144804		ocs.out	0.0063582	0.0179068	0.00705713		ocs.out	-0.000799162	-0.000510018	-0.000298244
s2o.out	9.92931	3.99062	1.51932		0.873446	0.492886	0.1835		-0.0413282	-0.0579623	-0.0135264		s2o.out	0.832118	0.434924	0.169974		s2o.out	0.166269	0.0649957	-0.0128892		s2o.out	0.124941	0.00703348	-0.0264156		s2o.out	1.03972	0.557882	0.170611		s2o.out	0.0140339	0.0327375			s2o.out	-0.00292375	-0.0101502
s3.out	8.74012	3.22375	1.32192		0.826386	0.431083	0.159376		-0.0324181	-0.0232197	-0.0083727		s3.out	0.793968	0.407863	0.151004		s3.out	0.142808	0.0418472	-0.0196445		s3.out	0.11039	0.0186276	-0.0280172		s3.out	0.969193	0.47293	0.139732		s3.out	0.02167	0.0268112			s3.out	-0.000778136	-0.000104178
so2.out	11.2377	4.86163	1.9991		0.96368	0.545163	0.216499		-0.0161269	-0.0212441	-0.0312445		so2.out	0.947553	0.523919	0.185254		so2.out	0.138526	0.047331	0.00767547		so2.out	0.1224	0.026087	-0.0235691		so2.out	1.10221	0.592494	0.224174		so2.out	0.00203028	0.0232898	0.0149118		so2.out	-0.000927796	-0.00110735	-0.00847683
ssh.out	5.57434	2.238	0.954136		0.484763	0.289669	0.106457		-0.0563552	-0.0233027	-0.00584941		ssh.out	0.428408	0.266366	0.100608		ssh.out	0.147498	0.0290277	-0.0158905		ssh.out	0.0911424	0.00572495	-0.0217399		ssh.out	0.632261	0.318696	0.0905666		ssh.out	0.0174796	0.0199449			ssh.out	-0.00737953	-0.00303966

## Sheet: haVDZ
		Tria								raw De								A_ghostBC										B_ghostAC												C_ghostAB
										\
		SCF	CCSD	CCSD(T)	CCSD(T)_λ	CCSDT	CCSDT(Q)	CCSDT(Q)Lambda		SCF	CCSD	CCSD(T)	CCSD(T)_λ	CCSDT	CCSDT(Q)	CCSDT(Q)Lambda				SCF	CCSD	CCSD(T)	CCSD(T)_λ	CCSDT	CCSDT(Q)	CCSDT(Q)Lambda				SCF	CCSD	CCSD(T)	CCSD(T)_λ	CCSDT	CCSDT(Q)	CCSDT(Q)Lambda						SCF	CCSD	CCSD(T)	CCSD(T)_λ	CCSDT	CCSDT(Q)	CCSDT(Q)L
cch.out	E(SCF)=	-76.1588	-76.3961	-76.407	-76.4065	-76.4086	-76.4097	-76.4097		178.198	231.94	237.177	236.922	237.726	238.368	238.341		cch.out	E(SCF)=	-37.6882	-37.7661	-37.7675	-37.7675	-37.768	-37.768	-37.768		cch.out	E(SCF)=	-37.6883	-37.7667	-37.7682	-37.7681	-37.7686	-37.7686	-37.7686				cch.out	E(SCF)=	-0.499375	-0.499375	-0.499375	-0.499375	-0.499375	-0.499375	-0.499375
ccl2.out	E(SCF)=	-956.772	-957.217	-957.235	-957.235	-957.236	-957.238	-957.238		86.9605	146.372	154.363	154.084	154.401	155.115	155.054		ccl2.out	E(SCF)=	-37.6882	-37.7655	-37.7669	-37.7668	-37.7673	-37.7673	-37.7673		ccl2.out	E(SCF)=	-459.474	-459.614	-459.617	-459.617	-459.617	-459.617	-459.617				ccl2.out	E(SCF)=	-459.474	-459.614	-459.617	-459.617	-459.617	-459.617	-459.617
cf2.out	E(SCF)=	-236.69	-237.223	-237.239	-237.239	-237.24	-237.241	-237.241		150.869	228.08	234.6	234.661	234.54	235.205	235.166		cf2.out	E(SCF)=	-37.6883	-37.7677	-37.7692	-37.7692	-37.7697	-37.7697	-37.7697		cf2.out	E(SCF)=	-99.3822	-99.5509	-99.5534	-99.5535	-99.5536	-99.5537	-99.5537				cf2.out	E(SCF)=	-99.3822	-99.5509	-99.5534	-99.5535	-99.5536	-99.5537	-99.5537
ch2-sing.out	E(SCF)=	-38.7176	-38.8575	-38.8641	-38.8634	-38.8643	-38.8645	-38.8645		19.6211	59.7951	63.1697	62.7672	63.0242	63.1603	63.1494		ch2-sing.out	E(SCF)=	-37.688	-37.7659	-37.7673	-37.7673	-37.7678	-37.7678	-37.7678		ch2-sing.out	E(SCF)=	-0.499362	-0.499362	-0.499362	-0.499362	-0.499362	-0.499362	-0.499362				ch2-sing.out	E(SCF)=	-0.499362	-0.499362	-0.499362	-0.499362	-0.499362	-0.499362	-0.499362
ch2-trip.out	E(SCF)=	-38.9279	-39.0446	-39.0468	-39.0468	-39.0473	-39.0474	-39.0474		151.578	177.262	177.831	177.832	177.871	177.903	177.903		ch2-trip.out	E(SCF)=	-37.688	-37.766	-37.7675	-37.7674	-37.7679	-37.7679	-37.7679		ch2-trip.out	E(SCF)=	-0.499362	-0.499362	-0.499362	-0.499362	-0.499362	-0.499362	-0.499362				ch2-trip.out	E(SCF)=	-0.499362	-0.499362	-0.499362	-0.499362	-0.499362	-0.499362	-0.499362
cl2o.out	E(SCF)=	-993.73	-994.258	-994.277	-994.276	-994.277	-994.28	-994.279		-7.50797	71.4411	79.4872	79.0943	79.1957	80.3463	80.2966		cl2o.out	E(SCF)=	-74.7979	-74.9274	-74.9293	-74.9293	-74.9296	-74.9297	-74.9297		cl2o.out	E(SCF)=	-459.473	-459.615	-459.618	-459.617	-459.618	-459.618	-459.618				cl2o.out	E(SCF)=	-459.473	-459.615	-459.618	-459.617	-459.618	-459.618	-459.618
clcn.out	E(SCF)=	-551.795	-552.245	-552.265	-552.264	-552.265	-552.267	-552.267		151.327	242.231	251.543	251.205	251.033	252.277	252.238		clcn.out	E(SCF)=	-459.474	-459.616	-459.618	-459.618	-459.619	-459.619	-459.619		clcn.out	E(SCF)=	-37.6884	-37.767	-37.7685	-37.7684	-37.7689	-37.7689	-37.7689				clcn.out	E(SCF)=	-54.3941	-54.4892	-54.4907	-54.4907	-54.491	-54.491	-54.491
clno.out	E(SCF)=	-588.728	-589.265	-589.291	-589.29	-589.292	-589.295	-589.295		40.9554	154.021	167.037	166.571	167.081	169.09	168.891		clno.out	E(SCF)=	-459.473	-459.613	-459.616	-459.616	-459.616	-459.616	-459.616		clno.out	E(SCF)=	-54.3939	-54.4892	-54.4907	-54.4907	-54.491	-54.491	-54.491				clno.out	E(SCF)=	-74.7982	-74.9291	-74.9312	-74.9312	-74.9315	-74.9315	-74.9315
cloo.out	E(SCF)=	-609.08	-609.608	-609.629	-609.628	-609.635	-609.641	-609.64		8.77678	94.2529	103.681	103.078	107.227	110.395	109.77		cloo.out	E(SCF)=	-459.473	-459.613	-459.615	-459.615	-459.616	-459.616	-459.616		cloo.out	E(SCF)=	-74.7981	-74.9285	-74.9305	-74.9305	-74.9308	-74.9309	-74.9309				cloo.out	E(SCF)=	-74.7979	-74.9279	-74.9299	-74.9299	-74.9302	-74.9303	-74.9303
co2.out	E(SCF)=	-187.662	-188.164	-188.185	-188.185	-188.185	-188.187	-188.187		239.332	346.926	357.069	356.973	356.548	357.829	357.788		co2.out	E(SCF)=	-37.6884	-37.768	-37.7695	-37.7695	-37.77	-37.77	-37.77		co2.out	E(SCF)=	-74.798	-74.9292	-74.9313	-74.9313	-74.9316	-74.9316	-74.9316				co2.out	E(SCF)=	-74.798	-74.9292	-74.9313	-74.9313	-74.9316	-74.9316	-74.9316
cs2.out	E(SCF)=	-832.931	-833.353	-833.379	-833.378	-833.379	-833.382	-833.382		154.066	233.732	246.442	245.955	245.938	247.304	247.255		cs2.out	E(SCF)=	-37.6883	-37.7662	-37.7676	-37.7676	-37.768	-37.7681	-37.7681		cs2.out	E(SCF)=	-397.5	-397.616	-397.618	-397.618	-397.619	-397.619	-397.619				cs2.out	E(SCF)=	-397.5	-397.616	-397.618	-397.618	-397.619	-397.619	-397.619
f2o.out	E(SCF)=	-272.991	-273.691	-273.76	-273.755	-273.733	-273.766	-273.743		-356.269	-205.878	-166.514	-169.946	-184.407	-163.888	-177.865		f2o.out	E(SCF)=	-99.3822	-99.5504	-99.5528	-99.5529	-99.553	-99.5531	-99.5531		f2o.out	E(SCF)=	-74.7978	-74.9283	-74.9304	-74.9304	-74.9307	-74.9307	-74.9307				f2o.out	E(SCF)=	-99.3822	-99.5504	-99.5528	-99.5529	-99.553	-99.5531	-99.5531
fno.out	E(SCF)=	-228.655	-229.24	-229.266	-229.265	-229.266	-229.269	-229.269		52.7281	177.663	190.109	189.945	190.03	191.858	191.703		fno.out	E(SCF)=	-99.3822	-99.5503	-99.5527	-99.5528	-99.5529	-99.553	-99.553		fno.out	E(SCF)=	-54.3939	-54.4896	-54.4911	-54.4911	-54.4914	-54.4914	-54.4914				fno.out	E(SCF)=	-74.7982	-74.9292	-74.9312	-74.9312	-74.9315	-74.9316	-74.9316
fo2.out	E(SCF)=	-248.878	-249.483	-249.508	-249.507	-249.512	-249.518	-249.517		-60.3155	55.0809	66.9765	65.9662	68.7988	72.598	71.7345		fo2.out	E(SCF)=	-99.382	-99.5497	-99.5522	-99.5522	-99.5524	-99.5524	-99.5524		fo2.out	E(SCF)=	-74.798	-74.929	-74.931	-74.931	-74.9313	-74.9314	-74.9314				fo2.out	E(SCF)=	-74.7979	-74.9282	-74.9302	-74.9302	-74.9305	-74.9305	-74.9305
h2o.out	E(SCF)=	-76.0409	-76.2667	-76.2716	-76.2716	-76.2718	-76.2724	-76.2723		154.193	216.069	218.007	217.998	217.973	218.256	218.254		h2o.out	E(SCF)=	-74.7972	-74.9283	-74.9303	-74.9303	-74.9306	-74.9307	-74.9307		h2o.out	E(SCF)=	-0.4993	-0.4993	-0.4993	-0.4993	-0.4993	-0.4993	-0.4993				h2o.out	E(SCF)=	-0.4993	-0.4993	-0.4993	-0.4993	-0.4993	-0.4993	-0.4993
h2s.out	E(SCF)=	-398.698	-398.874	-398.878	-398.878	-398.879	-398.879	-398.879		125.769	167.338	168.961	168.904	169.01	169.109	169.107		h2s.out	E(SCF)=	-397.499	-397.614	-397.616	-397.616	-397.617	-397.617	-397.617		h2s.out	E(SCF)=	-0.499347	-0.499347	-0.499347	-0.499347	-0.499347	-0.499347	-0.499347				h2s.out	E(SCF)=	-0.499347	-0.499347	-0.499347	-0.499347	-0.499347	-0.499347	-0.499347
hcn.out	E(SCF)=	-92.8868	-93.1895	-93.2028	-93.2023	-93.203	-93.2045	-93.2045		192.398	276.647	283.417	283.199	283.123	284.059	284.028		hcn.out	E(SCF)=	-0.499371	-0.499371	-0.499371	-0.499371	-0.499371	-0.499371	-0.499371		hcn.out	E(SCF)=	-37.6883	-37.767	-37.7685	-37.7684	-37.7689	-37.769	-37.769				hcn.out	E(SCF)=	-54.3939	-54.4889	-54.4904	-54.4904	-54.4907	-54.4907	-54.4907
hco.out	E(SCF)=	-113.267	-113.586	-113.599	-113.599	-113.599	-113.601	-113.6		177.581	250.777	256.558	256.648	256.578	257.262	257.213		hco.out	E(SCF)=	-74.7978	-74.9283	-74.9303	-74.9303	-74.9306	-74.9306	-74.9306		hco.out	E(SCF)=	-37.6882	-37.7671	-37.7686	-37.7686	-37.7691	-37.7691	-37.7691				hco.out	E(SCF)=	-0.499365	-0.499365	-0.499365	-0.499365	-0.499365	-0.499365	-0.499365
hnc.out	E(SCF)=	-92.8709	-93.1663	-93.1793	-93.1791	-93.1798	-93.1809	-93.1808		182.397	262.125	268.714	268.582	268.577	269.218	269.201		hnc.out	E(SCF)=	-0.499361	-0.499361	-0.499361	-0.499361	-0.499361	-0.499361	-0.499361		hnc.out	E(SCF)=	-54.394	-54.4896	-54.4911	-54.4911	-54.4914	-54.4915	-54.4915				hnc.out	E(SCF)=	-37.6882	-37.7663	-37.7678	-37.7677	-37.7682	-37.7682	-37.7682
hno.out	E(SCF)=	-129.81	-130.188	-130.203	-130.202	-130.203	-130.205	-130.205		75.9976	175.271	182.411	182.156	182.276	183.37	183.32		hno.out	E(SCF)=	-54.3937	-54.4891	-54.4906	-54.4906	-54.4909	-54.491	-54.491		hno.out	E(SCF)=	-0.49933	-0.49933	-0.49933	-0.49933	-0.49933	-0.49933	-0.49933				hno.out	E(SCF)=	-74.798	-74.9282	-74.9302	-74.9302	-74.9305	-74.9306	-74.9305
hocl.out	E(SCF)=	-534.887	-535.261	-535.272	-535.272	-535.272	-535.274	-535.274		74.1688	142.803	147.353	147.18	147.236	147.856	147.838		hocl.out	E(SCF)=	-74.7978	-74.9275	-74.9292	-74.9288	-74.9297	-74.9297	-74.9297		hocl.out	E(SCF)=	-0.49935	-0.49935	-0.49935	-0.49935	-0.49935	-0.49935	-0.49935				hocl.out	E(SCF)=	-459.473	-459.615	-459.617	-459.617	-459.618	-459.618	-459.618
hof.out	E(SCF)=	-174.761	-175.189	-175.202	-175.202	-175.202	-175.204	-175.204		52.7501	137.053	142.421	142.241	142.361	143.257	143.22		hof.out	E(SCF)=	-0.499312	-0.499312	-0.499312	-0.499312	-0.499312	-0.499312	-0.499312		hof.out	E(SCF)=	-74.7974	-74.928	-74.93	-74.93	-74.9303	-74.9304	-74.9304				hof.out	E(SCF)=	-99.3821	-99.5501	-99.5525	-99.5526	-99.5527	-99.5528	-99.5528
hoo.out	E(SCF)=	-150.179	-150.553	-150.563	-150.563	-150.564	-150.565	-150.565		54.594	129.215	133.522	133.42	133.627	134.234	134.2		hoo.out	E(SCF)=	-74.7977	-74.9269	-74.9289	-74.9289	-74.9291	-74.9292	-74.9292		hoo.out	E(SCF)=	-74.7976	-74.9283	-74.9302	-74.93	-74.9307	-74.9308	-74.9308				hoo.out	E(SCF)=	-0.49932	-0.49932	-0.49932	-0.49932	-0.49932	-0.49932	-0.49932
n2h.out	E(SCF)=	-109.371	-109.7	-109.714	-109.714	-109.715	-109.716	-109.716		53.6103	143.74	151.101	150.891	151.216	152.091	152.031		n2h.out	E(SCF)=	-0.499335	-0.499335	-0.499335	-0.499335	-0.499335	-0.499335	-0.499335		n2h.out	E(SCF)=	-54.3938	-54.4893	-54.4908	-54.4908	-54.4911	-54.4911	-54.4911				n2h.out	E(SCF)=	-54.3938	-54.4884	-54.4898	-54.4898	-54.4901	-54.4901	-54.4901
n2o.out	E(SCF)=	-183.709	-184.243	-184.27	-184.269	-184.269	-184.273	-184.273		79.0832	217.915	232.181	231.732	231.333	233.648	233.507		n2o.out	E(SCF)=	-54.3939	-54.489	-54.4905	-54.4905	-54.4908	-54.4908	-54.4908		n2o.out	E(SCF)=	-54.3942	-54.4903	-54.4918	-54.4918	-54.4921	-54.4921	-54.4921				n2o.out	E(SCF)=	-74.7983	-74.9295	-74.9315	-74.9315	-74.9318	-74.9319	-74.9319
nh2.out	E(SCF)=	-55.4924	-55.6663	-55.6702	-55.6701	-55.6707	-55.671	-55.671		63.1849	114.222	115.89	115.856	116.046	116.205	116.202		nh2.out	E(SCF)=	-54.3934	-54.4883	-54.4897	-54.4897	-54.49	-54.49	-54.49		nh2.out	E(SCF)=	-0.499323	-0.499323	-0.499323	-0.499323	-0.499323	-0.499323	-0.499323				nh2.out	E(SCF)=	-0.499323	-0.499323	-0.499323	-0.499323	-0.499323	-0.499323	-0.499323
no2.out	E(SCF)=	-203.959	-204.516	-204.544	-204.543	-204.545	-204.549	-204.549		-17.4329	114.527	128.979	128.272	129.141	131.623	131.369		no2.out	E(SCF)=	-54.394	-54.4901	-54.4916	-54.4916	-54.4919	-54.4919	-54.4919		no2.out	E(SCF)=	-74.7982	-74.9289	-74.931	-74.931	-74.9312	-74.9313	-74.9313				no2.out	E(SCF)=	-74.7982	-74.9289	-74.931	-74.931	-74.9312	-74.9313	-74.9313
o3.out	E(SCF)=	-224.292	-224.932	-224.969	-224.966	-224.968	-224.976	-224.975		-61.5653	100.509	120.47	118.898	119.658	124.196	123.68		o3.out	E(SCF)=	-74.7983	-74.9296	-74.9316	-74.9316	-74.9319	-74.932	-74.932		o3.out	E(SCF)=	-74.7979	-74.9277	-74.9297	-74.9297	-74.93	-74.93	-74.93				o3.out	E(SCF)=	-74.7979	-74.9277	-74.9297	-74.9297	-74.93	-74.93	-74.93
oclo.out	E(SCF)=	-608.992	-609.558	-609.583	-609.582	-609.583	-609.587	-609.587		-46.643	62.9754	75.0773	74.6347	74.6525	76.7056	76.5347		oclo.out	E(SCF)=	-459.474	-459.622	-459.625	-459.625	-459.625	-459.626	-459.626		oclo.out	E(SCF)=	-74.7978	-74.927	-74.929	-74.929	-74.9293	-74.9293	-74.9293				oclo.out	E(SCF)=	-74.7978	-74.927	-74.929	-74.929	-74.9293	-74.9293	-74.9293
ocs.out	E(SCF)=	-510.3	-510.761	-510.784	-510.784	-510.784	-510.787	-510.787		198.626	291.804	303.04	302.802	302.587	303.866	303.817		ocs.out	E(SCF)=	-74.798	-74.9291	-74.9311	-74.9311	-74.9314	-74.9315	-74.9315		ocs.out	E(SCF)=	-37.6884	-37.7674	-37.7689	-37.7688	-37.7693	-37.7693	-37.7693				ocs.out	E(SCF)=	-397.5	-397.616	-397.619	-397.619	-397.619	-397.619	-397.619
s2o.out	E(SCF)=	-869.869	-870.373	-870.4	-870.399	-870.4	-870.404	-870.404		47.154	145.745	158.863	158.231	158.383	160.396	160.22		s2o.out	E(SCF)=	-397.5	-397.613	-397.615	-397.615	-397.616	-397.616	-397.616		s2o.out	E(SCF)=	-397.5	-397.618	-397.621	-397.621	-397.621	-397.622	-397.622				s2o.out	E(SCF)=	-74.7978	-74.9271	-74.9291	-74.9291	-74.9294	-74.9294	-74.9294
s3.out	E(SCF)=	-1192.55	-1193.01	-1193.03	-1193.03	-1193.03	-1193.04	-1193.04		34.651	113.339	126.612	125.59	126.282	128.29	128.079		s3.out	E(SCF)=	-397.5	-397.615	-397.617	-397.617	-397.618	-397.618	-397.618		s3.out	E(SCF)=	-397.5	-397.613	-397.615	-397.615	-397.616	-397.616	-397.616				s3.out	E(SCF)=	-397.5	-397.613	-397.615	-397.615	-397.616	-397.616	-397.616
so2.out	E(SCF)=	-547.206	-547.755	-547.78	-547.779	-547.78	-547.783	-547.783		71.6197	187.251	199.346	199.006	198.774	200.686	200.567		so2.out	E(SCF)=	-397.5	-397.621	-397.624	-397.624	-397.625	-397.625	-397.625		so2.out	E(SCF)=	-74.7978	-74.9272	-74.9292	-74.9292	-74.9295	-74.9295	-74.9295				so2.out	E(SCF)=	-74.7978	-74.9272	-74.9292	-74.9292	-74.9295	-74.9295	-74.9295
ssh.out	E(SCF)=	-795.609	-795.895	-795.904	-795.904	-795.905	-795.906	-795.906		70.3696	112.062	115.471	115.316	115.546	115.834	115.821		ssh.out	E(SCF)=	-397.5	-397.614	-397.616	-397.616	-397.617	-397.617	-397.617		ssh.out	E(SCF)=	-0.499356	-0.499356	-0.499356	-0.499356	-0.499356	-0.499356	-0.499356				ssh.out	E(SCF)=	-397.5	-397.612	-397.614	-397.614	-397.615	-397.615	-397.615
h.out:		-0.499278	-0.499278	-0.499278	-0.499278	-0.499278	-0.499278	-0.499278
b.out:	Total	-24.5306	-24.5902	-24.5911	-24.591	-24.5915	-24.5915	-24.5915
c.out:	Total	-37.6878	-37.7636	-37.7649	-37.7648	-37.7653	-37.7653	-37.7653
n.out:	Total	-54.3932	-54.4857	-54.487	-54.487	-54.4872	-54.4873	-54.4873
o.out:	Total	-74.7966	-74.9238	-74.9257	-74.9257	-74.9259	-74.926	-74.926
f.out:	Total	-99.3811	-99.5477	-99.5501	-99.5501	-99.5503	-99.5504	-99.5503
al.out:	Total	-241.874	-241.922	-241.923	-241.923	-241.923	-241.923	-241.923
si.out:	Total	-288.851	-288.917	-288.918	-288.918	-288.919	-288.919	-288.919
p.out:	Total	-340.71	-340.795	-340.797	-340.797	-340.797	-340.797	-340.797
s.out:	Total	-397.499	-397.609	-397.611	-397.61	-397.611	-397.611	-397.611
cl.out:	Total	-459.473	-459.61	-459.612	-459.612	-459.613	-459.613	-459.613
	al.out:	Total	CCSD	energy		[au]:	-241.933
	b.out:	Total	CCSD	energy		[au]:	-24.6001
	cl.out:	Total	CCSD	energy		[au]:	-459.692
	c.out:	Total	CCSD	energy		[au]:	-37.7858
	f.out:	Total	CCSD	energy		[au]:	-99.6556
	n.out:	Total	CCSD	energy		[au]:	-54.525
	o.out:	Total	CCSD	energy		[au]:	-74.9961
	p.out:	Total	CCSD	energy		[au]:	-340.825
	si.out:	Total	CCSD	energy		[au]:	-288.936
	s.out:	Total	CCSD	energy		[au]:	-397.665
							al.out:
							b.out:
h.out:	E(SCF)=	-0.499995	-0.499995	-0.499995		-0.499995	-0.499995
b.out:	E(SCF)=	-24.5331	-24.6001	-24.6016		-24.6019	-24.6019
c.out:	E(SCF)=	-37.6937	-37.7858	-37.7882		-37.7887	-37.7887
n.out:	E(SCF)=	-54.4044	-54.525	-54.5279		-54.5283	-54.5283
o.out:	E(SCF)=	-74.8188	-74.9961	-75.0001		-75.0004	-75.0005
f.out:	E(SCF)=	-99.416	-99.6556	-99.6606		-99.6608	-99.6609
al.out:	E(SCF)=	-241.881	-241.933	-241.934		-241.935	-241.935
si.out:	E(SCF)=	-288.859	-288.936	-288.939		-288.94	-288.94
p.out:	E(SCF)=	-340.719	-340.825	-340.83		-340.831	-340.831
s.out:	E(SCF)=	-397.513	-397.665	-397.671		-397.672	-397.672
cl.out:	E(SCF)=	-459.49	-459.692	-459.7		-459.701	-459.701
[truncated: 28 more columns]

## Sheet: haVTZ
		Tria								raw De								A_ghostBC										B_ghostAC												C_ghostAB
										\
		SCF	CCSD	CCSD(T)	CCSD(T)_λ	CCSDT	CCSDT(Q)	CCSDT(Q)Lambda		SCF	CCSD	CCSD(T)	CCSD(T)_λ	CCSDT	CCSDT(Q)	CCSDT(Q)Lambda				SCF	CCSD	CCSD(T)	CCSD(T)_λ	CCSDT	CCSDT(Q)	CCSDT(Q)Lambda				SCF	CCSD	CCSD(T)	CCSD(T)_λ	CCSDT	CCSDT(Q)	CCSDT(Q)Lambda						SCF	CCSD	CCSD(T)	CCSD(T)_λ	CCSDT	CCSDT(Q)	CCSDT(Q)L
cch.out	E(SCF)=	-76.1778	-76.4556	-76.4709	-76.4701	-76.4723	-76.4736	-76.4735		184.719	248.825	255.643	255.293	255.934	256.677	256.622		cch.out	E(SCF)=	-37.6919	-37.7808	-37.7831	-37.783	-37.7836	-37.7836	-37.7836		cch.out	E(SCF)=	-37.692	-37.7811	-37.7834	-37.7833	-37.7838	-37.7839	-37.7839				cch.out	E(SCF)=	-0.499833	-0.499833	-0.499833	-0.499833	-0.499833	-0.499833	-0.499833
ccl2.out	E(SCF)=	-956.808	-957.371	-957.401	-957.4	-957.402	-957.404	-957.404		90.675	157.401	167.413	166.938	167.019	168.016	167.955		ccl2.out	E(SCF)=	-37.6919	-37.7807	-37.7829	-37.7828	-37.7834	-37.7834	-37.7834		ccl2.out	E(SCF)=	-459.486	-459.672	-459.679	-459.678	-459.679	-459.679	-459.679				ccl2.out	E(SCF)=	-459.486	-459.672	-459.679	-459.678	-459.679	-459.679	-459.679
cf2.out	E(SCF)=	-236.759	-237.414	-237.438	-237.438	-237.439	-237.44	-237.44		158.828	242.904	251.476	251.385	251.13	251.715	251.673		cf2.out	E(SCF)=	-37.692	-37.7812	-37.7835	-37.7834	-37.784	-37.784	-37.784		cf2.out	E(SCF)=	-99.4073	-99.6254	-99.6298	-99.6298	-99.6301	-99.6301	-99.6301				cf2.out	E(SCF)=	-99.4073	-99.6254	-99.6298	-99.6298	-99.6301	-99.6301	-99.6301
ch2-sing.out	E(SCF)=	-38.8932	-39.0589	-39.064	-39.0638	-39.0648	-39.065	-39.065		126.638	175.486	177.288	177.209	177.49	177.595	177.592		ch2-sing.out	E(SCF)=	-37.6919	-37.7808	-37.783	-37.7829	-37.7835	-37.7835	-37.7835		ch2-sing.out	E(SCF)=	-0.499828	-0.499828	-0.499828	-0.499828	-0.499828	-0.499828	-0.499828				ch2-sing.out	E(SCF)=	-0.499828	-0.499828	-0.499828	-0.499828	-0.499828	-0.499828	-0.499828
ch2-trip.out	E(SCF)=	-38.938	-39.076	-39.0796	-39.0795	-39.0801	-39.0802	-39.0802		154.748	186.199	187.073	187.075	187.082	187.108	187.109		ch2-trip.out	E(SCF)=	-37.6919	-37.7808	-37.783	-37.7829	-37.7835	-37.7836	-37.7836		ch2-trip.out	E(SCF)=	-0.499828	-0.499828	-0.499828	-0.499828	-0.499828	-0.499828	-0.499828				ch2-trip.out	E(SCF)=	-0.499828	-0.499828	-0.499828	-0.499828	-0.499828	-0.499828	-0.499828
cl2o.out	E(SCF)=	-993.78	-994.447	-994.479	-994.478	-994.479	-994.482	-994.482		-2.77751	82.2018	92.578	92.0025	91.8005	93.0907	93.0434		cl2o.out	E(SCF)=	-74.8134	-74.9771	-74.9806	-74.9805	-74.9809	-74.981	-74.981		cl2o.out	E(SCF)=	-459.486	-459.672	-459.678	-459.678	-459.679	-459.679	-459.679				cl2o.out	E(SCF)=	-459.486	-459.672	-459.678	-459.678	-459.679	-459.679	-459.679
clcn.out	E(SCF)=	-551.831	-552.379	-552.409	-552.408	-552.409	-552.411	-552.411		158.265	260.469	272.218	271.762	271.197	272.572	272.545		clcn.out	E(SCF)=	-459.486	-459.673	-459.679	-459.679	-459.68	-459.68	-459.68		clcn.out	E(SCF)=	-37.692	-37.7811	-37.7833	-37.7832	-37.7838	-37.7839	-37.7839				clcn.out	E(SCF)=	-54.4014	-54.5159	-54.5186	-54.5185	-54.5189	-54.519	-54.519
clno.out	E(SCF)=	-588.77	-589.422	-589.46	-589.459	-589.461	-589.465	-589.464		43.7	164.689	180.82	180.103	180.334	182.521	182.309		clno.out	E(SCF)=	-459.486	-459.671	-459.678	-459.678	-459.678	-459.679	-459.679		clno.out	E(SCF)=	-54.4014	-54.5159	-54.5185	-54.5184	-54.5189	-54.5189	-54.5189				clno.out	E(SCF)=	-74.8134	-74.9781	-74.9816	-74.9816	-74.982	-74.9821	-74.9821
cloo.out	E(SCF)=	-609.112	-609.773	-609.81	-609.807	costly	costly	costly		0.10353	95.2744	110.108	108.649	#VALUE!	#VALUE!	#VALUE!		cloo.out	E(SCF)=	-459.486	-459.671	-459.677	-459.677	-459.678	-459.678	-459.678		cloo.out	E(SCF)=	-74.8133	-74.9779	-74.9813	-74.9812	-74.9817	-74.9818	-74.9818				cloo.out	E(SCF)=	-74.8133	-74.9777	-74.9812	-74.9811	-74.9815	-74.9816	-74.9816
co2.out	E(SCF)=	-187.709	-188.311	-188.341	-188.34	-188.34	-188.342	-188.342		245.446	363.934	377.002	376.777	376.059	377.259	377.218		co2.out	E(SCF)=	-37.692	-37.7814	-37.7837	-37.7836	-37.7842	-37.7842	-37.7842		co2.out	E(SCF)=	-74.8134	-74.9782	-74.9817	-74.9817	-74.9821	-74.9821	-74.9821				co2.out	E(SCF)=	-74.8134	-74.9782	-74.9817	-74.9817	-74.9821	-74.9821	-74.9821
cs2.out	E(SCF)=	-832.967	-833.481	-833.517	-833.515	-833.517	-833.52	-833.52		160.514	250.24	265.298	264.577	264.165	265.993	265.94		cs2.out	E(SCF)=	-37.692	-37.7809	-37.7832	-37.7831	-37.7837	-37.7837	-37.7837		cs2.out	E(SCF)=	-397.51	-397.654	-397.659	-397.659	-397.66	-397.66	-397.66				cs2.out	E(SCF)=	-397.51	-397.654	-397.659	-397.659	-397.66	-397.66	-397.66
f2o.out	E(SCF)=	-273.061	-273.904	-273.983	-273.977	-274.017	-274.082	-274.048		-354.98	-200.032	-158.088	-161.521	-137.326	-96.4778	-117.642		f2o.out	E(SCF)=	-99.4073	-99.625	-99.6294	-99.6294	-99.6297	-99.6298	-99.6298		f2o.out	E(SCF)=	-74.8133	-74.9776	-74.9811	-74.9811	-74.9815	-74.9815	-74.9815				f2o.out	E(SCF)=	-99.4073	-99.625	-99.6294	-99.6294	-99.6297	-99.6298	-99.6298
fno.out	E(SCF)=	-228.711	-229.415	-229.451	-229.45	-229.451	-229.454	-229.453		56.1924	189.412	205.091	204.718	204.562	206.352	206.19		fno.out	E(SCF)=	-99.4073	-99.6249	-99.6293	-99.6293	-99.6295	-99.6296	-99.6296		fno.out	E(SCF)=	-54.4014	-54.516	-54.5187	-54.5186	-54.519	-54.5191	-54.5191				fno.out	E(SCF)=	-74.8133	-74.9782	-74.9817	-74.9816	-74.982	-74.9821	-74.9821
fo2.out	E(SCF)=	-248.939	-249.674	-249.709	-249.707	costly	costly	costly		-58.6184	62.4254	77.4323	76.3014	#VALUE!	#VALUE!	#VALUE!		fo2.out	E(SCF)=	-99.4072	-99.6246	-99.629	-99.6289	-99.6292	-99.6293	-99.6293		fo2.out	E(SCF)=	-74.8133	-74.978	-74.9815	-74.9814	-74.9819	-74.982	-74.982				fo2.out	E(SCF)=	-74.8133	-74.9777	-74.9812	-74.9812	-74.9816	-74.9817	-74.9817
h2o.out	E(SCF)=	-76.0604	-76.3328	-76.3414	-76.3412	-76.3414	-76.3418	-76.3418		155.504	224.449	227.656	227.618	227.477	227.68	227.681		h2o.out	E(SCF)=	-74.8132	-74.978	-74.9816	-74.9815	-74.9819	-74.982	-74.982		h2o.out	E(SCF)=	-0.49982	-0.49982	-0.49982	-0.49982	-0.49982	-0.49982	-0.49982				h2o.out	E(SCF)=	-0.49982	-0.49982	-0.49982	-0.49982	-0.49982	-0.49982	-0.49982
h2s.out	E(SCF)=	-398.714	-398.931	-398.94	-398.939	-398.94	-398.941	-398.941		128.203	175.932	178.087	178.005	178.018	178.16	178.161		h2s.out	E(SCF)=	-397.51	-397.653	-397.659	-397.658	-397.659	-397.66	-397.66		h2s.out	E(SCF)=	-0.499824	-0.499824	-0.499824	-0.499824	-0.499824	-0.499824	-0.499824				h2s.out	E(SCF)=	-0.499824	-0.499824	-0.499824	-0.499824	-0.499824	-0.499824	-0.499824
hcn.out	E(SCF)=	-92.9085	-93.2621	-93.2806	-93.28	-93.2804	-93.2821	-93.282		198.107	293.827	302.484	302.195	301.817	302.804	302.778		hcn.out	E(SCF)=	-0.499831	-0.499831	-0.499831	-0.499831	-0.499831	-0.499831	-0.499831		hcn.out	E(SCF)=	-37.692	-37.7811	-37.7834	-37.7833	-37.7838	-37.7839	-37.7839				hcn.out	E(SCF)=	-54.4014	-54.5159	-54.5185	-54.5185	-54.5189	-54.5189	-54.5189
hco.out	E(SCF)=	-113.294	-113.674	-113.692	-113.692	-113.692	-113.694	-113.694		181.749	263.12	270.771	270.723	270.455	271.134	271.079		hco.out	E(SCF)=	-74.8133	-74.9778	-74.9813	-74.9812	-74.9816	-74.9817	-74.9817		hco.out	E(SCF)=	-37.6919	-37.7811	-37.7834	-37.7833	-37.7839	-37.7839	-37.7839				hco.out	E(SCF)=	-0.49983	-0.49983	-0.49983	-0.49983	-0.49983	-0.49983	-0.49983
hnc.out	E(SCF)=	-92.893	-93.239	-93.257	-93.2565	-93.2571	-93.2583	-93.2583		188.404	279.365	287.67	287.451	287.203	287.895	287.882		hnc.out	E(SCF)=	-0.499837	-0.499837	-0.499837	-0.499837	-0.499837	-0.499837	-0.499837		hnc.out	E(SCF)=	-54.4014	-54.5162	-54.5189	-54.5188	-54.5192	-54.5193	-54.5193				hnc.out	E(SCF)=	-37.6919	-37.7808	-37.7831	-37.783	-37.7835	-37.7836	-37.7836
hno.out	E(SCF)=	-129.839	-130.288	-130.309	-130.309	-130.309	-130.311	-130.311		78.3755	187.335	196.735	196.382	196.241	197.323	197.276		hno.out	E(SCF)=	-54.4013	-54.516	-54.5186	-54.5185	-54.519	-54.519	-54.519		hno.out	E(SCF)=	-0.499828	-0.499828	-0.499828	-0.499828	-0.499828	-0.499828	-0.499828				hno.out	E(SCF)=	-74.8133	-74.9778	-74.9813	-74.9812	-74.9816	-74.9817	-74.9817
hocl.out	E(SCF)=	-534.922	-535.389	-535.408	-535.408	-535.409	-535.41	-535.41		77.3965	152.705	158.996	158.73	158.584	159.215	159.202		hocl.out	E(SCF)=	not converged	not converged	not converged	not converged	not converged	not converged	not converged		hocl.out	E(SCF)=	-0.499831	-0.499831	-0.499831	-0.499831	-0.499831	-0.499831	-0.499831				hocl.out	E(SCF)=	-459.486	-459.672	-459.678	-459.678	-459.679	-459.679	-459.679
hof.out	E(SCF)=	-174.807	-175.331	-175.351	-175.35	-175.351	-175.352	-175.352		54.9082	145.659	153.188	152.913	152.859	153.651	153.619		hof.out	E(SCF)=	-0.499822	-0.499822	-0.499822	-0.499822	-0.499822	-0.499822	-0.499822		hof.out	E(SCF)=	-74.8132	-74.9778	-74.9813	-74.9812	-74.9817	-74.9817	-74.9817				hof.out	E(SCF)=	-99.4072	-99.6249	-99.6293	-99.6292	-99.6295	-99.6296	-99.6296
hoo.out	E(SCF)=	-150.217	-150.674	-150.691	-150.69	-150.691	-150.692	-150.692		57.5269	140.11	146.318	146.148	146.218	146.755	146.716		hoo.out	E(SCF)=	-74.8132	-74.9772	-74.9807	-74.9806	-74.981	-74.9811	-74.9811		hoo.out	E(SCF)=	not converged	not converged	not converged	not converged	not converged	not converged	not converged				hoo.out	E(SCF)=	-0.499824	-0.499824	-0.499824	-0.499824	-0.499824	-0.499824	-0.499824
n2h.out	E(SCF)=	-109.47	-109.855	-109.874	-109.873	-109.875	-109.876	-109.876		105.237	205.096	213.551	213.184	213.53	214.403	214.334		n2h.out	E(SCF)=	-0.499829	-0.499829	-0.499829	-0.499829	-0.499829	-0.499829	-0.499829		n2h.out	E(SCF)=	-54.4014	-54.5161	-54.5187	-54.5186	-54.5191	-54.5191	-54.5191				n2h.out	E(SCF)=	-54.4013	-54.5157	-54.5183	-54.5182	-54.5187	-54.5187	-54.5187
n2o.out	E(SCF)=	-183.751	-184.384	-184.42	-184.419	-184.419	-184.423	-184.423		85.1817	238.008	255.777	255.173	254.413	256.741	256.605		n2o.out	E(SCF)=	-54.4014	-54.5159	-54.5186	-54.5185	-54.5189	-54.519	-54.519		n2o.out	E(SCF)=	-54.4014	-54.5164	-54.519	-54.519	-54.5194	-54.5195	-54.5195				n2o.out	E(SCF)=	-74.8134	-74.9784	-74.9819	-74.9818	-74.9823	-74.9823	-74.9823
nh2.out	E(SCF)=	-55.5065	-55.7137	-55.7203	-55.7201	-55.7208	-55.721	-55.721		66.3414	125.347	127.847	127.79	127.915	128.049	128.049		nh2.out	E(SCF)=	-54.4013	-54.5157	-54.5183	-54.5182	-54.5187	-54.5187	-54.5187		nh2.out	E(SCF)=	-0.499826	-0.499826	-0.499826	-0.499826	-0.499826	-0.499826	-0.499826				nh2.out	E(SCF)=	-0.499826	-0.499826	-0.499826	-0.499826	-0.499826	-0.499826	-0.499826
no2.out	E(SCF)=	-204.006	-204.672	-204.71	-204.708	-204.711	-204.715	-204.715		-13.3814	129.742	147.641	146.749	147.383	149.925	149.644		no2.out	E(SCF)=	-54.4014	-54.5162	-54.5189	-54.5188	-54.5193	-54.5193	-54.5193		no2.out	E(SCF)=	-74.8133	-74.9781	-74.9816	-74.9815	-74.9819	-74.982	-74.982				no2.out	E(SCF)=	-74.8133	-74.9781	-74.9816	-74.9815	-74.9819	-74.982	-74.982
o3.out	E(SCF)=	-224.346	-225.104	-225.154	-225.15	-225.153	-225.16	-225.159		-58.1295	111.645	135.963	134.175	134.675	139.261	138.732		o3.out	E(SCF)=	-74.8134	-74.9785	-74.982	-74.982	-74.9824	-74.9825	-74.9825		o3.out	E(SCF)=	-74.8133	-74.9776	-74.9811	-74.981	-74.9814	-74.9815	-74.9815				o3.out	E(SCF)=	-74.8133	-74.9776	-74.9811	-74.981	-74.9814	-74.9815	-74.9815
oclo.out	E(SCF)=	-609.071	-609.767	-609.805	-609.803	-609.805	-609.808	-609.808		-25.5407	91.6742	107.026	106.428	106.116	108.18	107.998		oclo.out	E(SCF)=	-459.486	-459.675	-459.682	-459.681	-459.682	-459.683	-459.683		oclo.out	E(SCF)=	-74.8133	-74.9771	-74.9806	-74.9805	-74.9809	-74.981	-74.981				oclo.out	E(SCF)=	-74.8133	-74.9771	-74.9806	-74.9805	-74.9809	-74.981	-74.981
ocs.out	E(SCF)=	-510.341	-510.898	-510.93	-510.929	-510.93	-510.933	-510.933		204.615	308.283	322.054	321.639	321.091	322.527	322.48		ocs.out	E(SCF)=	-74.8134	-74.9781	-74.9816	-74.9815	-74.982	-74.982	-74.982		ocs.out	E(SCF)=	-37.692	-37.7812	-37.7835	-37.7834	-37.784	-37.784	-37.784				ocs.out	E(SCF)=	-397.51	-397.654	-397.659	-397.659	-397.66	-397.66	-397.66
s2o.out	E(SCF)=	-869.935	-870.55	-870.589	-870.587	-870.589	costly	costly		64.1827	171.06	186.969	186.077	185.808	#VALUE!	#VALUE!		s2o.out	E(SCF)=	-397.51	-397.653	-397.658	-397.658	-397.659	-397.659	-397.659		s2o.out	E(SCF)=	-397.51	-397.654	-397.66	-397.659	-397.66	-397.661	-397.661				s2o.out	E(SCF)=	-74.8133	-74.9771	-74.9806	-74.9805	-74.9809	-74.981	-74.981
s3.out	E(SCF)=	-1192.6	-1193.16	-1193.21	-1193.2	-1193.21	-1193.21	-1193.21		44.7179	132.71	148.678	147.349	147.549	150.145	149.906		s3.out	E(SCF)=	-397.51	-397.653	-397.659	-397.658	-397.659	-397.66	-397.66		s3.out	E(SCF)=	-397.51	-397.653	-397.658	-397.658	-397.659	-397.659	-397.659				s3.out	E(SCF)=	-397.51	-397.653	-397.658	-397.658	-397.659	-397.659	-397.659
so2.out	E(SCF)=	-547.291	-547.954	-547.99	-547.989	-547.99	-547.993	-547.993		97.5941	220.9	235.891	235.383	234.736	236.585	236.466		so2.out	E(SCF)=	-397.51	-397.655	-397.661	-397.661	-397.662	-397.662	-397.662		so2.out	E(SCF)=	-74.8133	-74.9771	-74.9806	-74.9805	-74.981	-74.981	-74.981				so2.out	E(SCF)=	-74.8133	-74.9771	-74.9806	-74.9805	-74.981	-74.981	-74.981
ssh.out	E(SCF)=	-795.671	-796.039	-796.057	-796.056	-796.059	-796.06	-796.06		94.8252	148.336	153.911	153.571	153.725	154.324	154.292		ssh.out	E(SCF)=	-397.51	-397.653	-397.659	-397.658	-397.659	-397.66	-397.66		ssh.out	E(SCF)=	-0.499828	-0.499828	-0.499828	-0.499828	-0.499828	-0.499828	-0.499828				ssh.out	E(SCF)=	-397.51	-397.652	-397.658	-397.657	-397.658	-397.659	-397.659
h.out:		-0.49981	-0.49981	-0.49981	-0.49981	-0.49981	-0.49981	-0.49981
b.out:	Total	-24.5322	-24.5971	-24.5985	-24.5984	-24.5989	-24.5989	-24.5989
c.out:	Total	-37.6918	-37.7797	-37.7818	-37.7817	-37.7823	-37.7824	-37.7824
n.out:	Total	-54.4012	-54.5144	-54.5169	-54.5169	-54.5173	-54.5173	-54.5173
o.out:	Total	-74.813	-74.9755	-74.979	-74.9789	-74.9793	-74.9794	-74.9794
f.out:	Total	-99.4069	-99.6235	-99.6278	-99.6278	-99.6281	-99.6281	-99.6281
al.out:	Total	-241.879	-241.93	-241.932	-241.931	-241.932	-241.932	-241.932
si.out:	Total	-288.857	-288.931	-288.934	-288.934	-288.935	-288.935	-288.935
p.out:	Total	-340.716	-340.818	-340.822	-340.822	-340.823	-340.823	-340.823
s.out:	Total	-397.51	-397.651	-397.656	-397.656	-397.657	-397.657	-397.657
cl.out:	Total	-459.486	-459.67	-459.676	-459.676	-459.677	-459.677	-459.677
				n.out:	Total	CCSDT	energy	[au]:	-54.5173
				o.out:	Total	CCSDT	energy	[au]:	-74.9793
				(base)	[fishmanv@login02:/work/fishmanv/task7-BSSE-extrapolation-ccsdtq/Research/2atomic/haVTZ/CFOUR-mrcc/CCSDTq_LambdaJM/BareAtoms]$	fgrep	0	'CCSDT(Q)	ene'	n.out	o.out
				n.out:	Total	CCSDT(Q)	energy	[au]:	-54.5173
				o.out:	Total	CCSDT(Q)	energy	[au]:	-74.9794
				(base)	[fishmanv@login02:/work/fishmanv/task7-BSSE-extrapolation-ccsdtq/Research/2atomic/haVTZ/CFOUR-mrcc/CCSDTq_LambdaJM/BareAtoms]$	fgrep	0	'CCSDT(Q)_L	ene'	n.out	o.out
				n.out:	Total	CCSDT(Q)_L	energy	[au]:	-54.5173
				o.out:	Total	CCSDT(Q)_L	energy	[au]:	-74.9794
				(
	al.out:	Total	CCSD	energy		[au]:	-241.933
	b.out:	Total	CCSD	energy		[au]:	-24.6001
	cl.out:	Total	CCSD	energy		[au]:	-459.692
	c.out:	Total	CCSD	energy		[au]:	-37.7858
	f.out:	Total	CCSD	energy		[au]:	-99.6556
	n.out:	Total	CCSD	energy		[au]:	-54.525
	o.out:	Total	CCSD	energy		[au]:	-74.9961
	p.out:	Total	CCSD	energy		[au]:	-340.825
	si.out:	Total	CCSD	energy		[au]:	-288.936
	s.out:	Total	CCSD	energy		[au]:	-397.665
							al.out:
							b.out:
h.out:	E(SCF)=	-0.499995	-0.499995	-0.499995		-0.499995	-0.499995
b.out:	E(SCF)=	-24.5331	-24.6001	-24.6016		-24.6019	-24.6019
c.out:	E(SCF)=	-37.6937	-37.7858	-37.7882		-37.7887	-37.7887
n.out:	E(SCF)=	-54.4044	-54.525	-54.5279		-54.5283	-54.5283
o.out:	E(SCF)=	-74.8188	-74.9961	-75.0001		-75.0004	-75.0005
f.out:	E(SCF)=	-99.416	-99.6556	-99.6606		-99.6608	-99.6609
al.out:	E(SCF)=	-241.881	-241.933	-241.934		-241.935	-241.935
si.out:	E(SCF)=	-288.859	-288.936	-288.939		-288.94	-288.94
p.out:	E(SCF)=	-340.719	-340.825	-340.83		-340.831	-340.831
s.out:	E(SCF)=	-397.513	-397.665	-397.671		-397.672	-397.672
cl.out:	E(SCF)=	-459.49	-459.692	-459.7		-459.701	-459.701
[truncated: 28 more columns]

## Sheet: summary ∆CP haVxZ
RMS	5.49132	#VALUE!	#DIV/0!		0.44321	0.171051	#DIV/0!		0.0524496	0.0239166	#DIV/0!			0.423918	0.153013	0		RMS	0.0522436	0.0170033	#DIV/0!			0.0360288	0.0217229	#DIV/0!		RMS	0.487481	0.167571	#DIV/0!		RMS	0.00500341	0.00914355	#DIV/0!		RMS	0.00603613	0.000574497	#DIV/0!
	EcorrCCSD	EcorrCCSD	EcorrCCSD		(T)	(T)	(T)		(T)_λ-(T)	(T)_λ-(T)	(T)_λ			(T)_λ	(T)_λ	(T)_λ			T3-(T)	T3-(T)	T3-(T)			T3-(T)λ	T3-(T)λ	T3-(T)λ			T3	T3	T3			(Q)	(Q)	(Q)			(Q)Lambda-(Q)
	haVDZ	haVTZ	haVQZ		haVDZ	haVTZ	haVQZ		haVDZ	haVTZ	haVQZ			haVDZ	haVTZ	haVQZ			haVDZ	haVTZ	haVQZ			haVDZ	haVTZ	haVQZ			haVDZ	haVTZ	haVQZ			haVDZ	haVTZ	haVQZ			haVDZ	haVTZ	haVQZ
cch.out	2.92146	1.46983			0.234971	0.0919239			-0.00983307	-0.00379643			cch.out	0.225138	0.0881274	0		cch.out	0.0316453	-0.0139952			cch.out	0.0218122	-0.0177917			cch.out	0.266616	0.0779286			cch.out	0.00206451	0.00192197			cch.out	-0.000125502	-4.47339e-05
ccl2.out	5.35623	3.14987			0.514275	0.22281			-0.0169679	-0.00928714			ccl2.out	0.497308	0.213523			ccl2.out	0.0404116	-0.0154859			ccl2.out	0.0234438	-0.024773			ccl2.out	0.554687	0.207324			ccl2.out	0.00114834	0.00996588			ccl2.out	0.000301205	0.000228843
cf2.out	4.78012	2.78838			0.399473	0.113623			-0.0146774	-0.00485065			cf2.out	0.384795	0.108772			cf2.out	0.0316139	-0.0150485			cf2.out	0.0169365	-0.0198992			cf2.out	0.431086	0.0985746			cf2.out	0.00293674	0.0100932			cf2.out	-0.000602409	-0.000288821
ch2-sing.out	1.32156	0.648249			0.0918611	0.0385793			-0.00379643	-0.0016378			ch2-sing.out	0.0880647	0.0369415			ch2-sing.out	0.0121298	-0.00689302			ch2-sing.out	0.00833333	-0.00853082			ch2-sing.out	0.103991	0.0316863			ch2-sing.out	0.000872238	0.000845354			ch2-sing.out	-3.13755e-05	-1.861e-05
ch2-trip.out	1.37381	0.657718			0.0964859	0.039577			-0.00398469	-0.00166918			ch2-trip.out	0.0925012	0.0379078			ch2-trip.out	0.0128828	-0.00697387			ch2-trip.out	0.00889808	-0.00864304			ch2-trip.out	0.109369	0.0326032			ch2-trip.out	0.000909889	0.000861322			ch2-trip.out	-3.76506e-05	-1.82643e-05
cl2o.out	6.82727	3.27187			0.610448	0.211741			-0.0206639	-0.00866591			cl2o.out	0.589784	0.203075			cl2o.out	0.0423569	-0.0126455			cl2o.out	0.021693	-0.0213114			cl2o.out	0.652804	0.199095			cl2o.out	-0.000182341	0.0116453			cl2o.out	7.36145e-05	0.00018236
clcn.out	6.51274	3.30824			0.543643	0.220632			-0.0185994	-0.00828313			clcn.out	0.525043	0.212349			clcn.out	0.051437	-0.0170842			clcn.out	0.0328376	-0.0253673			clcn.out	0.59508	0.203548			clcn.out	0.00167558	0.00860281			clcn.out	5.32869e-05	0.000100768
clno.out	5.91884	3.01775			0.457323	0.164075			-0.0155371	-0.00889808			clno.out	0.441786	0.155177			clno.out	0.0361069	-0.00897526			clno.out	0.0205698	-0.0178733			clno.out	0.49343	0.1551			clno.out	0.00186974	0.0085263			clno.out	-0.00030608	-0.000581776
cloo.out	5.25736	3.08447			0.392407	0.132458			-0.0132718	-0.0358972			cloo.out	0.379135	0.0965604			cloo.out	0.0238579				cloo.out	0.0105861	-0.0358972			cloo.out	0.416265				cloo.out	0.000363229				cloo.out	-0.00045518
co2.out	7.35202	3.88905			0.477422	0.166667			-0.0191202	-0.00607429			co2.out	0.458302	0.160592			co2.out	0.0441014	-0.0174472			co2.out	0.0249812	-0.0235215			co2.out	0.521523	0.149219			co2.out	0.00318075	0.00851992			co2.out	-0.000630883	-9.59324e-05
cs2.out	8.32601	3.72518			0.730013	0.285975			-0.0283948	-0.0125627			cs2.out	0.701618	0.273412			cs2.out	0.0824798	-0.0172264			cs2.out	0.054085	-0.0297892			cs2.out	0.812493	0.268748			cs2.out	-0.00428589	0.0157629			cs2.out	0.000301205	-0.00027363
f2o.out	3.95404	2.64782			0.306099	0.0923506			-0.0107241	-0.00381526			f2o.out	0.295375	0.0885353			f2o.out	0.0106928	-0.00850734			f2o.out	-3.13755e-05	-0.0123226			f2o.out	0.316792	0.0838432			f2o.out	0.0022775	0.0104434			f2o.out	-0.000622921	-0.000225163
fno.out	5.28946	2.98613			0.388221	0.129945			-0.0153112	-0.00687123			fno.out	0.37291	0.123073			fno.out	0.0282944	-0.00889468			fno.out	0.0129832	-0.0157659			fno.out	0.416516	0.12105			fno.out	0.00350127	0.00933524			fno.out	-0.000707686	-0.000610732
fo2.out	4.95374	3.07662			0.327679	0.103558			-0.0145645	-0.0362324			fo2.out	0.313115	0.0673255			fo2.out	0.0176016				fo2.out	0.00303715	-0.0362324			fo2.out	0.345281				fo2.out	0.00247794				fo2.out	-0.000900712
h2o.out	2.43344	1.4406			0.122678	0.0534701			-0.00418549	-0.00156877			h2o.out	0.118493	0.0519013			h2o.out	0.00635667	-0.00506453			h2o.out	0.00217118	-0.00663331			h2o.out	0.129035	0.0484056			h2o.out	0.000677347	0.00278987			h2o.out	-0.000133464	7.52321e-06
h2s.out	2.84205	1.35573			0.265625	0.132279			-0.00966365	-0.00552208			h2s.out	0.255961	0.126757			h2s.out	0.0212098	-0.00646714			h2s.out	0.0115462	-0.0119892			h2s.out	0.286835	0.125812			h2s.out	-0.00389056	0.00737218			h2s.out	0.000251004	-6.92834e-05
hcn.out	3.38739	1.63266			0.259525	0.102077			-0.00942519	-0.00349523			hcn.out	0.2501	0.0985817			hcn.out	0.0319151	-0.0118599			hcn.out	0.0224899	-0.0153552			hcn.out	0.291441	0.090217			hcn.out	0.00227171	0.00279402			hcn.out	-0.000178892	-3.89495e-05
hco.out	3.95707	2.06704			0.271084	0.098337			-0.0105108	-0.00369603			hco.out	0.260573	0.094641			hco.out	0.0289407	-0.0121932			hco.out	0.01843	-0.0158892			hco.out	0.300025	0.0861438			hco.out	0.00164371	0.00423735			hco.out	-0.000309166	-5.60498e-05
hnc.out	3.3993	1.6553			0.264232	0.104104			-0.00926204	-0.00347013			hnc.out	0.25497	0.100634			hnc.out	0.032254	-0.0116152			hnc.out	0.0229919	-0.0150853			hnc.out	0.296486	0.0924886			hnc.out	0.00219014	0.00293811			hnc.out	-0.000185167	-4.22188e-05
hno.out	3.68088	2.09271			0.263247	0.102987			-0.00877258	-0.00341993			hno.out	0.254474	0.0995669			hno.out	0.022308	-0.00854236			hno.out	0.0135354	-0.0119623			hno.out	0.285554	0.0944445			hno.out	0.00160619	0.00489446			hno.out	-0.000362556	-9.98732e-05
hocl.out	4.23996	#VALUE!			0.188421				-0.263312				hocl.out	-0.0748905	0			hocl.out	0.111684				hocl.out	-0.151627	0			hocl.out	0.300106				hocl.out	0.00232128				hocl.out	-0.0036029
hof.out	2.9652	1.94637			0.193436	0.0648908			-0.0121862	-0.00699046			hof.out	0.18125	0.0579003			hof.out	0.0155622	-0.00194528			hof.out	0.003376	-0.00893574			hof.out	0.208998	0.0629455			hof.out	0.00259753	0.0071172			hof.out	-0.00212894	-0.00161032
hoo.out	3.42536	#VALUE!			0.153746				-0.113272				hoo.out	0.0404744	0			hoo.out	0.143813				hoo.out	0.0305409	0			hoo.out	0.297559				hoo.out	0.0255828				hoo.out	-0.0347046
n2h.out	3.16355	1.65365			0.26191	0.106551			-0.00727911	-0.00291164			n2h.out	0.254631	0.103639			n2h.out	0.0261922	-0.00927459			n2h.out	0.0189131	-0.0121862			n2h.out	0.288102	0.0972765			n2h.out	0.00187023	0.00337245			n2h.out	-0.000207181	-2.79618e-05
n2o.out	6.37036	3.50062			0.463384	0.178445			-0.0150163	-0.00534011			n2o.out	0.448368	0.173105			n2o.out	0.0409262	-0.0145556			n2o.out	0.0259099	-0.0198957			n2o.out	0.504311	0.163889			n2o.out	0.00303076	0.00771326			n2o.out	-0.000484972	-5.88617e-05
nh2.out	1.44431	0.746523			0.10972	0.0490712			-0.00306225	-0.00129267			nh2.out	0.106658	0.0477786			nh2.out	0.0117846	-0.00488464			nh2.out	0.00872238	-0.00617731			nh2.out	0.121505	0.0441866			nh2.out	0.000910017	0.00146549			nh2.out	-5.96649e-05	-1.00025e-05
no2.out	6.61064	3.7819			0.451844	0.167489			-0.015329	-0.00595507			no2.out	0.436515	0.161533			no2.out	0.0342612	-0.0129654			no2.out	0.0189322	-0.0189204			no2.out	0.486105	0.154523			no2.out	0.00247686	0.00911887			no2.out	-0.00061353	-0.000211928
o3.out	5.81425	3.83212			0.392821	0.147597			-0.0135668	-0.00697163			o3.out	0.379254	0.140625			o3.out	0.0213353	-0.0103906			o3.out	0.00776857	-0.0173623			o3.out	0.414156	0.137206			o3.out	0.000488367				o3.out	-0.000833373
oclo.out	9.24396	4.66169			0.779467	0.283095			-0.0261169	-0.0117972			oclo.out	0.75335	0.271297			oclo.out	0.0537901	-0.0155522			oclo.out	0.0276732	-0.0273494			oclo.out	0.833257	0.267542			oclo.out	-0.00145655				oclo.out	0.00022253
ocs.out	8.15208	3.8122			0.619578	0.228966			-0.0244289	-0.00945657			ocs.out	0.595149	0.219509			ocs.out	0.066585	-0.0172368			ocs.out	0.0421561	-0.0266934			ocs.out	0.686163	0.211729			ocs.out	-0.000903977	0.0124576			ocs.out	-0.000171114	-0.000122184
s2o.out	8.47639	3.52827			0.760893	0.29899			-0.0563441	-0.118816			s2o.out	0.704549	0.180174			s2o.out	0.10032	0.0658507			s2o.out	0.0439759	-0.0529653			s2o.out	0.861213	0.364841			s2o.out	-0.00170719				s2o.out	-0.00344671
s3.out	7.0212	3.09766			0.706638	0.279403			-0.0265437	-0.0127622			s3.out	0.680095	0.26664			s3.out	0.0731049	-0.0149559			s3.out	0.0465612	-0.0277181			s3.out	0.779743	0.264447			s3.out	-0.00495733	0.0166782			s3.out	0.000251004	-0.000327284
so2.out	9.53275	4.16799			0.814294	0.284839			-0.0306601	-0.0122866			so2.out	0.783634	0.272552			so2.out	0.0787022	-0.0180215			so2.out	0.0480421	-0.0303082			so2.out	0.892996	0.266818			so2.out	-0.00424269	0.0180416			so2.out	9.17677e-06	-0.000373205
ssh.out	4.4129	2.08553			0.434801	0.18929			-0.0197038	-0.0134097			ssh.out	0.415098	0.175881			ssh.out	0.0471887	-0.00632821			ssh.out	0.0274849	-0.0197379			ssh.out	0.48199	0.182962			ssh.out	-0.0033258	0.0128542			ssh.out	-0.000376506	-0.00222669
