# Supplementary material for: Does Basis Set Superposition Error Significantly Affect Post‐CCSD(T) Corrections?
Source: J Comput Chem. 2024 Dec 24;46(1):e70006. doi: 10.1002/jcc.70007 (PMC11668233; doi:10.1002/jcc.70007)
Supplement: Supplementary file 5 — Table S4. [file JCC-46-0-s003.xlsx]

## Sheet: total energies
	All energies are in Eh
		SCF	MP2	CCSD	CCSD[T]	CCSD(T)	CCSD(T)L	CCSDT	CCSDT(Q)		SCF	MP2	CCSD	CCSD[T]	CCSD(T)	CCSD(T)L	CCSDT	CCSDT(Q)		SCF	MP2	MP3	CCSD	CCSD[T]	CCSD(T)	CCSD(T)L	CCSDT	CCSDT(Q)		HF	ΜP2	CCSD	CCSD(T)	CCSD(T)_L	CCSDT	ΗF	ΜP2	CCSD	CCSD(T)	CCSD(T)_L	CCSDT		SCF	MP2	CCSD	CCSD(T)	CCSD(T)L	CCSDT
		VDZ(p,s)	VDZ(p,s)	VDZ(p,s)	VDZ(p,s)	VDZ(p,s)	VDZ(p,s)	VDZ(p,s)	VDZ(p,s)		VDZ(d,s)	VDZ(d,s)	VDZ(d,s)	VDZ(d,s)	VDZ(d,s)	VDZ(d,s)	VDZ(d,s)	VDZ(d,s)		VTZ(f,p)	VTZ(f,p)	VTZ(f,p)	VTZ(f,p)	VTZ(f,p)	VTZ(f,p)	VTZ(f,p)	VTZ(f,p)	VTZ(f,p)		haVDZ	haVDZ	haVDZ	haVDZ	haVDZ	haVDZ	haVTZ	haVTZ	haVTZ	haVTZ	haVTZ	haVTZ		VQZ(f,d)	VQZ(f,d)	VQZ(f,d)	VQZ(f,d)	VQZ(f,d)	VQZ(f,d)
	01-water_ammonia_0.90re	-132.148	-132.392	-132.411	-132.414	-132.414	-132.414	-132.414	-132.415		-132.187	-132.547	-132.571	-132.576	-132.575	-132.575	-132.576	-132.577		-132.279	-132.773	-132.787	-132.791	-132.806	-132.806	-132.806	-132.806	-132.807		-132.251	-132.671	-132.693	-132.704	-132.703	-132.704	-132.285	-132.797	-132.812	-132.83	-132.83	-132.83		-132.292	-132.819	-132.833	-132.851	-132.851	-132.851
	01-water_ammonia_0.95re	-132.149	-132.393	-132.412	-132.415	-132.415	-132.415	-132.415	-132.416		-132.189	-132.548	-132.572	-132.577	-132.577	-132.577	-132.577	-132.578		-132.281	-132.773	-132.789	-132.792	-132.807	-132.807	-132.807	-132.807	-132.808		-132.252	-132.672	-132.694	-132.705	-132.705	-132.705	-132.286	-132.798	-132.813	-132.831	-132.831	-132.831		-132.294	-132.82	-132.834	-132.852	-132.851	-132.852
	01-water_ammonia_1.00re	-132.149	-132.393	-132.412	-132.415	-132.415	-132.415	-132.415	-132.416		-132.19	-132.548	-132.573	-132.577	-132.577	-132.577	-132.578	-132.579		-132.281	-132.774	-132.789	-132.792	-132.808	-132.807	-132.807	-132.808	-132.808		-132.253	-132.672	-132.694	-132.705	-132.705	-132.706	-132.287	-132.798	-132.814	-132.831	-132.831	-132.831		-132.295	-132.82	-132.834	-132.852	-132.852	-132.852
	01-water_ammonia_1.05re	-132.149	-132.393	-132.412	-132.415	-132.415	-132.415	-132.415	-132.416		-132.19	-132.548	-132.573	-132.577	-132.577	-132.577	-132.578	-132.579		-132.282	-132.774	-132.789	-132.792	-132.808	-132.807	-132.807	-132.808	-132.808		-132.253	-132.672	-132.694	-132.705	-132.705	-132.705	-132.288	-132.798	-132.814	-132.831	-132.831	-132.831		-132.295	-132.82	-132.834	-132.852	-132.852	-132.852
	01-water_ammonia_1.10re	-132.148	-132.392	-132.412	-132.415	-132.414	-132.414	-132.415	-132.415		-132.189	-132.548	-132.573	-132.577	-132.577	-132.577	-132.577	-132.578		-132.282	-132.773	-132.788	-132.792	-132.807	-132.807	-132.807	-132.807	-132.808		-132.253	-132.672	-132.694	-132.705	-132.704	-132.705	-132.288	-132.797	-132.813	-132.83	-132.83	-132.831		-132.295	-132.82	-132.834	-132.851	-132.851	-132.852
	01-water_ammonia_1.25re	-132.146	-132.39	-132.41	-132.412	-132.412	-132.412	-132.412	-132.413		-132.188	-132.545	-132.571	-132.575	-132.575	-132.575	-132.575	-132.576		-132.281	-132.771	-132.786	-132.79	-132.805	-132.805	-132.805	-132.805	-132.806		-132.252	-132.67	-132.692	-132.703	-132.703	-132.703	-132.287	-132.795	-132.811	-132.828	-132.828	-132.829		-132.294	-132.817	-132.832	-132.849	-132.849	-132.85
	01-water_ammonia_1.50re	-132.142	-132.386	-132.406	-132.408	-132.408	-132.408	-132.408	-132.409		-132.185	-132.542	-132.567	-132.572	-132.571	-132.571	-132.572	-132.573		-132.278	-132.768	-132.783	-132.787	-132.802	-132.802	-132.801	-132.802	-132.803		-132.25	-132.667	-132.69	-132.7	-132.7	-132.7	-132.284	-132.792	-132.809	-132.826	-132.825	-132.826		-132.292	-132.814	-132.829	-132.846	-132.846	-132.847
	01-water_ammonia_2.00re	-132.138	-132.381	-132.401	-132.403	-132.403	-132.403	-132.403	-132.404		-132.181	-132.537	-132.563	-132.567	-132.567	-132.567	-132.567	-132.568		-132.275	-132.764	-132.78	-132.783	-132.799	-132.798	-132.798	-132.799	-132.799		-132.247	-132.664	-132.687	-132.697	-132.697	-132.697	-132.282	-132.789	-132.806	-132.823	-132.822	-132.823		-132.289	-132.811	-132.826	-132.843	-132.843	-132.844
	02-water_water_0.90re	-151.972	-152.229	-152.242	-152.244	-152.244	-152.244	-152.244	-152.245		-152.015	-152.394	-152.413	-152.417	-152.417	-152.417	-152.417	-152.418		-152.118	-152.638	-152.646	-152.649	-152.665	-152.665	-152.665	-152.665	-152.666		-152.086	-152.525	-152.54	-152.55	-152.55	-152.551	-152.125	-152.663	-152.672	-152.69	-152.69	-152.69		-152.134	-152.689	-152.696	-152.714	-152.714	-152.714
	02-water_water_0.95re	-151.973	-152.23	-152.243	-152.245	-152.245	-152.245	-152.245	-152.246		-152.016	-152.395	-152.414	-152.418	-152.418	-152.418	-152.418	-152.419		-152.119	-152.639	-152.647	-152.65	-152.666	-152.666	-152.665	-152.666	-152.667		-152.087	-152.526	-152.541	-152.551	-152.551	-152.552	-152.126	-152.664	-152.673	-152.691	-152.69	-152.691		-152.135	-152.69	-152.697	-152.715	-152.715	-152.715
	02-water_water_1.00re	-151.973	-152.23	-152.243	-152.245	-152.245	-152.245	-152.245	-152.246		-152.016	-152.395	-152.414	-152.418	-152.418	-152.418	-152.418	-152.419		-152.12	-152.639	-152.647	-152.651	-152.666	-152.666	-152.666	-152.666	-152.667		-152.088	-152.526	-152.541	-152.552	-152.551	-152.552	-152.126	-152.664	-152.673	-152.691	-152.691	-152.691		-152.135	-152.69	-152.697	-152.715	-152.715	-152.715
	02-water_water_1.05re	-151.973	-152.229	-152.243	-152.245	-152.245	-152.245	-152.245	-152.246		-152.016	-152.395	-152.414	-152.418	-152.418	-152.418	-152.418	-152.419		-152.12	-152.639	-152.647	-152.651	-152.666	-152.666	-152.666	-152.666	-152.667		-152.088	-152.526	-152.541	-152.551	-152.551	-152.552	-152.127	-152.664	-152.673	-152.691	-152.69	-152.691		-152.136	-152.689	-152.697	-152.715	-152.715	-152.715
	02-water_water_1.10re	-151.972	-152.229	-152.242	-152.244	-152.244	-152.244	-152.244	-152.245		-152.016	-152.395	-152.414	-152.418	-152.417	-152.417	-152.418	-152.419		-152.12	-152.638	-152.646	-152.65	-152.666	-152.665	-152.665	-152.666	-152.666		-152.088	-152.526	-152.541	-152.551	-152.551	-152.552	-152.127	-152.664	-152.673	-152.69	-152.69	-152.69		-152.136	-152.689	-152.697	-152.715	-152.714	-152.715
	02-water_water_1.25re	-151.97	-152.227	-152.24	-152.242	-152.242	-152.242	-152.242	-152.243		-152.014	-152.392	-152.412	-152.416	-152.415	-152.415	-152.416	-152.417		-152.119	-152.637	-152.645	-152.649	-152.664	-152.664	-152.663	-152.664	-152.665		-152.087	-152.524	-152.54	-152.55	-152.55	-152.55	-152.126	-152.662	-152.671	-152.689	-152.688	-152.689		-152.135	-152.687	-152.695	-152.713	-152.713	-152.713
	02-water_water_1.50re	-151.967	-152.223	-152.236	-152.239	-152.238	-152.238	-152.239	-152.239		-152.011	-152.389	-152.409	-152.412	-152.412	-152.412	-152.412	-152.413		-152.117	-152.634	-152.642	-152.646	-152.661	-152.661	-152.661	-152.661	-152.662		-152.085	-152.522	-152.537	-152.547	-152.547	-152.548	-152.124	-152.66	-152.669	-152.686	-152.686	-152.687		-152.133	-152.685	-152.693	-152.711	-152.71	-152.711
	02-water_water_2.00re	-151.963	-152.219	-152.232	-152.234	-152.234	-152.234	-152.234	-152.235		-152.008	-152.385	-152.405	-152.409	-152.408	-152.408	-152.409	-152.41		-152.114	-152.631	-152.64	-152.643	-152.659	-152.658	-152.658	-152.658	-152.659		-152.083	-152.52	-152.535	-152.545	-152.545	-152.546	-152.122	-152.658	-152.667	-152.684	-152.684	-152.684		-152.131	-152.683	-152.691	-152.708	-152.708	-152.708
	03-HCN_HCN_0.90re	-185.677	-186.103	-186.105	-186.121	-186.119	-186.119	-186.119	-186.122		-185.763	-186.326	-186.342	-186.367	-186.365	-186.365	-186.366	-186.369		-185.82	-186.511	-186.509	-186.519	-186.556	-186.555	-186.553	-186.554	-186.558		-185.779	-186.37	-186.385	-186.412	-186.411	-186.413	-185.822	-186.525	-186.531	-186.568	-186.567	-186.568		-185.832	-186.554	-186.556	-186.595	-186.594	-186.595
	03-HCN_HCN_0.95re	-185.678	-186.104	-186.106	-186.121	-186.12	-186.12	-186.12	-186.123		-185.764	-186.326	-186.343	-186.368	-186.366	-186.366	-186.367	-186.37		-185.821	-186.512	-186.51	-186.519	-186.557	-186.555	-186.554	-186.555	-186.558		-185.78	-186.371	-186.386	-186.413	-186.412	-186.413	-185.823	-186.526	-186.532	-186.569	-186.568	-186.568		-185.833	-186.555	-186.557	-186.596	-186.594	-186.595
	03-HCN_HCN_1.00re	-185.678	-186.104	-186.106	-186.122	-186.12	-186.12	-186.12	-186.123		-185.765	-186.327	-186.343	-186.368	-186.367	-186.366	-186.367	-186.37		-185.821	-186.512	-186.51	-186.519	-186.557	-186.555	-186.554	-186.555	-186.558		-185.781	-186.371	-186.386	-186.413	-186.412	-186.414	-185.824	-186.526	-186.532	-186.569	-186.568	-186.569		-185.834	-186.555	-186.557	-186.596	-186.595	-186.595
	03-HCN_HCN_1.05re	-185.678	-186.104	-186.106	-186.122	-186.12	-186.12	-186.12	-186.123		-185.765	-186.327	-186.343	-186.368	-186.367	-186.366	-186.367	-186.37		-185.821	-186.512	-186.51	-186.519	-186.557	-186.555	-186.554	-186.555	-186.558		-185.781	-186.371	-186.386	-186.413	-186.412	-186.414	-185.824	-186.526	-186.532	-186.569	-186.568	-186.568		-185.834	-186.555	-186.557	-186.596	-186.594	-186.595
	03-HCN_HCN_1.10re	-185.677	-186.103	-186.106	-186.121	-186.12	-186.12	-186.12	-186.123		-185.765	-186.326	-186.343	-186.368	-186.366	-186.366	-186.367	-186.37		-185.821	-186.511	-186.509	-186.519	-186.557	-186.555	-186.554	-186.555	-186.558		-185.781	-186.37	-186.386	-186.413	-186.412	-186.413	-185.824	-186.525	-186.531	-186.569	-186.567	-186.568		-185.834	-186.554	-186.557	-186.595	-186.594	-186.595
	03-HCN_HCN_1.25re	-185.676	-186.102	-186.104	-186.12	-186.118	-186.118	-186.118	-186.121		-185.763	-186.325	-186.342	-186.367	-186.365	-186.364	-186.365	-186.368		-185.82	-186.51	-186.508	-186.518	-186.555	-186.554	-186.552	-186.553	-186.557		-185.779	-186.369	-186.385	-186.412	-186.411	-186.412	-185.823	-186.524	-186.53	-186.567	-186.566	-186.567		-185.833	-186.553	-186.556	-186.594	-186.593	-186.594
	03-HCN_HCN_1.50re	-185.673	-186.098	-186.101	-186.117	-186.115	-186.115	-186.115	-186.118		-185.761	-186.322	-186.339	-186.364	-186.363	-186.362	-186.363	-186.366		-185.819	-186.508	-186.506	-186.516	-186.553	-186.552	-186.55	-186.551	-186.554		-185.778	-186.367	-186.383	-186.41	-186.409	-186.41	-185.821	-186.522	-186.528	-186.565	-186.564	-186.565		-185.831	-186.551	-186.554	-186.592	-186.591	-186.592
	03-HCN_HCN_2.00re	-185.671	-186.096	-186.098	-186.114	-186.112	-186.112	-186.112	-186.115		-185.759	-186.32	-186.337	-186.362	-186.36	-186.36	-186.361	-186.363		-185.817	-186.506	-186.504	-186.514	-186.551	-186.55	-186.548	-186.549	-186.552		-185.776	-186.365	-186.381	-186.408	-186.407	-186.408	-185.819	-186.52	-186.526	-186.563	-186.562	-186.563		-185.829	-186.549	-186.552	-186.59	-186.589	-186.59
	04-HF_HF_0.90re	-199.987	-200.244	-200.249	-200.25	-200.25	-200.25	-200.25	-200.251		-200.013	-200.405	-200.415	-200.418	-200.418	-200.418	-200.418	-200.419		-200.12	-200.663	-200.663	-200.667	-200.68	-200.68	-200.68	-200.68	-200.68		-200.071	-200.516	-200.523	-200.531	-200.531	-200.531	-200.126	-200.687	-200.689	-200.705	-200.705	-200.705		-200.14	-200.721	-200.722	-200.737	-200.737	-200.737
	04-HF_HF_0.95re	-199.988	-200.245	-200.249	-200.251	-200.251	-200.251	-200.251	-200.252		-200.014	-200.406	-200.416	-200.419	-200.418	-200.418	-200.418	-200.419		-200.121	-200.664	-200.664	-200.668	-200.681	-200.681	-200.681	-200.681	-200.681		-200.072	-200.516	-200.524	-200.532	-200.532	-200.532	-200.127	-200.688	-200.69	-200.705	-200.705	-200.705		-200.141	-200.721	-200.722	-200.738	-200.738	-200.738
	04-HF_HF_1.00re	-199.988	-200.245	-200.25	-200.251	-200.251	-200.251	-200.251	-200.252		-200.014	-200.406	-200.416	-200.419	-200.418	-200.419	-200.419	-200.42		-200.122	-200.664	-200.664	-200.668	-200.681	-200.681	-200.681	-200.681	-200.681		-200.072	-200.517	-200.524	-200.532	-200.532	-200.533	-200.128	-200.688	-200.69	-200.706	-200.705	-200.706		-200.141	-200.722	-200.723	-200.738	-200.738	-200.738
	04-HF_HF_1.05re	-199.988	-200.245	-200.249	-200.251	-200.251	-200.251	-200.251	-200.252		-200.014	-200.405	-200.416	-200.418	-200.418	-200.418	-200.418	-200.419		-200.122	-200.664	-200.664	-200.668	-200.681	-200.681	-200.681	-200.681	-200.681		-200.072	-200.517	-200.524	-200.532	-200.532	-200.532	-200.128	-200.688	-200.69	-200.705	-200.705	-200.705		-200.141	-200.721	-200.722	-200.738	-200.738	-200.738
	04-HF_HF_1.10re	-199.987	-200.244	-200.249	-200.251	-200.25	-200.25	-200.25	-200.251		-200.013	-200.405	-200.415	-200.418	-200.418	-200.418	-200.418	-200.419		-200.122	-200.663	-200.663	-200.668	-200.681	-200.68	-200.68	-200.68	-200.681		-200.072	-200.516	-200.524	-200.532	-200.532	-200.532	-200.128	-200.688	-200.69	-200.705	-200.705	-200.705		-200.141	-200.721	-200.722	-200.738	-200.738	-200.738
	04-HF_HF_1.25re	-199.985	-200.242	-200.247	-200.249	-200.248	-200.248	-200.248	-200.249		-200.011	-200.403	-200.413	-200.416	-200.416	-200.416	-200.416	-200.417		-200.121	-200.662	-200.662	-200.666	-200.679	-200.679	-200.679	-200.679	-200.679		-200.071	-200.515	-200.522	-200.53	-200.531	-200.531	-200.127	-200.686	-200.689	-200.704	-200.704	-200.704		-200.14	-200.72	-200.721	-200.736	-200.736	-200.736
	04-HF_HF_1.50re	-199.982	-200.239	-200.244	-200.245	-200.245	-200.245	-200.245	-200.246		-200.009	-200.399	-200.41	-200.413	-200.412	-200.412	-200.413	-200.413		-200.119	-200.659	-200.66	-200.664	-200.677	-200.676	-200.676	-200.676	-200.677		-200.069	-200.513	-200.52	-200.528	-200.529	-200.529	-200.125	-200.684	-200.687	-200.702	-200.702	-200.702		-200.138	-200.717	-200.719	-200.734	-200.734	-200.734
	04-HF_HF_2.00re	-199.979	-200.235	-200.24	-200.242	-200.242	-200.242	-200.242	-200.242		-200.006	-200.396	-200.407	-200.409	-200.409	-200.409	-200.409	-200.41		-200.116	-200.657	-200.657	-200.661	-200.674	-200.674	-200.674	-200.674	-200.674		-200.067	-200.511	-200.518	-200.526	-200.527	-200.527	-200.123	-200.682	-200.685	-200.7	-200.7	-200.7		-200.136	-200.715	-200.717	-200.732	-200.732	-200.732
	05-NH3_NH3_0.90re	-112.315	-112.547	-112.573	-112.577	-112.576	-112.576	-112.577	-112.577		-112.356	-112.694	-112.725	-112.73	-112.73	-112.73	-112.73	-112.731		-112.436	-112.901	-112.924	-112.926	-112.942	-112.942	-112.941	-112.942	-112.943		-112.411	-112.809	-112.839	-112.85	-112.85	-112.85	-112.441	-112.923	-112.946	-112.963	-112.963	-112.964		-112.447	-112.943	-112.964	-112.981	-112.981	-112.982
	05-NH3_NH3_0.95re	-112.316	-112.547	-112.574	-112.577	-112.577	-112.577	-112.577	-112.578		-112.357	-112.694	-112.725	-112.731	-112.73	-112.73	-112.731	-112.732		-112.437	-112.901	-112.924	-112.927	-112.942	-112.942	-112.942	-112.942	-112.943		-112.412	-112.81	-112.84	-112.85	-112.85	-112.851	-112.442	-112.924	-112.947	-112.964	-112.963	-112.964		-112.448	-112.943	-112.964	-112.982	-112.981	-112.982
	05-NH3_NH3_1.00re	-112.316	-112.547	-112.574	-112.577	-112.577	-112.577	-112.577	-112.578		-112.357	-112.694	-112.725	-112.731	-112.73	-112.73	-112.731	-112.732		-112.438	-112.901	-112.924	-112.927	-112.942	-112.942	-112.942	-112.943	-112.943		-112.412	-112.81	-112.84	-112.851	-112.851	-112.851	-112.443	-112.924	-112.947	-112.964	-112.963	-112.964		-112.449	-112.943	-112.964	-112.982	-112.982	-112.982
	05-NH3_NH3_1.05re	-112.316	-112.547	-112.573	-112.577	-112.576	-112.576	-112.577	-112.577		-112.357	-112.694	-112.725	-112.73	-112.73	-112.73	-112.731	-112.731		-112.438	-112.901	-112.924	-112.927	-112.942	-112.942	-112.942	-112.942	-112.943		-112.413	-112.81	-112.84	-112.851	-112.851	-112.851	-112.443	-112.924	-112.947	-112.964	-112.963	-112.964		-112.449	-112.943	-112.964	-112.982	-112.981	-112.982
	05-NH3_NH3_1.10re	-112.316	-112.546	-112.573	-112.576	-112.576	-112.576	-112.576	-112.577		-112.357	-112.693	-112.725	-112.73	-112.73	-112.73	-112.73	-112.731		-112.438	-112.901	-112.924	-112.927	-112.942	-112.942	-112.941	-112.942	-112.943		-112.413	-112.81	-112.84	-112.851	-112.85	-112.851	-112.443	-112.923	-112.947	-112.963	-112.963	-112.964		-112.449	-112.943	-112.964	-112.981	-112.981	-112.982
	05-NH3_NH3_1.25re	-112.314	-112.545	-112.571	-112.574	-112.574	-112.574	-112.574	-112.575		-112.356	-112.692	-112.723	-112.728	-112.728	-112.728	-112.729	-112.729		-112.438	-112.9	-112.923	-112.925	-112.941	-112.94	-112.94	-112.941	-112.941		-112.412	-112.809	-112.839	-112.85	-112.85	-112.85	-112.443	-112.922	-112.946	-112.962	-112.962	-112.963		-112.449	-112.942	-112.963	-112.98	-112.98	-112.981
	05-NH3_NH3_1.50re	-112.312	-112.542	-112.568	-112.571	-112.571	-112.571	-112.571	-112.572		-112.354	-112.689	-112.721	-112.726	-112.726	-112.726	-112.726	-112.727		-112.436	-112.898	-112.921	-112.924	-112.939	-112.938	-112.938	-112.939	-112.94		-112.412	-112.808	-112.838	-112.848	-112.848	-112.849	-112.442	-112.921	-112.944	-112.961	-112.961	-112.961		-112.448	-112.94	-112.962	-112.979	-112.978	-112.979
	05-NH3_NH3_2.00re	-112.31	-112.539	-112.566	-112.569	-112.569	-112.569	-112.569	-112.569		-112.353	-112.687	-112.719	-112.724	-112.723	-112.723	-112.724	-112.725		-112.435	-112.896	-112.919	-112.922	-112.937	-112.937	-112.936	-112.937	-112.938		-112.41	-112.806	-112.836	-112.847	-112.847	-112.848	-112.441	-112.919	-112.943	-112.959	-112.959	-112.96		-112.446	-112.938	-112.96	-112.977	-112.977	-112.977
	06-methane_HF_0.90re	-140.165	-140.389	-140.411	-140.413	-140.413	-140.413	-140.414	-140.414		-140.187	-140.52	-140.546	-140.551	-140.55	-140.55	-140.551	-140.551		-140.27	-140.736	-140.755	-140.758	-140.772	-140.771	-140.771	-140.772	-140.772		-140.231	-140.621	-140.648	-140.657	-140.657	-140.658	-140.273	-140.756	-140.777	-140.791	-140.791	-140.792		-140.282	-140.781	-140.8	-140.815	-140.815	-140.815
	06-methane_HF_0.95re	-140.166	-140.39	-140.412	-140.414	-140.414	-140.414	-140.415	-140.415		-140.188	-140.52	-140.547	-140.551	-140.551	-140.551	-140.552	-140.552		-140.271	-140.736	-140.754	-140.759	-140.772	-140.772	-140.772	-140.772	-140.773		-140.232	-140.622	-140.649	-140.658	-140.658	-140.658	-140.274	-140.756	-140.777	-140.792	-140.791	-140.792		-140.284	-140.782	-140.801	-140.815	-140.815	-140.816
	06-methane_HF_1.00re	-140.166	-140.39	-140.412	-140.415	-140.415	-140.415	-140.415	-140.415		-140.189	-140.521	-140.548	-140.552	-140.551	-140.551	-140.552	-140.552		-140.271	-140.736	-140.755	-140.759	-140.772	-140.772	-140.772	-140.772	-140.773		-140.232	-140.622	-140.649	-140.658	-140.658	-140.658	-140.275	-140.756	-140.777	-140.792	-140.792	-140.792		-140.284	-140.782	-140.801	-140.816	-140.815	-140.816
	06-methane_HF_1.05re	-140.167	-140.39	-140.413	-140.415	-140.415	-140.415	-140.415	-140.416		-140.189	-140.521	-140.548	-140.552	-140.551	-140.551	-140.552	-140.552		-140.272	-140.736	-140.755	-140.759	-140.772	-140.772	-140.772	-140.772	-140.773		-140.233	-140.622	-140.649	-140.658	-140.658	-140.658	-140.275	-140.756	-140.777	-140.792	-140.792	-140.792		-140.284	-140.782	-140.801	-140.815	-140.815	-140.816
	06-methane_HF_1.10re	-140.167	-140.39	-140.412	-140.415	-140.415	-140.415	-140.415	-140.415		-140.189	-140.52	-140.547	-140.552	-140.551	-140.551	-140.552	-140.552		-140.272	-140.736	-140.755	-140.759	-140.772	-140.771	-140.771	-140.772	-140.772		-140.233	-140.622	-140.649	-140.658	-140.658	-140.658	-140.275	-140.756	-140.777	-140.791	-140.791	-140.792		-140.285	-140.781	-140.801	-140.815	-140.815	-140.816
	06-methane_HF_1.25re	-140.166	-140.39	-140.412	-140.414	-140.414	-140.414	-140.414	-140.415		-140.189	-140.52	-140.547	-140.551	-140.55	-140.55	-140.551	-140.551		-140.271	-140.735	-140.754	-140.758	-140.771	-140.771	-140.771	-140.771	-140.772		-140.233	-140.622	-140.649	-140.657	-140.657	-140.658	-140.275	-140.755	-140.777	-140.791	-140.791	-140.791		-140.284	-140.781	-140.8	-140.815	-140.814	-140.815
	06-methane_HF_1.50re	-140.165	-140.389	-140.411	-140.413	-140.413	-140.413	-140.413	-140.414		-140.188	-140.518	-140.546	-140.55	-140.549	-140.549	-140.55	-140.55		-140.271	-140.734	-140.753	-140.757	-140.77	-140.77	-140.77	-140.77	-140.771		-140.232	-140.621	-140.648	-140.656	-140.656	-140.657	-140.275	-140.755	-140.776	-140.79	-140.79	-140.79		-140.284	-140.78	-140.799	-140.814	-140.813	-140.814
	06-methane_HF_2.00re	-140.165	-140.388	-140.41	-140.413	-140.412	-140.412	-140.413	-140.413		-140.187	-140.518	-140.545	-140.549	-140.549	-140.549	-140.549	-140.55		-140.271	-140.733	-140.752	-140.757	-140.769	-140.769	-140.769	-140.769	-140.77		-140.232	-140.62	-140.647	-140.656	-140.656	-140.656	-140.274	-140.754	-140.775	-140.789	-140.789	-140.79		-140.284	-140.779	-140.799	-140.813	-140.813	-140.813
	07-NH3_CH4_0.90re	-96.3319	-96.5431	-96.576	-96.5794	-96.5792	-96.5792	-96.5796	-96.5799		-96.3621	-96.6668	-96.7041	-96.7095	-96.7092	-96.7092	-96.7098	-96.7103		-96.43	-96.8551	-96.8854	-96.8889	-96.903	-96.9026	-96.9024	-96.9032	-96.9037		-96.4032	-96.769	-96.8075	-96.8173	-96.8171	-96.818	-96.4326	-96.8736	-96.9053	-96.9203	-96.92	-96.9209		-96.4383	-96.8922	-96.9215	-96.9371	-96.9368	-96.9376
	07-NH3_CH4_0.95re	-96.3324	-96.5434	-96.5764	-96.5797	-96.5795	-96.5795	-96.5799	-96.5803		-96.3626	-96.667	-96.7044	-96.7097	-96.7094	-96.7094	-96.71	-96.7105		-96.4306	-96.8552	-96.8855	-96.889	-96.9031	-96.9027	-96.9025	-96.9034	-96.9038		-96.4039	-96.7693	-96.8079	-96.8176	-96.8174	-96.8184	-96.4332	-96.8738	-96.9056	-96.9206	-96.9203	-96.9212		-96.439	-96.8924	-96.9218	-96.9373	-96.937	-96.9378
	07-NH3_CH4_1.00re	-96.3326	-96.5435	-96.5765	-96.5798	-96.5796	-96.5796	-96.58	-96.5803		-96.3629	-96.667	-96.7045	-96.7097	-96.7094	-96.7095	-96.71	-96.7106		-96.4309	-96.8551	-96.8855	-96.8891	-96.9031	-96.9027	-96.9025	-96.9033	-96.9038		-96.4042	-96.7694	-96.808	-96.8177	-96.8175	-96.8185	-96.4336	-96.8739	-96.9057	-96.9206	-96.9204	-96.9213		-96.4393	-96.8924	-96.9218	-96.9373	-96.9371	-96.9379
	07-NH3_CH4_1.05re	-96.3327	-96.5434	-96.5764	-96.5797	-96.5795	-96.5795	-96.5799	-96.5803		-96.363	-96.6669	-96.7044	-96.7096	-96.7093	-96.7093	-96.7099	-96.7104		-96.431	-96.855	-96.8854	-96.889	-96.903	-96.9026	-96.9024	-96.9032	-96.9037		-96.4044	-96.7694	-96.8081	-96.8177	-96.8175	-96.8185	-96.4338	-96.8739	-96.9057	-96.9206	-96.9203	-96.9212		-96.4395	-96.8924	-96.9218	-96.9373	-96.937	-96.9378
	07-NH3_CH4_1.10re	-96.3327	-96.5433	-96.5763	-96.5795	-96.5793	-96.5794	-96.5797	-96.5801		-96.363	-96.6667	-96.7042	-96.7094	-96.7091	-96.7091	-96.7097	-96.7102		-96.431	-96.8549	-96.8853	-96.8889	-96.9028	-96.9024	-96.9022	-96.9031	-96.9035		-96.4045	-96.7694	-96.808	-96.8177	-96.8175	-96.8184	-96.4339	-96.8738	-96.9057	-96.9205	-96.9202	-96.9211		-96.4396	-96.8923	-96.9217	-96.9371	-96.9369	-96.9377
	07-NH3_CH4_1.25re	-96.3323	-96.5424	-96.5754	-96.5786	-96.5784	-96.5784	-96.5788	-96.5791		-96.3626	-96.6657	-96.7033	-96.7084	-96.7081	-96.7082	-96.7087	-96.7093		-96.4309	-96.8544	-96.8848	-96.8885	-96.9024	-96.902	-96.9018	-96.9026	-96.9031		-96.4045	-96.769	-96.8077	-96.8173	-96.8171	-96.8181	-96.434	-96.8735	-96.9054	-96.9202	-96.9199	-96.9208		-96.4395	-96.8918	-96.9213	-96.9367	-96.9364	-96.9372
	07-NH3_CH4_1.50re	-96.3314	-96.5411	-96.574	-96.5771	-96.577	-96.577	-96.5774	-96.5777		-96.3617	-96.6644	-96.702	-96.7071	-96.7068	-96.7069	-96.7074	-96.7079		-96.4306	-96.8538	-96.8842	-96.8879	-96.9017	-96.9014	-96.9011	-96.902	-96.9024		-96.4044	-96.7686	-96.8073	-96.8168	-96.8167	-96.8176	-96.4338	-96.8731	-96.905	-96.9198	-96.9195	-96.9204		-96.4393	-96.8914	-96.9209	-96.9362	-96.936	-96.9368
	07-NH3_CH4_2.00re	-96.331	-96.5405	-96.5735	-96.5766	-96.5765	-96.5765	-96.5768	-96.5772		-96.3613	-96.6639	-96.7016	-96.7066	-96.7063	-96.7064	-96.7069	-96.7074		-96.4302	-96.8532	-96.8837	-96.8874	-96.9012	-96.9008	-96.9006	-96.9014	-96.9019		-96.4042	-96.7682	-96.8069	-96.8164	-96.8162	-96.8172	-96.4337	-96.8728	-96.9048	-96.9195	-96.9192	-96.9201		-96.4391	-96.891	-96.9206	-96.9359	-96.9356	-96.9364
	08-methane_water_0.90re	-116.158	-116.382	-116.408	-116.411	-116.411	-116.411	-116.411	-116.412		-116.189	-116.515	-116.546	-116.551	-116.551	-116.551	-116.551	-116.552		-116.269	-116.722	-116.745	-116.749	-116.763	-116.763	-116.762	-116.763	-116.764		-116.239	-116.625	-116.656	-116.666	-116.666	-116.666	-116.273	-116.742	-116.767	-116.782	-116.782	-116.783		-116.28	-116.764	-116.786	-116.802	-116.802	-116.802
	08-methane_water_0.95re	-116.158	-116.382	-116.408	-116.411	-116.411	-116.411	-116.411	-116.412		-116.19	-116.515	-116.546	-116.551	-116.551	-116.551	-116.551	-116.552		-116.27	-116.722	-116.745	-116.749	-116.763	-116.763	-116.763	-116.763	-116.764		-116.24	-116.625	-116.657	-116.666	-116.666	-116.667	-116.274	-116.742	-116.767	-116.782	-116.782	-116.783		-116.281	-116.764	-116.786	-116.802	-116.802	-116.803
	08-methane_water_1.00re	-116.158	-116.382	-116.408	-116.411	-116.411	-116.411	-116.411	-116.412		-116.19	-116.515	-116.546	-116.551	-116.551	-116.551	-116.551	-116.552		-116.27	-116.722	-116.745	-116.749	-116.763	-116.763	-116.763	-116.763	-116.764		-116.24	-116.625	-116.657	-116.666	-116.666	-116.667	-116.274	-116.742	-116.767	-116.782	-116.782	-116.783		-116.281	-116.764	-116.787	-116.802	-116.802	-116.803
	08-methane_water_1.05re	-116.158	-116.382	-116.408	-116.411	-116.411	-116.411	-116.411	-116.412		-116.19	-116.515	-116.546	-116.551	-116.551	-116.551	-116.551	-116.552		-116.27	-116.722	-116.745	-116.749	-116.763	-116.763	-116.762	-116.763	-116.764		-116.24	-116.625	-116.657	-116.666	-116.666	-116.667	-116.274	-116.742	-116.767	-116.782	-116.782	-116.783		-116.281	-116.764	-116.786	-116.802	-116.802	-116.803
	08-methane_water_1.10re	-116.158	-116.382	-116.408	-116.411	-116.411	-116.411	-116.411	-116.412		-116.19	-116.515	-116.546	-116.551	-116.55	-116.55	-116.551	-116.552		-116.27	-116.722	-116.745	-116.749	-116.763	-116.763	-116.762	-116.763	-116.764		-116.24	-116.625	-116.657	-116.666	-116.666	-116.667	-116.274	-116.742	-116.767	-116.782	-116.782	-116.783		-116.281	-116.764	-116.786	-116.802	-116.802	-116.802
	08-methane_water_1.25re	-116.158	-116.381	-116.407	-116.41	-116.41	-116.41	-116.41	-116.411		-116.189	-116.514	-116.545	-116.55	-116.549	-116.549	-116.55	-116.551		-116.27	-116.721	-116.744	-116.749	-116.763	-116.762	-116.762	-116.763	-116.763		-116.24	-116.625	-116.656	-116.666	-116.666	-116.666	-116.274	-116.742	-116.767	-116.782	-116.782	-116.783		-116.281	-116.763	-116.786	-116.802	-116.801	-116.802
	08-methane_water_1.50re	-116.157	-116.38	-116.406	-116.409	-116.409	-116.409	-116.409	-116.41		-116.189	-116.513	-116.544	-116.549	-116.548	-116.548	-116.549	-116.55		-116.27	-116.721	-116.744	-116.748	-116.762	-116.762	-116.761	-116.762	-116.763		-116.24	-116.625	-116.656	-116.665	-116.665	-116.666	-116.274	-116.742	-116.767	-116.782	-116.781	-116.782		-116.281	-116.763	-116.786	-116.801	-116.801	-116.802
	08-methane_water_2.00re	-116.157	-116.379	-116.406	-116.408	-116.408	-116.408	-116.409	-116.409		-116.188	-116.512	-116.544	-116.548	-116.548	-116.548	-116.549	-116.549		-116.27	-116.72	-116.744	-116.748	-116.762	-116.761	-116.761	-116.762	-116.762		-116.24	-116.624	-116.656	-116.665	-116.665	-116.666	-116.274	-116.742	-116.766	-116.781	-116.781	-116.782		-116.281	-116.763	-116.785	-116.801	-116.801	-116.801
	09-formaldehyde_formaldehyde_0.90re	-227.633	-228.065	-228.085	-228.1	-228.098	-228.098	-228.099	-228.101		-227.738	-228.35	-228.378	-228.4	-228.398	-228.398	-228.398	-228.401		-227.82	-228.612	-228.62	-228.631	-228.668	-228.666	-228.665	-228.666	-228.668		-227.767	-228.438	-228.465	-228.49	-228.49	-228.491	-227.825	-228.636	-228.653	-228.689	-228.688	-228.689		-227.838	-228.673	-228.686	-228.723	-228.723	-228.723
	09-formaldehyde_formaldehyde_0.95re	-227.637	-228.069	-228.089	-228.104	-228.102	-228.102	-228.102	-228.104		-227.742	-228.353	-228.381	-228.403	-228.401	-228.4	-228.401	-228.403		-227.824	-228.614	-228.623	-228.634	-228.67	-228.668	-228.667	-228.668	-228.67		-227.771	-228.44	-228.468	-228.493	-228.492	-228.493	-227.829	-228.638	-228.655	-228.691	-228.69	-228.691		-227.842	-228.675	-228.688	-228.726	-228.725	-228.726
	09-formaldehyde_formaldehyde_1.00re	-227.639	-228.07	-228.091	-228.105	-228.103	-228.104	-228.104	-228.106		-227.744	-228.354	-228.382	-228.404	-228.402	-228.401	-228.402	-228.404		-227.826	-228.615	-228.624	-228.635	-228.671	-228.669	-228.668	-228.669	-228.671		-227.773	-228.441	-228.469	-228.493	-228.493	-228.494	-227.831	-228.639	-228.656	-228.692	-228.691	-228.692		-227.844	-228.675	-228.689	-228.726	-228.725	-228.726
	09-formaldehyde_formaldehyde_1.05re	-227.639	-228.071	-228.092	-228.106	-228.104	-228.104	-228.104	-228.106		-227.744	-228.354	-228.382	-228.404	-228.401	-228.401	-228.402	-228.404		-227.827	-228.615	-228.624	-228.635	-228.671	-228.669	-228.668	-228.669	-228.671		-227.774	-228.441	-228.469	-228.493	-228.493	-228.494	-227.831	-228.638	-228.656	-228.692	-228.691	-228.692		-227.845	-228.675	-228.689	-228.726	-228.725	-228.726
	09-formaldehyde_formaldehyde_1.10re	-227.639	-228.07	-228.091	-228.105	-228.103	-228.104	-228.104	-228.106		-227.744	-228.353	-228.382	-228.403	-228.401	-228.401	-228.402	-228.404		-227.827	-228.614	-228.623	-228.635	-228.67	-228.668	-228.667	-228.668	-228.67		-227.774	-228.44	-228.468	-228.493	-228.492	-228.493	-227.832	-228.638	-228.656	-228.691	-228.69	-228.691		-227.845	-228.674	-228.689	-228.725	-228.724	-228.725
	09-formaldehyde_formaldehyde_1.25re	-227.638	-228.068	-228.089	-228.103	-228.101	-228.101	-228.102	-228.104		-227.742	-228.35	-228.38	-228.4	-228.398	-228.398	-228.399	-228.401		-227.826	-228.612	-228.622	-228.633	-228.668	-228.666	-228.665	-228.666	-228.669		-227.773	-228.438	-228.466	-228.49	-228.49	-228.491	-227.831	-228.636	-228.654	-228.689	-228.688	-228.689		-227.844	-228.672	-228.687	-228.723	-228.723	-228.723
	09-formaldehyde_formaldehyde_1.50re	-227.635	-228.065	-228.086	-228.1	-228.098	-228.098	-228.099	-228.101		-227.74	-228.348	-228.377	-228.397	-228.396	-228.395	-228.396	-228.398		-227.824	-228.61	-228.619	-228.631	-228.666	-228.664	-228.663	-228.664	-228.666		-227.771	-228.436	-228.464	-228.488	-228.488	-228.489	-227.829	-228.633	-228.652	-228.687	-228.686	-228.687		-227.842	-228.67	-228.685	-228.721	-228.72	-228.721
	09-formaldehyde_formaldehyde_2.00re	-227.633	-228.064	-228.085	-228.099	-228.097	-228.097	-228.098	-228.099		-227.738	-228.346	-228.376	-228.396	-228.394	-228.394	-228.395	-228.397		-227.823	-228.608	-228.618	-228.629	-228.664	-228.662	-228.662	-228.663	-228.665		-227.769	-228.434	-228.463	-228.487	-228.486	-228.488	-227.827	-228.632	-228.65	-228.685	-228.684	-228.685		-227.841	-228.669	-228.684	-228.72	-228.719	-228.72
	10-water-ethene_0.90re	-153.986	-154.292	-154.325	-154.332	-154.332	-154.331	-154.332	-154.333		-154.029	-154.471	-154.508	-154.52	-154.519	-154.519	-154.52	-154.521		-154.119	-154.712	-154.738	-154.742	-154.766	-154.765	-154.764	-154.765	-154.767		-154.083	-154.588	-154.624	-154.64	-154.64	-154.641	-154.124	-154.735	-154.763	-154.787	-154.787	-154.788		-154.133	-154.762	-154.786	-154.812	-154.811	-154.812
	10-water-ethene_0.95re	-153.987	-154.293	-154.326	-154.333	-154.333	-154.333	-154.333	-154.334		-154.031	-154.472	-154.509	-154.52	-154.52	-154.52	-154.521	-154.522		-154.121	-154.712	-154.739	-154.743	-154.766	-154.766	-154.765	-154.766	-154.767		-154.084	-154.588	-154.625	-154.641	-154.641	-154.642	-154.125	-154.736	-154.763	-154.788	-154.787	-154.788		-154.134	-154.762	-154.787	-154.813	-154.812	-154.813
	10-water-ethene_1.00re	-153.988	-154.293	-154.327	-154.334	-154.333	-154.333	-154.334	-154.335		-154.032	-154.472	-154.51	-154.521	-154.52	-154.52	-154.521	-154.522		-154.121	-154.712	-154.739	-154.743	-154.766	-154.766	-154.765	-154.766	-154.767		-154.085	-154.589	-154.625	-154.641	-154.641	-154.642	-154.126	-154.736	-154.764	-154.788	-154.787	-154.789		-154.135	-154.762	-154.787	-154.813	-154.812	-154.813
	10-water-ethene_1.05re	-153.988	-154.293	-154.327	-154.334	-154.334	-154.333	-154.334	-154.335		-154.032	-154.472	-154.51	-154.521	-154.52	-154.52	-154.521	-154.522		-154.122	-154.712	-154.739	-154.743	-154.766	-154.766	-154.765	-154.766	-154.767		-154.085	-154.588	-154.625	-154.641	-154.641	-154.642	-154.127	-154.736	-154.764	-154.788	-154.787	-154.788		-154.135	-154.762	-154.787	-154.813	-154.812	-154.813
	10-water-ethene_1.10re	-153.989	-154.293	-154.327	-154.334	-154.334	-154.333	-154.334	-154.335		-154.032	-154.472	-154.51	-154.521	-154.52	-154.52	-154.521	-154.522		-154.122	-154.712	-154.738	-154.743	-154.766	-154.765	-154.765	-154.766	-154.767		-154.086	-154.588	-154.625	-154.641	-154.641	-154.642	-154.127	-154.735	-154.763	-154.788	-154.787	-154.788		-154.136	-154.762	-154.787	-154.812	-154.812	-154.813
	10-water-ethene_1.25re	-153.988	-154.293	-154.327	-154.333	-154.333	-154.333	-154.333	-154.334		-154.032	-154.471	-154.509	-154.52	-154.519	-154.519	-154.52	-154.521		-154.122	-154.711	-154.738	-154.742	-154.765	-154.764	-154.764	-154.765	-154.766		-154.085	-154.587	-154.624	-154.64	-154.64	-154.641	-154.127	-154.734	-154.763	-154.787	-154.786	-154.787		-154.135	-154.761	-154.786	-154.811	-154.811	-154.812
	10-water-ethene_1.50re	-153.987	-154.292	-154.326	-154.332	-154.332	-154.332	-154.332	-154.333		-154.031	-154.469	-154.508	-154.519	-154.518	-154.518	-154.519	-154.52		-154.121	-154.709	-154.736	-154.741	-154.764	-154.763	-154.762	-154.763	-154.765		-154.085	-154.586	-154.623	-154.639	-154.639	-154.64	-154.126	-154.733	-154.761	-154.785	-154.785	-154.786		-154.135	-154.759	-154.785	-154.81	-154.809	-154.81
	10-water-ethene_2.00re	-153.986	-154.29	-154.325	-154.331	-154.331	-154.331	-154.331	-154.332		-154.03	-154.468	-154.507	-154.517	-154.517	-154.517	-154.518	-154.519		-154.12	-154.708	-154.735	-154.74	-154.763	-154.762	-154.761	-154.762	-154.763		-154.084	-154.585	-154.622	-154.638	-154.637	-154.639	-154.125	-154.732	-154.76	-154.784	-154.784	-154.785		-154.134	-154.758	-154.784	-154.809	-154.808	-154.809
	11_formaldehyde-ethene_0.90re	-191.821	-192.215	-192.252	-192.265	-192.263	-192.263	-192.264	-192.265		-191.895	-192.452	-192.494	-192.514	-192.513	-192.512	-192.514	-192.515		-191.973	-192.699	-192.726	-192.734	-192.768	-192.766	-192.765	-192.767	-192.768		-191.925	-192.544	-192.587	-192.611	-192.61	-192.612	-191.976	-192.721	-192.753	-192.787	-192.786	-192.787		-191.987	-192.753	-192.782	-192.817	-192.816	-192.817
	11_formaldehyde-ethene_0.95re	-191.822	-192.215	-192.253	-192.266	-192.264	-192.264	-192.265	-192.266		-191.896	-192.452	-192.495	-192.515	-192.513	-192.513	-192.514	-192.516		-191.974	-192.7	-192.727	-192.735	-192.768	-192.767	-192.766	-192.767	-192.769		-191.927	-192.545	-192.588	-192.611	-192.611	-192.612	-191.977	-192.722	-192.754	-192.787	-192.786	-192.788		-191.988	-192.754	-192.783	-192.817	-192.816	-192.818
	11_formaldehyde-ethene_1.00re	-191.823	-192.216	-192.253	-192.266	-192.265	-192.265	-192.265	-192.267		-191.897	-192.453	-192.495	-192.515	-192.513	-192.513	-192.514	-192.516		-191.975	-192.7	-192.727	-192.735	-192.768	-192.767	-192.766	-192.767	-192.769		-191.927	-192.545	-192.588	-192.611	-192.611	-192.612	-191.978	-192.722	-192.754	-192.787	-192.787	-192.788		-191.989	-192.754	-192.783	-192.817	-192.816	-192.818
	11_formaldehyde-ethene_1.05re	-191.823	-192.216	-192.254	-192.266	-192.265	-192.265	-192.265	-192.267		-191.897	-192.452	-192.495	-192.515	-192.513	-192.513	-192.514	-192.516		-191.975	-192.7	-192.727	-192.735	-192.768	-192.767	-192.766	-192.767	-192.769		-191.928	-192.545	-192.588	-192.611	-192.611	-192.612	-191.978	-192.722	-192.754	-192.787	-192.786	-192.788		-191.99	-192.754	-192.783	-192.817	-192.816	-192.818
	11_formaldehyde-ethene_1.10re	-191.823	-192.216	-192.253	-192.266	-192.265	-192.265	-192.265	-192.267		-191.897	-192.452	-192.495	-192.514	-192.513	-192.513	-192.514	-192.516		-191.976	-192.7	-192.727	-192.735	-192.768	-192.767	-192.766	-192.767	-192.769		-191.928	-192.545	-192.588	-192.611	-192.611	-192.612	-191.979	-192.721	-192.754	-192.787	-192.786	-192.788		-191.99	-192.754	-192.783	-192.817	-192.816	-192.817
	11_formaldehyde-ethene_1.25re	-191.823	-192.215	-192.253	-192.265	-192.264	-192.264	-192.264	-192.266		-191.896	-192.451	-192.494	-192.513	-192.512	-192.512	-192.513	-192.515		-191.975	-192.699	-192.726	-192.734	-192.767	-192.766	-192.765	-192.766	-192.768		-191.928	-192.544	-192.587	-192.61	-192.61	-192.611	-191.979	-192.72	-192.753	-192.786	-192.786	-192.787		-191.99	-192.753	-192.782	-192.816	-192.815	-192.817
	11_formaldehyde-ethene_1.50re	-191.822	-192.214	-192.252	-192.264	-192.263	-192.263	-192.263	-192.265		-191.896	-192.45	-192.493	-192.512	-192.511	-192.51	-192.512	-192.513		-191.975	-192.698	-192.725	-192.733	-192.766	-192.765	-192.764	-192.765	-192.767		-191.927	-192.543	-192.587	-192.609	-192.609	-192.61	-191.978	-192.72	-192.753	-192.786	-192.785	-192.786		-191.989	-192.752	-192.781	-192.815	-192.814	-192.816
	11_formaldehyde-ethene_2.00re	-191.822	-192.213	-192.251	-192.263	-192.262	-192.262	-192.263	-192.264		-191.895	-192.449	-192.492	-192.512	-192.51	-192.51	-192.511	-192.513		-191.974	-192.697	-192.725	-192.733	-192.766	-192.764	-192.763	-192.765	-192.766		-191.927	-192.542	-192.586	-192.609	-192.608	-192.61	-191.978	-192.719	-192.752	-192.785	-192.784	-192.785		-191.989	-192.751	-192.781	-192.815	-192.814	-192.815
	12-ethyne_ethyne_C2v_0.90re	-153.593	-153.96	-153.987	-154	-154	-153.999	-154	-154.002		-153.635	-154.131	-154.163	-154.186	-154.185	-154.184	-154.185	-154.187		-153.696	-154.315	-154.334	-154.339	-154.373	-154.372	-154.371	-154.372	-154.374		-153.655	-154.183	-154.214	-154.239	-154.238	-154.24	-153.698	-154.329	-154.351	-154.385	-154.384	-154.385		-153.707	-154.354	-154.372	-154.408	-154.407	-154.408
	12-ethyne_ethyne_C2v_0.95re	-153.594	-153.96	-153.988	-154.001	-154	-154	-154.001	-154.003		-153.636	-154.132	-154.164	-154.186	-154.185	-154.185	-154.186	-154.188		-153.697	-154.315	-154.334	-154.339	-154.374	-154.372	-154.371	-154.372	-154.375		-153.656	-154.183	-154.215	-154.24	-154.239	-154.24	-153.699	-154.329	-154.351	-154.385	-154.384	-154.385		-153.708	-154.355	-154.373	-154.408	-154.407	-154.408
	12-ethyne_ethyne_C2v_1.00re	-153.595	-153.961	-153.989	-154.002	-154.001	-154.001	-154.001	-154.003		-153.637	-154.132	-154.164	-154.187	-154.186	-154.185	-154.186	-154.188		-153.698	-154.315	-154.334	-154.339	-154.374	-154.372	-154.371	-154.373	-154.375		-153.656	-154.183	-154.215	-154.24	-154.239	-154.24	-153.7	-154.329	-154.351	-154.385	-154.384	-154.385		-153.708	-154.355	-154.373	-154.409	-154.407	-154.408
	12-ethyne_ethyne_C2v_1.05re	-153.595	-153.961	-153.989	-154.002	-154.001	-154.001	-154.001	-154.003		-153.637	-154.132	-154.164	-154.187	-154.186	-154.185	-154.187	-154.189		-153.698	-154.315	-154.334	-154.339	-154.374	-154.372	-154.371	-154.373	-154.375		-153.656	-154.183	-154.215	-154.24	-154.239	-154.24	-153.7	-154.329	-154.351	-154.385	-154.384	-154.385		-153.709	-154.354	-154.373	-154.408	-154.407	-154.408
	12-ethyne_ethyne_C2v_1.10re	-153.595	-153.961	-153.989	-154.002	-154.001	-154.001	-154.001	-154.003		-153.637	-154.132	-154.164	-154.187	-154.186	-154.185	-154.186	-154.188		-153.698	-154.315	-154.334	-154.339	-154.374	-154.372	-154.371	-154.372	-154.375		-153.657	-154.183	-154.215	-154.24	-154.239	-154.24	-153.7	-154.329	-154.351	-154.385	-154.384	-154.385		-153.709	-154.354	-154.373	-154.408	-154.407	-154.408
	12-ethyne_ethyne_C2v_1.25re	-153.595	-153.96	-153.988	-154.002	-154.001	-154.001	-154.001	-154.003		-153.637	-154.131	-154.164	-154.186	-154.185	-154.184	-154.186	-154.188		-153.698	-154.314	-154.334	-154.339	-154.373	-154.372	-154.371	-154.372	-154.374		-153.656	-154.182	-154.214	-154.239	-154.238	-154.239	-153.7	-154.328	-154.35	-154.384	-154.383	-154.384		-153.709	-154.354	-154.373	-154.408	-154.406	-154.408
	12-ethyne_ethyne_C2v_1.50re	-153.595	-153.96	-153.988	-154.001	-154	-154	-154	-154.002		-153.637	-154.13	-154.163	-154.185	-154.184	-154.184	-154.185	-154.187		-153.698	-154.314	-154.333	-154.338	-154.372	-154.371	-154.37	-154.371	-154.373		-153.656	-154.181	-154.213	-154.238	-154.237	-154.239	-153.7	-154.327	-154.35	-154.384	-154.382	-154.384		-153.708	-154.353	-154.372	-154.407	-154.406	-154.407
	12-ethyne_ethyne_C2v_2.00re	-153.594	-153.959	-153.987	-154	-153.999	-153.999	-154	-154.002		-153.636	-154.129	-154.162	-154.185	-154.183	-154.183	-154.184	-154.186		-153.697	-154.313	-154.332	-154.338	-154.372	-154.37	-154.369	-154.37	-154.373		-153.655	-154.181	-154.213	-154.237	-154.236	-154.238	-153.699	-154.327	-154.349	-154.383	-154.382	-154.383		-153.708	-154.352	-154.371	-154.406	-154.405	-154.406
	13-ammonia-ethene_0.90re	-134.159	-134.452	-134.492	-134.499	-134.499	-134.499	-134.499	-134.5		-134.201	-134.621	-134.665	-134.676	-134.676	-134.676	-134.677	-134.678		-134.279	-134.843	-134.877	-134.88	-134.904	-134.903	-134.902	-134.904	-134.905		-134.246	-134.73	-134.774	-134.79	-134.79	-134.791	-134.283	-134.865	-134.9	-134.924	-134.923	-134.924		-134.29	-134.888	-134.92	-134.945	-134.944	-134.946
	13-ammonia-ethene_0.95re	-134.16	-134.452	-134.493	-134.5	-134.499	-134.499	-134.5	-134.5		-134.202	-134.621	-134.665	-134.677	-134.677	-134.676	-134.677	-134.678		-134.28	-134.843	-134.877	-134.881	-134.904	-134.903	-134.903	-134.904	-134.905		-134.247	-134.73	-134.774	-134.791	-134.79	-134.792	-134.284	-134.865	-134.9	-134.924	-134.923	-134.925		-134.291	-134.889	-134.921	-134.946	-134.945	-134.946
	13-ammonia-ethene_1.00re	-134.161	-134.453	-134.493	-134.5	-134.5	-134.5	-134.5	-134.501		-134.203	-134.622	-134.666	-134.677	-134.677	-134.676	-134.678	-134.679		-134.281	-134.843	-134.877	-134.881	-134.904	-134.903	-134.903	-134.904	-134.905		-134.248	-134.73	-134.775	-134.791	-134.79	-134.792	-134.285	-134.865	-134.9	-134.924	-134.924	-134.925		-134.292	-134.889	-134.921	-134.946	-134.945	-134.946
	13-ammonia-ethene_1.05re	-134.161	-134.453	-134.493	-134.5	-134.5	-134.5	-134.5	-134.501		-134.203	-134.622	-134.666	-134.677	-134.677	-134.676	-134.678	-134.679		-134.281	-134.843	-134.877	-134.881	-134.904	-134.903	-134.903	-134.904	-134.905		-134.248	-134.73	-134.775	-134.791	-134.79	-134.792	-134.285	-134.865	-134.9	-134.924	-134.923	-134.925		-134.292	-134.889	-134.921	-134.946	-134.945	-134.946
	13-ammonia-ethene_1.10re	-134.161	-134.453	-134.493	-134.5	-134.5	-134.5	-134.5	-134.501		-134.203	-134.621	-134.666	-134.677	-134.677	-134.676	-134.677	-134.678		-134.281	-134.843	-134.877	-134.881	-134.904	-134.903	-134.903	-134.904	-134.905		-134.248	-134.73	-134.774	-134.791	-134.79	-134.792	-134.285	-134.865	-134.9	-134.924	-134.923	-134.925		-134.292	-134.888	-134.921	-134.945	-134.945	-134.946
	13-ammonia-ethene_1.25re	-134.161	-134.452	-134.493	-134.5	-134.499	-134.499	-134.5	-134.501		-134.203	-134.621	-134.665	-134.677	-134.676	-134.676	-134.677	-134.678		-134.281	-134.842	-134.876	-134.88	-134.903	-134.903	-134.902	-134.903	-134.904		-134.248	-134.73	-134.774	-134.79	-134.79	-134.791	-134.285	-134.864	-134.9	-134.923	-134.923	-134.924		-134.293	-134.888	-134.92	-134.945	-134.944	-134.945
	13-ammonia-ethene_1.50re	-134.161	-134.452	-134.492	-134.499	-134.499	-134.499	-134.499	-134.5		-134.203	-134.62	-134.665	-134.676	-134.675	-134.675	-134.676	-134.677		-134.281	-134.841	-134.876	-134.88	-134.902	-134.902	-134.901	-134.902	-134.903		-134.248	-134.729	-134.773	-134.789	-134.789	-134.79	-134.285	-134.863	-134.899	-134.923	-134.922	-134.923		-134.292	-134.887	-134.919	-134.944	-134.943	-134.945
	13-ammonia-ethene_2.00re	-134.16	-134.451	-134.492	-134.499	-134.498	-134.498	-134.499	-134.499		-134.202	-134.619	-134.664	-134.675	-134.675	-134.675	-134.676	-134.677		-134.28	-134.841	-134.875	-134.879	-134.902	-134.901	-134.901	-134.902	-134.903		-134.248	-134.728	-134.773	-134.789	-134.788	-134.79	-134.285	-134.863	-134.898	-134.922	-134.921	-134.923		-134.292	-134.886	-134.919	-134.944	-134.943	-134.944
	14_ethene-ethene_0.90re	-156.006	-156.363	-156.417	-156.428	-156.427	-156.427	-156.428	-156.429		-156.048	-156.553	-156.609	-156.627	-156.627	-156.626	-156.628	-156.629		-156.122	-156.787	-156.832	-156.836	-156.868	-156.867	-156.866	-156.867	-156.869		-156.08	-156.652	-156.71	-156.732	-156.731	-156.733	-156.124	-156.808	-156.854	-156.886	-156.885	-156.887		-156.132	-156.836	-156.878	-156.911	-156.91	-156.912
	14_ethene-ethene_0.95re	-156.009	-156.364	-156.418	-156.429	-156.429	-156.429	-156.43	-156.43		-156.05	-156.554	-156.61	-156.628	-156.628	-156.627	-156.629	-156.63		-156.124	-156.788	-156.833	-156.837	-156.868	-156.868	-156.867	-156.868	-156.87		-156.083	-156.653	-156.711	-156.733	-156.732	-156.734	-156.126	-156.808	-156.855	-156.887	-156.886	-156.888		-156.135	-156.836	-156.879	-156.912	-156.911	-156.912
	14_ethene-ethene_1.00re	-156.01	-156.365	-156.419	-156.43	-156.43	-156.429	-156.43	-156.431		-156.051	-156.554	-156.611	-156.629	-156.628	-156.628	-156.629	-156.63		-156.125	-156.788	-156.833	-156.838	-156.869	-156.868	-156.867	-156.869	-156.87		-156.084	-156.653	-156.711	-156.733	-156.732	-156.735	-156.127	-156.808	-156.856	-156.887	-156.886	-156.888		-156.136	-156.836	-156.879	-156.912	-156.911	-156.913
	14_ethene-ethene_1.05re	-156.011	-156.365	-156.419	-156.43	-156.43	-156.429	-156.43	-156.431		-156.052	-156.554	-156.611	-156.629	-156.628	-156.628	-156.629	-156.631		-156.126	-156.788	-156.833	-156.838	-156.869	-156.868	-156.867	-156.869	-156.87		-156.085	-156.653	-156.711	-156.733	-156.732	-156.734	-156.128	-156.808	-156.856	-156.887	-156.886	-156.888		-156.137	-156.836	-156.88	-156.912	-156.911	-156.912
	14_ethene-ethene_1.10re	-156.011	-156.365	-156.419	-156.43	-156.43	-156.429	-156.43	-156.431		-156.052	-156.554	-156.611	-156.629	-156.628	-156.627	-156.629	-156.63		-156.126	-156.787	-156.833	-156.838	-156.868	-156.868	-156.867	-156.868	-156.87		-156.085	-156.652	-156.711	-156.733	-156.732	-156.734	-156.129	-156.808	-156.855	-156.887	-156.886	-156.887		-156.137	-156.836	-156.879	-156.912	-156.911	-156.912
	14_ethene-ethene_1.25re	-156.011	-156.364	-156.419	-156.43	-156.429	-156.429	-156.43	-156.431		-156.053	-156.553	-156.61	-156.628	-156.627	-156.627	-156.629	-156.63		-156.127	-156.787	-156.832	-156.837	-156.868	-156.867	-156.866	-156.868	-156.869		-156.085	-156.652	-156.71	-156.732	-156.731	-156.733	-156.129	-156.807	-156.855	-156.886	-156.885	-156.887		-156.138	-156.835	-156.879	-156.911	-156.91	-156.912
	14_ethene-ethene_1.50re	-156.011	-156.364	-156.418	-156.429	-156.429	-156.428	-156.429	-156.43		-156.052	-156.553	-156.61	-156.627	-156.627	-156.626	-156.628	-156.629		-156.127	-156.786	-156.832	-156.837	-156.867	-156.867	-156.866	-156.867	-156.869		-156.085	-156.651	-156.71	-156.732	-156.731	-156.733	-156.129	-156.807	-156.854	-156.885	-156.884	-156.886		-156.138	-156.835	-156.879	-156.911	-156.909	-156.911
	14_ethene-ethene_2.00re	-156.011	-156.363	-156.418	-156.429	-156.428	-156.428	-156.429	-156.43		-156.052	-156.552	-156.609	-156.627	-156.626	-156.626	-156.628	-156.629		-156.126	-156.786	-156.832	-156.837	-156.867	-156.866	-156.865	-156.867	-156.869		-156.085	-156.651	-156.709	-156.731	-156.731	-156.733	-156.129	-156.806	-156.854	-156.885	-156.884	-156.886		-156.138	-156.834	-156.878	-156.91	-156.909	-156.911
	15_methane-ethene_0.90re	-118.18	-118.453	-118.5	-118.507	-118.507	-118.507	-118.507	-118.508		-118.21	-118.597	-118.647	-118.659	-118.659	-118.658	-118.66	-118.66		-118.275	-118.799	-118.841	-118.845	-118.867	-118.866	-118.866	-118.867	-118.868		-118.24	-118.691	-118.744	-118.759	-118.759	-118.761	-118.276	-118.817	-118.861	-118.883	-118.882	-118.884		-118.283	-118.84	-118.88	-118.903	-118.903	-118.904
	15_methane-ethene_0.95re	-118.181	-118.453	-118.5	-118.507	-118.507	-118.507	-118.508	-118.508		-118.211	-118.598	-118.648	-118.659	-118.659	-118.659	-118.66	-118.661		-118.275	-118.799	-118.841	-118.846	-118.867	-118.867	-118.866	-118.867	-118.868		-118.241	-118.692	-118.744	-118.76	-118.759	-118.761	-118.277	-118.817	-118.861	-118.883	-118.883	-118.884		-118.284	-118.84	-118.88	-118.903	-118.903	-118.904
	15_methane-ethene_1.00re	-118.181	-118.454	-118.501	-118.508	-118.507	-118.507	-118.508	-118.508		-118.211	-118.598	-118.648	-118.659	-118.659	-118.659	-118.66	-118.661		-118.276	-118.799	-118.841	-118.846	-118.867	-118.867	-118.866	-118.868	-118.868		-118.241	-118.692	-118.744	-118.76	-118.759	-118.761	-118.277	-118.817	-118.861	-118.883	-118.883	-118.884		-118.284	-118.84	-118.881	-118.904	-118.903	-118.904
	15_methane-ethene_1.05re	-118.182	-118.454	-118.501	-118.508	-118.507	-118.507	-118.508	-118.508		-118.211	-118.598	-118.648	-118.659	-118.659	-118.659	-118.66	-118.661		-118.276	-118.799	-118.841	-118.846	-118.867	-118.867	-118.866	-118.867	-118.868		-118.241	-118.692	-118.744	-118.76	-118.759	-118.761	-118.278	-118.817	-118.861	-118.883	-118.883	-118.884		-118.285	-118.84	-118.881	-118.903	-118.903	-118.904
	15_methane-ethene_1.10re	-118.182	-118.454	-118.501	-118.508	-118.507	-118.507	-118.508	-118.508		-118.212	-118.598	-118.648	-118.659	-118.659	-118.659	-118.66	-118.661		-118.276	-118.799	-118.841	-118.846	-118.867	-118.867	-118.866	-118.867	-118.868		-118.242	-118.691	-118.744	-118.76	-118.759	-118.761	-118.278	-118.817	-118.861	-118.883	-118.883	-118.884		-118.285	-118.84	-118.881	-118.903	-118.903	-118.904
	15_methane-ethene_1.25re	-118.182	-118.453	-118.501	-118.508	-118.507	-118.507	-118.508	-118.508		-118.212	-118.597	-118.648	-118.659	-118.659	-118.658	-118.66	-118.66		-118.276	-118.799	-118.841	-118.846	-118.867	-118.866	-118.866	-118.867	-118.868		-118.242	-118.691	-118.744	-118.759	-118.759	-118.76	-118.278	-118.817	-118.861	-118.883	-118.882	-118.884		-118.285	-118.84	-118.88	-118.903	-118.903	-118.904
	15_methane-ethene_1.50re	-118.182	-118.453	-118.5	-118.507	-118.507	-118.507	-118.507	-118.508		-118.211	-118.597	-118.647	-118.659	-118.658	-118.658	-118.659	-118.66		-118.276	-118.799	-118.841	-118.845	-118.867	-118.866	-118.866	-118.867	-118.868		-118.242	-118.691	-118.744	-118.759	-118.759	-118.76	-118.278	-118.817	-118.861	-118.883	-118.882	-118.884		-118.285	-118.839	-118.88	-118.903	-118.902	-118.904
	15_methane-ethene_2.00re	-118.182	-118.453	-118.5	-118.507	-118.507	-118.507	-118.507	-118.508		-118.211	-118.597	-118.647	-118.659	-118.658	-118.658	-118.659	-118.66		-118.276	-118.799	-118.84	-118.845	-118.867	-118.866	-118.865	-118.867	-118.868		-118.242	-118.691	-118.744	-118.759	-118.758	-118.76	-118.278	-118.817	-118.861	-118.883	-118.882	-118.883		-118.285	-118.839	-118.88	-118.903	-118.902	-118.903
	16_borane-methane_0.90re	-66.5483	-66.6976	-66.7341	-66.7369	-66.7368	-66.7368	-66.7373	-66.7374		-66.5638	-66.7756	-66.8174	-66.8219	-66.8217	-66.8216	-66.8224	-66.8226		-66.6071	-66.9152	-66.9525	-66.9579	-66.9676	-66.9673	-66.9671	-66.9682	-66.9684		-66.5842	-66.8492	-66.896	-66.9026	-66.9025	-66.9035	-66.6078	-66.9286	-66.9694	-66.9794	-66.9792	-66.9803		-66.6123	-66.943	-66.9816	-66.992	-66.9918	-66.9928
	16_borane-methane_0.95re	-66.5511	-66.6996	-66.7362	-66.7388	-66.7387	-66.7387	-66.7393	-66.7394		-66.5664	-66.777	-66.8189	-66.8233	-66.8231	-66.823	-66.8238	-66.824		-66.6095	-66.916	-66.9534	-66.959	-66.9684	-66.9682	-66.968	-66.969	-66.9692		-66.5866	-66.8503	-66.8973	-66.9038	-66.9036	-66.9046	-66.6103	-66.9294	-66.9705	-66.9802	-66.98	-66.9811		-66.6147	-66.9437	-66.9826	-66.9928	-66.9926	-66.9936
	16_borane-methane_1.00re	-66.5528	-66.7006	-66.7372	-66.7399	-66.7398	-66.7398	-66.7403	-66.7404		-66.5679	-66.7776	-66.8197	-66.8239	-66.8237	-66.8237	-66.8244	-66.8246		-66.611	-66.9163	-66.9537	-66.9594	-66.9687	-66.9684	-66.9682	-66.9693	-66.9695		-66.5881	-66.8507	-66.8979	-66.9043	-66.9041	-66.9051	-66.6117	-66.9296	-66.9708	-66.9805	-66.9803	-66.9813		-66.6162	-66.9439	-66.983	-66.993	-66.9928	-66.9938
	16_borane-methane_1.05re	-66.5538	-66.7011	-66.7378	-66.7403	-66.7402	-66.7402	-66.7407	-66.7408		-66.5689	-66.7778	-66.82	-66.8242	-66.8239	-66.8239	-66.8247	-66.8248		-66.6119	-66.9162	-66.9537	-66.9595	-66.9686	-66.9684	-66.9682	-66.9692	-66.9694		-66.589	-66.8508	-66.8981	-66.9044	-66.9042	-66.9052	-66.6126	-66.9295	-66.9709	-66.9804	-66.9802	-66.9812		-66.6171	-66.9438	-66.983	-66.9929	-66.9927	-66.9937
	16_borane-methane_1.10re	-66.5544	-66.7013	-66.7379	-66.7405	-66.7404	-66.7404	-66.7409	-66.741		-66.5694	-66.7778	-66.82	-66.8241	-66.8239	-66.8239	-66.8246	-66.8248		-66.6124	-66.916	-66.9536	-66.9594	-66.9685	-66.9682	-66.968	-66.969	-66.9692		-66.5895	-66.8507	-66.8981	-66.9043	-66.9042	-66.9051	-66.6131	-66.9293	-66.9708	-66.9802	-66.98	-66.981		-66.6176	-66.9436	-66.9829	-66.9927	-66.9925	-66.9935
	16_borane-methane_1.25re	-66.5549	-66.7011	-66.7377	-66.7401	-66.7401	-66.7401	-66.7406	-66.7407		-66.5698	-66.7773	-66.8196	-66.8236	-66.8234	-66.8234	-66.8241	-66.8243		-66.6129	-66.9153	-66.9529	-66.9589	-66.9677	-66.9675	-66.9673	-66.9683	-66.9685		-66.5901	-66.8501	-66.8976	-66.9037	-66.9035	-66.9045	-66.6136	-66.9285	-66.9701	-66.9793	-66.9792	-66.9802		-66.6181	-66.9429	-66.9823	-66.992	-66.9918	-66.9927
	16_borane-methane_1.50re	-66.5548	-66.7005	-66.7371	-66.7396	-66.7395	-66.7395	-66.74	-66.7401		-66.5697	-66.7767	-66.8189	-66.8229	-66.8227	-66.8227	-66.8234	-66.8236		-66.613	-66.9147	-66.9523	-66.9582	-66.967	-66.9668	-66.9666	-66.9676	-66.9678		-66.59	-66.8493	-66.8969	-66.9029	-66.9027	-66.9037	-66.6137	-66.9277	-66.9695	-66.9786	-66.9784	-66.9794		-66.6181	-66.9422	-66.9817	-66.9912	-66.991	-66.992
	16_borane-methane_2.00re	-66.5547	-66.7003	-66.7369	-66.7393	-66.7392	-66.7392	-66.7397	-66.7398		-66.5696	-66.7763	-66.8186	-66.8225	-66.8223	-66.8223	-66.823	-66.8232		-66.6129	-66.9143	-66.9519	-66.9579	-66.9667	-66.9664	-66.9663	-66.9673	-66.9675		-66.59	-66.8489	-66.8965	-66.9025	-66.9023	-66.9033	-66.6136	-66.9274	-66.9691	-66.9782	-66.978	-66.979		-66.6181	-66.9418	-66.9814	-66.9909	-66.9907	-66.9916
	17_methane-ethane_0.90re	-119.365	-119.645	-119.697	-119.702	-119.702	-119.702	-119.703	-119.703		-119.398	-119.798	-119.854	-119.864	-119.863	-119.863	-119.864	-119.865		-119.468	-120.026	-120.075	-120.079	-120.099	-120.099	-120.098	-120.1	-120.1		-119.432	-119.913	-119.973	-119.987	-119.986	-119.988	-119.47	-120.047	-120.098	-120.119	-120.118	-120.119		-119.477	-120.071	-120.118	-120.14	-120.14	-120.141
	17_methane-ethane_0.95re	-119.367	-119.646	-119.698	-119.704	-119.703	-119.703	-119.704	-119.704		-119.399	-119.799	-119.855	-119.865	-119.864	-119.864	-119.865	-119.866		-119.47	-120.027	-120.075	-120.08	-120.1	-120.1	-120.099	-120.101	-120.101		-119.434	-119.913	-119.974	-119.988	-119.987	-119.989	-119.472	-120.048	-120.098	-120.119	-120.119	-120.12		-119.479	-120.072	-120.119	-120.141	-120.14	-120.141
	17_methane-ethane_1.00re	-119.368	-119.647	-119.698	-119.704	-119.704	-119.704	-119.704	-119.705		-119.4	-119.8	-119.856	-119.865	-119.865	-119.865	-119.866	-119.866		-119.471	-120.027	-120.076	-120.08	-120.1	-120.1	-120.099	-120.101	-120.101		-119.434	-119.914	-119.974	-119.988	-119.987	-119.989	-119.472	-120.048	-120.099	-120.119	-120.119	-120.12		-119.48	-120.072	-120.119	-120.141	-120.14	-120.142
	17_methane-ethane_1.05re	-119.368	-119.647	-119.699	-119.704	-119.704	-119.704	-119.705	-119.705		-119.401	-119.8	-119.856	-119.865	-119.865	-119.865	-119.866	-119.866		-119.472	-120.027	-120.076	-120.08	-120.1	-120.1	-120.099	-120.101	-120.101		-119.435	-119.914	-119.974	-119.988	-119.987	-119.989	-119.473	-120.048	-120.099	-120.119	-120.119	-120.12		-119.48	-120.072	-120.119	-120.141	-120.14	-120.142
	17_methane-ethane_1.10re	-119.368	-119.647	-119.698	-119.704	-119.704	-119.704	-119.705	-119.705		-119.401	-119.8	-119.856	-119.865	-119.865	-119.865	-119.866	-119.866		-119.472	-120.027	-120.076	-120.08	-120.1	-120.1	-120.099	-120.101	-120.101		-119.435	-119.913	-119.974	-119.988	-119.987	-119.989	-119.473	-120.048	-120.099	-120.119	-120.119	-120.12		-119.481	-120.072	-120.119	-120.141	-120.14	-120.141
	17_methane-ethane_1.25re	-119.368	-119.647	-119.698	-119.704	-119.704	-119.704	-119.704	-119.705		-119.401	-119.799	-119.855	-119.865	-119.864	-119.864	-119.865	-119.866		-119.472	-120.027	-120.075	-120.08	-120.1	-120.099	-120.099	-120.1	-120.101		-119.435	-119.913	-119.973	-119.987	-119.987	-119.988	-119.474	-120.047	-120.098	-120.119	-120.118	-120.12		-119.481	-120.072	-120.119	-120.14	-120.14	-120.141
	17_methane-ethane_1.50re	-119.368	-119.646	-119.698	-119.704	-119.703	-119.703	-119.704	-119.704		-119.401	-119.799	-119.855	-119.864	-119.864	-119.864	-119.865	-119.865		-119.472	-120.026	-120.075	-120.08	-120.099	-120.099	-120.099	-120.1	-120.1		-119.435	-119.912	-119.973	-119.987	-119.986	-119.988	-119.474	-120.047	-120.098	-120.118	-120.118	-120.119		-119.481	-120.071	-120.119	-120.14	-120.139	-120.141
	17_methane-ethane_2.00re	-119.368	-119.646	-119.698	-119.703	-119.703	-119.703	-119.704	-119.704		-119.401	-119.799	-119.855	-119.864	-119.864	-119.864	-119.865	-119.865		-119.472	-120.026	-120.075	-120.08	-120.099	-120.099	-120.098	-120.1	-120.1		-119.435	-119.912	-119.973	-119.987	-119.986	-119.988	-119.474	-120.047	-120.098	-120.118	-120.118	-120.119		-119.481	-120.071	-120.118	-120.14	-120.139	-120.14
	18-methane_ethane_0.90re	-119.366	-119.645	-119.697	-119.703	-119.703	-119.702	-119.703	-119.703		-119.399	-119.798	-119.854	-119.864	-119.863	-119.863	-119.864	-119.865		-119.469	-120.026	-120.075	-120.079	-120.099	-120.099	-120.098	-120.1	-120.1		-119.433	-119.913	-119.973	-119.987	-119.987	-119.988	-119.471	-120.047	-120.098	-120.118	-120.118	-120.119		-119.478	-120.071	-120.118	-120.14	-120.139	-120.141
	18-methane_ethane_0.95re	-119.367	-119.646	-119.698	-119.704	-119.703	-119.703	-119.704	-119.704		-119.4	-119.799	-119.855	-119.865	-119.864	-119.864	-119.865	-119.866		-119.471	-120.027	-120.075	-120.08	-120.1	-120.099	-120.099	-120.1	-120.101		-119.434	-119.913	-119.974	-119.987	-119.987	-119.989	-119.472	-120.048	-120.098	-120.119	-120.119	-120.12		-119.479	-120.072	-120.119	-120.14	-120.14	-120.141
	18-methane_ethane_1.00re	-119.368	-119.647	-119.698	-119.704	-119.704	-119.704	-119.704	-119.705		-119.4	-119.799	-119.856	-119.865	-119.864	-119.864	-119.865	-119.866		-119.471	-120.027	-120.075	-120.08	-120.1	-120.1	-120.099	-120.101	-120.101		-119.435	-119.913	-119.974	-119.988	-119.987	-119.989	-119.473	-120.048	-120.099	-120.119	-120.119	-120.12		-119.48	-120.072	-120.119	-120.14	-120.14	-120.141
	18-methane_ethane_1.05re	-119.368	-119.647	-119.698	-119.704	-119.704	-119.704	-119.704	-119.705		-119.401	-119.799	-119.856	-119.865	-119.864	-119.864	-119.865	-119.866		-119.472	-120.027	-120.075	-120.08	-120.1	-120.1	-120.099	-120.101	-120.101		-119.435	-119.913	-119.974	-119.988	-119.987	-119.989	-119.473	-120.048	-120.099	-120.119	-120.119	-120.12		-119.481	-120.072	-120.119	-120.14	-120.14	-120.141
	18-methane_ethane_1.10re	-119.368	-119.647	-119.698	-119.704	-119.704	-119.704	-119.704	-119.705		-119.401	-119.799	-119.856	-119.865	-119.864	-119.864	-119.865	-119.866		-119.472	-120.027	-120.075	-120.08	-120.1	-120.099	-120.099	-120.1	-120.101		-119.435	-119.913	-119.974	-119.987	-119.987	-119.989	-119.473	-120.048	-120.098	-120.119	-120.118	-120.12		-119.481	-120.072	-120.119	-120.14	-120.14	-120.141
	18-methane_ethane_1.25re	-119.368	-119.646	-119.698	-119.704	-119.703	-119.703	-119.704	-119.704		-119.401	-119.799	-119.855	-119.865	-119.864	-119.864	-119.865	-119.866		-119.472	-120.026	-120.075	-120.08	-120.1	-120.099	-120.099	-120.1	-120.101		-119.435	-119.913	-119.973	-119.987	-119.987	-119.988	-119.474	-120.047	-120.098	-120.119	-120.118	-120.119		-119.481	-120.071	-120.119	-120.14	-120.14	-120.141
	18-methane_ethane_1.50re	-119.368	-119.646	-119.698	-119.704	-119.703	-119.703	-119.704	-119.704		-119.401	-119.799	-119.855	-119.864	-119.864	-119.864	-119.865	-119.865		-119.472	-120.026	-120.075	-120.08	-120.099	-120.099	-120.099	-120.1	-120.1		-119.435	-119.912	-119.973	-119.987	-119.986	-119.988	-119.474	-120.047	-120.098	-120.118	-120.118	-120.119		-119.481	-120.071	-120.119	-120.14	-120.139	-120.141
	18-methane_ethane_2.00re	-119.368	-119.646	-119.698	-119.703	-119.703	-119.703	-119.704	-119.704		-119.401	-119.799	-119.855	-119.864	-119.864	-119.864	-119.865	-119.865		-119.472	-120.026	-120.075	-120.08	-120.099	-120.099	-120.098	-120.1	-120.1		-119.435	-119.912	-119.973	-119.987	-119.986	-119.988	-119.474	-120.047	-120.098	-120.118	-120.118	-120.119		-119.481	-120.071	-120.118	-120.14	-120.139	-120.14
	19-methane_methane_0.90re	-80.3501	-80.5415	-80.5809	-80.5842	-80.5841	-80.5841	-80.5846	-80.5847		-80.3682	-80.6406	-80.6839	-80.6894	-80.6891	-80.6891	-80.6898	-80.6901		-80.4234	-80.8111	-80.8488	-80.853	-80.8658	-80.8654	-80.8652	-80.8662	-80.8665		-80.3959	-80.7308	-80.7777	-80.7865	-80.7864	-80.7874	-80.4244	-80.8269	-80.8668	-80.8802	-80.8799	-80.881		-80.4296	-80.8441	-80.8814	-80.8953	-80.8951	-80.896
	19-methane_methane_0.95re	-80.3513	-80.5423	-80.5817	-80.5851	-80.5849	-80.5849	-80.5854	-80.5855		-80.3694	-80.6413	-80.6847	-80.6901	-80.6898	-80.6898	-80.6905	-80.6908		-80.4247	-80.8116	-80.8494	-80.8536	-80.8664	-80.866	-80.8658	-80.8668	-80.8671		-80.3971	-80.7314	-80.7783	-80.7871	-80.7869	-80.788	-80.4256	-80.8274	-80.8674	-80.8807	-80.8804	-80.8815		-80.4308	-80.8446	-80.882	-80.8958	-80.8956	-80.8965
	19-methane_methane_1.00re	-80.352	-80.5427	-80.5821	-80.5854	-80.5853	-80.5853	-80.5857	-80.5859		-80.3699	-80.6416	-80.685	-80.6904	-80.69	-80.69	-80.6907	-80.691		-80.4253	-80.8118	-80.8496	-80.8539	-80.8666	-80.8662	-80.866	-80.867	-80.8673		-80.3977	-80.7315	-80.7785	-80.7873	-80.7871	-80.7882	-80.4263	-80.8276	-80.8676	-80.8808	-80.8805	-80.8816		-80.4315	-80.8447	-80.8822	-80.8959	-80.8957	-80.8966
	19-methane_methane_1.05re	-80.3523	-80.5428	-80.5822	-80.5855	-80.5853	-80.5854	-80.5858	-80.5859		-80.3702	-80.6416	-80.685	-80.6904	-80.69	-80.6901	-80.6908	-80.691		-80.4257	-80.8118	-80.8496	-80.8539	-80.8666	-80.8662	-80.866	-80.867	-80.8672		-80.398	-80.7315	-80.7785	-80.7872	-80.7871	-80.7881	-80.4266	-80.8275	-80.8676	-80.8807	-80.8805	-80.8815		-80.4318	-80.8447	-80.8822	-80.8959	-80.8956	-80.8966
	19-methane_methane_1.10re	-80.3524	-80.5428	-80.5822	-80.5855	-80.5853	-80.5853	-80.5858	-80.5859		-80.3703	-80.6416	-80.685	-80.6903	-80.69	-80.69	-80.6907	-80.691		-80.4259	-80.8118	-80.8496	-80.8539	-80.8665	-80.8661	-80.8659	-80.8669	-80.8672		-80.3982	-80.7313	-80.7784	-80.7871	-80.7869	-80.788	-80.4268	-80.8274	-80.8676	-80.8806	-80.8804	-80.8814		-80.432	-80.8446	-80.8821	-80.8958	-80.8955	-80.8965
	19-methane_methane_1.25re	-80.3525	-80.5427	-80.5821	-80.5853	-80.5852	-80.5852	-80.5856	-80.5858		-80.3705	-80.6414	-80.6848	-80.6901	-80.6898	-80.6898	-80.6905	-80.6908		-80.426	-80.8115	-80.8493	-80.8536	-80.8662	-80.8658	-80.8656	-80.8666	-80.8669		-80.3983	-80.731	-80.7781	-80.7868	-80.7866	-80.7876	-80.427	-80.8271	-80.8673	-80.8803	-80.8801	-80.8811		-80.4322	-80.8443	-80.8819	-80.8955	-80.8953	-80.8962
	19-methane_methane_1.50re	-80.3525	-80.5426	-80.5819	-80.5852	-80.585	-80.5851	-80.5855	-80.5856		-80.3704	-80.6413	-80.6847	-80.69	-80.6896	-80.6897	-80.6904	-80.6906		-80.426	-80.8113	-80.8491	-80.8535	-80.866	-80.8656	-80.8654	-80.8664	-80.8667		-80.3983	-80.7308	-80.7779	-80.7865	-80.7864	-80.7874	-80.427	-80.8269	-80.8671	-80.8801	-80.8798	-80.8809		-80.4322	-80.8441	-80.8817	-80.8953	-80.895	-80.896
	19-methane_methane_2.00re	-80.3525	-80.5425	-80.5819	-80.5851	-80.585	-80.585	-80.5854	-80.5856		-80.3704	-80.6412	-80.6847	-80.6899	-80.6896	-80.6896	-80.6903	-80.6906		-80.426	-80.8112	-80.849	-80.8534	-80.8659	-80.8655	-80.8653	-80.8663	-80.8666		-80.3983	-80.7307	-80.7778	-80.7864	-80.7863	-80.7873	-80.427	-80.8268	-80.867	-80.88	-80.8797	-80.8808		-80.4322	-80.844	-80.8816	-80.8952	-80.8949	-80.8959
	20-ar-methane_0.90re	-566.974	-567.106	-567.131	-567.133	-567.133	-567.133	-567.133	-567.133		-566.983	-567.26	-567.293	-567.297	-567.297	-567.297	-567.297	-567.298		-567.024	-567.424	-567.462	-567.463	-567.476	-567.475	-567.475	-567.476	-567.477		-566.998	-567.321	-567.356	-567.363	-567.363	-567.363	-567.025	-567.438	-567.475	-567.489	-567.489	-567.49		-567.031	-567.455	-567.491	-567.506	-567.505	-567.507
	20-ar-methane_0.95re	-566.975	-567.107	-567.132	-567.134	-567.133	-567.133	-567.134	-567.134		-566.984	-567.261	-567.294	-567.298	-567.298	-567.298	-567.298	-567.298		-567.025	-567.425	-567.462	-567.463	-567.476	-567.476	-567.476	-567.477	-567.477		-566.999	-567.321	-567.356	-567.363	-567.363	-567.364	-567.026	-567.438	-567.475	-567.489	-567.489	-567.49		-567.032	-567.456	-567.491	-567.506	-567.506	-567.507
	20-ar-methane_1.00re	-566.976	-567.107	-567.132	-567.134	-567.134	-567.134	-567.134	-567.134		-566.985	-567.261	-567.294	-567.298	-567.298	-567.298	-567.298	-567.299		-567.026	-567.425	-567.463	-567.464	-567.476	-567.476	-567.476	-567.477	-567.477		-567	-567.321	-567.356	-567.363	-567.363	-567.364	-567.026	-567.438	-567.475	-567.489	-567.489	-567.49		-567.032	-567.456	-567.492	-567.506	-567.506	-567.507
	20-ar-methane_1.05re	-566.976	-567.108	-567.132	-567.134	-567.134	-567.134	-567.134	-567.134		-566.985	-567.261	-567.294	-567.298	-567.298	-567.298	-567.298	-567.299		-567.026	-567.425	-567.463	-567.464	-567.476	-567.476	-567.476	-567.477	-567.477		-567	-567.321	-567.357	-567.363	-567.363	-567.364	-567.027	-567.438	-567.475	-567.489	-567.489	-567.49		-567.033	-567.456	-567.492	-567.506	-567.506	-567.507
	20-ar-methane_1.10re	-566.976	-567.108	-567.132	-567.134	-567.134	-567.134	-567.134	-567.134		-566.985	-567.261	-567.294	-567.298	-567.298	-567.298	-567.298	-567.299		-567.026	-567.425	-567.463	-567.464	-567.476	-567.476	-567.476	-567.477	-567.477		-567	-567.321	-567.356	-567.363	-567.363	-567.364	-567.027	-567.438	-567.475	-567.489	-567.489	-567.49		-567.033	-567.456	-567.492	-567.506	-567.506	-567.507
	20-ar-methane_1.25re	-566.976	-567.108	-567.132	-567.134	-567.134	-567.134	-567.134	-567.134		-566.985	-567.261	-567.294	-567.298	-567.298	-567.298	-567.298	-567.299		-567.026	-567.425	-567.462	-567.463	-567.476	-567.476	-567.476	-567.477	-567.477		-567	-567.321	-567.356	-567.363	-567.363	-567.364	-567.027	-567.438	-567.475	-567.489	-567.489	-567.49		-567.033	-567.456	-567.491	-567.506	-567.506	-567.507
	20-ar-methane_1.50re	-566.976	-567.108	-567.132	-567.134	-567.134	-567.134	-567.134	-567.134		-566.985	-567.261	-567.294	-567.298	-567.298	-567.298	-567.298	-567.298		-567.026	-567.425	-567.462	-567.463	-567.476	-567.476	-567.476	-567.477	-567.477		-567	-567.321	-567.356	-567.363	-567.363	-567.364	-567.027	-567.438	-567.475	-567.489	-567.489	-567.49		-567.033	-567.455	-567.491	-567.506	-567.506	-567.507
	20-ar-methane_2.00re	-566.976	-567.108	-567.132	-567.134	-567.134	-567.134	-567.134	-567.134		-566.985	-567.261	-567.294	-567.298	-567.298	-567.298	-567.298	-567.298		-567.026	-567.425	-567.462	-567.463	-567.476	-567.476	-567.476	-567.477	-567.477		-567	-567.321	-567.356	-567.363	-567.363	-567.364	-567.027	-567.438	-567.475	-567.489	-567.488	-567.49		-567.033	-567.455	-567.491	-567.506	-567.505	-567.507
	21_ar-ethene_0.90re	-604.803	-605.017	-605.049	-605.055	-605.054	-605.054	-605.055	-605.055		-604.824	-605.216	-605.256	-605.266	-605.265	-605.265	-605.266	-605.267		-604.874	-605.412	-605.453	-605.454	-605.476	-605.476	-605.475	-605.477	-605.478		-604.841	-605.281	-605.322	-605.335	-605.335	-605.336	-604.876	-605.428	-605.468	-605.492	-605.491	-605.492		-604.883	-605.451	-605.489	-605.513	-605.512	-605.514
	21_ar-ethene_0.95re	-604.804	-605.017	-605.05	-605.055	-605.055	-605.055	-605.056	-605.056		-604.825	-605.216	-605.256	-605.266	-605.266	-605.266	-605.267	-605.267		-604.875	-605.412	-605.454	-605.455	-605.477	-605.476	-605.476	-605.477	-605.478		-604.842	-605.281	-605.322	-605.336	-605.335	-605.337	-604.877	-605.428	-605.469	-605.492	-605.491	-605.493		-604.884	-605.451	-605.49	-605.514	-605.513	-605.514
	21_ar-ethene_1.00re	-604.805	-605.018	-605.05	-605.056	-605.056	-605.055	-605.056	-605.056		-604.826	-605.216	-605.256	-605.267	-605.266	-605.266	-605.267	-605.268		-604.876	-605.412	-605.454	-605.455	-605.477	-605.477	-605.476	-605.477	-605.478		-604.843	-605.281	-605.322	-605.336	-605.335	-605.337	-604.877	-605.428	-605.469	-605.492	-605.491	-605.493		-604.885	-605.451	-605.49	-605.514	-605.513	-605.515
	21_ar-ethene_1.05re	-604.805	-605.018	-605.05	-605.056	-605.056	-605.056	-605.056	-605.056		-604.826	-605.217	-605.257	-605.267	-605.266	-605.266	-605.267	-605.268		-604.876	-605.412	-605.454	-605.455	-605.477	-605.477	-605.476	-605.477	-605.478		-604.843	-605.281	-605.322	-605.336	-605.335	-605.337	-604.877	-605.428	-605.469	-605.492	-605.491	-605.493		-604.885	-605.451	-605.49	-605.514	-605.513	-605.515
	21_ar-ethene_1.10re	-604.805	-605.018	-605.05	-605.056	-605.056	-605.056	-605.056	-605.057		-604.826	-605.217	-605.257	-605.267	-605.266	-605.266	-605.267	-605.268		-604.876	-605.412	-605.454	-605.455	-605.477	-605.477	-605.476	-605.477	-605.478		-604.843	-605.281	-605.322	-605.336	-605.335	-605.337	-604.878	-605.428	-605.469	-605.492	-605.491	-605.493		-604.885	-605.451	-605.49	-605.514	-605.513	-605.514
	21_ar-ethene_1.25re	-604.805	-605.018	-605.05	-605.056	-605.056	-605.056	-605.056	-605.056		-604.826	-605.216	-605.257	-605.267	-605.266	-605.266	-605.267	-605.268		-604.876	-605.412	-605.454	-605.455	-605.477	-605.476	-605.476	-605.477	-605.478		-604.844	-605.281	-605.322	-605.336	-605.335	-605.336	-604.878	-605.428	-605.469	-605.492	-605.491	-605.492		-604.886	-605.451	-605.49	-605.514	-605.513	-605.514
	21_ar-ethene_1.50re	-604.805	-605.018	-605.05	-605.056	-605.056	-605.056	-605.056	-605.056		-604.826	-605.216	-605.256	-605.266	-605.266	-605.266	-605.267	-605.268		-604.876	-605.412	-605.454	-605.455	-605.477	-605.476	-605.476	-605.477	-605.478		-604.844	-605.281	-605.322	-605.335	-605.335	-605.336	-604.878	-605.428	-605.469	-605.491	-605.491	-605.492		-604.886	-605.451	-605.49	-605.513	-605.513	-605.514
	21_ar-ethene_2.00re	-604.805	-605.018	-605.05	-605.056	-605.056	-605.056	-605.056	-605.056		-604.826	-605.216	-605.256	-605.266	-605.266	-605.266	-605.267	-605.268		-604.876	-605.412	-605.453	-605.455	-605.477	-605.476	-605.476	-605.477	-605.478		-604.844	-605.281	-605.322	-605.335	-605.335	-605.336	-604.878	-605.427	-605.469	-605.491	-605.491	-605.492		-604.886	-605.451	-605.49	-605.513	-605.513	-605.514
	22_ethene_ethyne_0.90re	-154.791	-155.155	-155.195	-155.208	-155.207	-155.207	-155.207	-155.209		-154.833	-155.335	-155.379	-155.4	-155.399	-155.398	-155.4	-155.402		-154.9	-155.545	-155.576	-155.581	-155.614	-155.613	-155.612	-155.613	-155.615		-154.859	-155.412	-155.456	-155.48	-155.479	-155.481	-154.902	-155.563	-155.596	-155.629	-155.628	-155.629		-154.911	-155.589	-155.619	-155.653	-155.652	-155.653
	22_ethene_ethyne_0.95re	-154.795	-155.157	-155.198	-155.21	-155.21	-155.21	-155.21	-155.212		-154.837	-155.338	-155.382	-155.402	-155.401	-155.401	-155.402	-155.404		-154.904	-155.547	-155.578	-155.583	-155.616	-155.615	-155.614	-155.616	-155.618		-154.863	-155.414	-155.458	-155.482	-155.481	-155.483	-154.906	-155.565	-155.598	-155.632	-155.63	-155.632		-154.915	-155.591	-155.621	-155.655	-155.654	-155.656
	22_ethene_ethyne_1.00re	-154.798	-155.159	-155.2	-155.212	-155.211	-155.211	-155.212	-155.213		-154.839	-155.339	-155.384	-155.404	-155.403	-155.402	-155.404	-155.406		-154.907	-155.548	-155.58	-155.585	-155.618	-155.617	-155.615	-155.617	-155.619		-154.865	-155.415	-155.459	-155.483	-155.482	-155.484	-154.909	-155.566	-155.6	-155.633	-155.632	-155.633		-154.917	-155.592	-155.623	-155.657	-155.655	-155.657
	22_ethene_ethyne_1.05re	-154.799	-155.16	-155.201	-155.213	-155.212	-155.212	-155.213	-155.214		-154.841	-155.34	-155.384	-155.405	-155.404	-155.403	-155.405	-155.406		-154.908	-155.549	-155.581	-155.586	-155.618	-155.617	-155.616	-155.618	-155.62		-154.867	-155.415	-155.46	-155.484	-155.483	-155.485	-154.91	-155.566	-155.601	-155.634	-155.632	-155.634		-154.919	-155.593	-155.624	-155.657	-155.656	-155.658
	22_ethene_ethyne_1.10re	-154.8	-155.161	-155.202	-155.214	-155.213	-155.213	-155.213	-155.215		-154.842	-155.34	-155.385	-155.405	-155.404	-155.404	-155.405	-155.407		-154.909	-155.549	-155.581	-155.586	-155.619	-155.618	-155.617	-155.618	-155.62		-154.868	-155.416	-155.461	-155.484	-155.483	-155.485	-154.911	-155.567	-155.601	-155.634	-155.633	-155.634		-154.92	-155.593	-155.624	-155.658	-155.657	-155.658
	22_ethene_ethyne_1.25re	-154.802	-155.161	-155.202	-155.214	-155.214	-155.213	-155.214	-155.215		-154.843	-155.341	-155.386	-155.406	-155.405	-155.404	-155.406	-155.407		-154.911	-155.549	-155.582	-155.587	-155.619	-155.618	-155.617	-155.619	-155.621		-154.869	-155.416	-155.461	-155.484	-155.483	-155.485	-154.913	-155.567	-155.602	-155.634	-155.633	-155.634		-154.922	-155.593	-155.625	-155.658	-155.657	-155.658
	22_ethene_ethyne_1.50re	-154.802	-155.161	-155.202	-155.214	-155.214	-155.213	-155.214	-155.215		-154.844	-155.341	-155.386	-155.406	-155.405	-155.404	-155.406	-155.407		-154.912	-155.549	-155.582	-155.587	-155.619	-155.618	-155.617	-155.619	-155.621		-154.87	-155.415	-155.461	-155.484	-155.483	-155.485	-154.914	-155.566	-155.602	-155.634	-155.633	-155.634		-154.922	-155.593	-155.625	-155.658	-155.657	-155.658
	22_ethene_ethyne_2.00re	-154.802	-155.161	-155.202	-155.214	-155.214	-155.214	-155.214	-155.215		-154.844	-155.341	-155.386	-155.406	-155.405	-155.404	-155.406	-155.407		-154.912	-155.549	-155.582	-155.587	-155.619	-155.618	-155.617	-155.619	-155.621		-154.87	-155.415	-155.461	-155.484	-155.483	-155.485	-154.914	-155.566	-155.602	-155.634	-155.633	-155.634		-154.923	-155.593	-155.625	-155.658	-155.657	-155.658
	23_ethene_ethene_0.90re	-155.998	-156.356	-156.411	-156.422	-156.421	-156.421	-156.422	-156.423		-156.04	-156.547	-156.603	-156.621	-156.62	-156.62	-156.622	-156.623		-156.113	-156.781	-156.825	-156.83	-156.861	-156.86	-156.859	-156.861	-156.863		-156.072	-156.646	-156.704	-156.726	-156.726	-156.728	-156.115	-156.802	-156.848	-156.88	-156.879	-156.881		-156.124	-156.829	-156.871	-156.905	-156.903	-156.905
	23_ethene_ethene_0.95re	-156.003	-156.359	-156.414	-156.425	-156.424	-156.424	-156.425	-156.426		-156.044	-156.549	-156.605	-156.624	-156.623	-156.622	-156.624	-156.625		-156.118	-156.783	-156.828	-156.833	-156.864	-156.863	-156.862	-156.864	-156.865		-156.076	-156.649	-156.706	-156.729	-156.728	-156.73	-156.12	-156.804	-156.851	-156.882	-156.881	-156.883		-156.129	-156.832	-156.874	-156.907	-156.906	-156.908
	23_ethene_ethene_1.00re	-156.005	-156.361	-156.415	-156.426	-156.426	-156.426	-156.427	-156.427		-156.047	-156.551	-156.607	-156.625	-156.625	-156.624	-156.626	-156.627		-156.121	-156.785	-156.83	-156.835	-156.865	-156.865	-156.864	-156.865	-156.867		-156.079	-156.65	-156.708	-156.73	-156.729	-156.731	-156.123	-156.806	-156.852	-156.884	-156.883	-156.885		-156.132	-156.833	-156.876	-156.909	-156.908	-156.909
	23_ethene_ethene_1.05re	-156.007	-156.362	-156.417	-156.428	-156.427	-156.427	-156.428	-156.428		-156.049	-156.552	-156.608	-156.626	-156.625	-156.625	-156.627	-156.628		-156.123	-156.786	-156.831	-156.836	-156.866	-156.866	-156.864	-156.866	-156.868		-156.081	-156.651	-156.709	-156.731	-156.73	-156.732	-156.125	-156.806	-156.853	-156.885	-156.883	-156.885		-156.134	-156.834	-156.877	-156.91	-156.908	-156.91
	23_ethene_ethene_1.10re	-156.009	-156.363	-156.417	-156.428	-156.428	-156.427	-156.428	-156.429		-156.05	-156.552	-156.609	-156.627	-156.626	-156.625	-156.627	-156.628		-156.124	-156.786	-156.831	-156.836	-156.867	-156.866	-156.865	-156.867	-156.868		-156.082	-156.651	-156.709	-156.731	-156.73	-156.733	-156.126	-156.807	-156.854	-156.885	-156.884	-156.886		-156.135	-156.834	-156.878	-156.91	-156.909	-156.911
	23_ethene_ethene_1.25re	-156.01	-156.363	-156.418	-156.429	-156.428	-156.428	-156.429	-156.43		-156.051	-156.552	-156.609	-156.627	-156.626	-156.626	-156.628	-156.629		-156.126	-156.786	-156.832	-156.837	-156.867	-156.866	-156.865	-156.867	-156.869		-156.084	-156.651	-156.709	-156.732	-156.731	-156.733	-156.128	-156.807	-156.854	-156.885	-156.884	-156.886		-156.137	-156.835	-156.878	-156.91	-156.909	-156.911
	23_ethene_ethene_1.50re	-156.01	-156.363	-156.418	-156.429	-156.428	-156.428	-156.429	-156.43		-156.052	-156.552	-156.609	-156.627	-156.626	-156.626	-156.628	-156.629		-156.126	-156.786	-156.832	-156.837	-156.867	-156.866	-156.865	-156.867	-156.869		-156.085	-156.651	-156.709	-156.731	-156.731	-156.733	-156.128	-156.806	-156.854	-156.885	-156.884	-156.886		-156.137	-156.834	-156.878	-156.91	-156.909	-156.911
	23_ethene_ethene_2.00re	-156.011	-156.363	-156.418	-156.429	-156.428	-156.428	-156.429	-156.43		-156.052	-156.552	-156.609	-156.627	-156.626	-156.626	-156.628	-156.629		-156.126	-156.786	-156.831	-156.837	-156.867	-156.866	-156.865	-156.867	-156.869		-156.085	-156.651	-156.709	-156.731	-156.73	-156.733	-156.129	-156.806	-156.854	-156.885	-156.884	-156.886		-156.138	-156.834	-156.878	-156.91	-156.909	-156.911
	24-ethyne_ethyne_0.90re	-153.583	-153.952	-153.98	-153.993	-153.992	-153.992	-153.992	-153.994		-153.624	-154.123	-154.155	-154.178	-154.177	-154.176	-154.177	-154.179		-153.685	-154.308	-154.325	-154.33	-154.365	-154.364	-154.363	-154.364	-154.367		-153.644	-154.176	-154.207	-154.232	-154.231	-154.232	-153.687	-154.322	-154.343	-154.377	-154.376	-154.377		-153.696	-154.347	-154.364	-154.4	-154.399	-154.4
	24-ethyne_ethyne_0.95re	-153.587	-153.955	-153.982	-153.996	-153.995	-153.995	-153.995	-153.997		-153.628	-154.126	-154.158	-154.18	-154.179	-154.178	-154.18	-154.182		-153.689	-154.31	-154.328	-154.333	-154.368	-154.367	-154.365	-154.367	-154.369		-153.647	-154.178	-154.209	-154.234	-154.233	-154.235	-153.691	-154.324	-154.345	-154.38	-154.378	-154.38		-153.7	-154.35	-154.367	-154.403	-154.401	-154.402
	24-ethyne_ethyne_1.00re	-153.589	-153.956	-153.984	-153.997	-153.996	-153.996	-153.997	-153.999		-153.631	-154.127	-154.159	-154.182	-154.181	-154.18	-154.181	-154.183		-153.692	-154.311	-154.33	-154.335	-154.369	-154.368	-154.367	-154.368	-154.37		-153.65	-154.179	-154.21	-154.235	-154.234	-154.236	-153.694	-154.325	-154.347	-154.381	-154.38	-154.381		-153.702	-154.351	-154.369	-154.404	-154.403	-154.404
	24-ethyne_ethyne_1.05re	-153.591	-153.957	-153.985	-153.998	-153.997	-153.997	-153.998	-154		-153.632	-154.128	-154.16	-154.183	-154.182	-154.181	-154.182	-154.184		-153.693	-154.312	-154.33	-154.336	-154.37	-154.369	-154.368	-154.369	-154.371		-153.652	-154.18	-154.211	-154.236	-154.235	-154.237	-153.695	-154.326	-154.348	-154.382	-154.381	-154.382		-153.704	-154.351	-154.37	-154.405	-154.404	-154.405
	24-ethyne_ethyne_1.10re	-153.592	-153.958	-153.986	-153.999	-153.998	-153.998	-153.998	-154		-153.633	-154.128	-154.161	-154.183	-154.182	-154.181	-154.183	-154.185		-153.695	-154.312	-154.331	-154.336	-154.371	-154.369	-154.368	-154.369	-154.372		-153.653	-154.18	-154.212	-154.236	-154.236	-154.237	-153.696	-154.326	-154.348	-154.382	-154.381	-154.382		-153.705	-154.352	-154.37	-154.405	-154.404	-154.405
	24-ethyne_ethyne_1.25re	-153.593	-153.959	-153.987	-154	-153.999	-153.999	-153.999	-154.001		-153.635	-154.129	-154.162	-154.184	-154.183	-154.182	-154.183	-154.185		-153.696	-154.312	-154.332	-154.337	-154.371	-154.37	-154.369	-154.37	-154.372		-153.654	-154.18	-154.212	-154.237	-154.236	-154.237	-153.698	-154.326	-154.349	-154.383	-154.381	-154.383		-153.706	-154.352	-154.371	-154.406	-154.405	-154.406
	24-ethyne_ethyne_1.50re	-153.594	-153.959	-153.987	-154	-153.999	-153.999	-153.999	-154.001		-153.635	-154.129	-154.162	-154.184	-154.183	-154.182	-154.184	-154.186		-153.697	-154.313	-154.332	-154.337	-154.371	-154.37	-154.369	-154.37	-154.372		-153.655	-154.18	-154.212	-154.237	-154.236	-154.238	-153.699	-154.326	-154.349	-154.383	-154.381	-154.383		-153.707	-154.352	-154.371	-154.406	-154.405	-154.406
	24-ethyne_ethyne_2.00re	-153.594	-153.959	-153.987	-154	-153.999	-153.999	-153.999	-154.001		-153.636	-154.129	-154.162	-154.184	-154.183	-154.182	-154.184	-154.186		-153.697	-154.313	-154.332	-154.337	-154.371	-154.37	-154.369	-154.37	-154.373		-153.655	-154.18	-154.212	-154.237	-154.236	-154.238	-153.699	-154.326	-154.349	-154.383	-154.381	-154.383		-153.708	-154.352	-154.371	-154.406	-154.405	-154.406
	01-water_ammonia_Cs_A.out	-75.9807	-76.1087	-76.1155	-76.1165	-76.1165	-76.1165	-76.1165	-76.117		-76.003	-76.1917	-76.2016	-76.2035	-76.2034	-76.2034	-76.2035	-76.2041		-76.056	-76.3145	-76.3187	-76.3207	-76.3284	-76.3282	-76.3281	-76.3283	-76.3286		-76.0404	-76.2589	-76.2667	-76.2717	-76.2716	-76.2719	-76.0599	-76.3279	-76.3327	-76.3413	-76.3412	-76.3414		-76.0641	-76.3403	-76.3443	-76.3531	-76.353	-76.3532
	02-water_water_Cs_A.out	-75.9806	-76.1084	-76.1152	-76.1162	-76.1162	-76.1162	-76.1162	-76.1167		-76.0031	-76.1917	-76.2015	-76.2034	-76.2033	-76.2033	-76.2034	-76.204		-76.0563	-76.3146	-76.3189	-76.3208	-76.3285	-76.3283	-76.3282	-76.3284	-76.3287		-76.0407	-76.2589	-76.2668	-76.2717	-76.2717	-76.2719	-76.0602	-76.328	-76.3328	-76.3414	-76.3412	-76.3414		-76.0644	-76.3404	-76.3444	-76.3533	-76.3531	-76.3533
	03-HCN_HCN_Cxv_A.out	-92.8345	-93.0467	-93.0481	-93.0558	-93.0551	-93.0551	-93.0551	-93.0566		-92.8788	-93.1588	-93.1675	-93.1798	-93.1791	-93.1788	-93.1793	-93.1807		-92.9075	-93.2518	-93.2511	-93.256	-93.2747	-93.2738	-93.2733	-93.2737	-93.2753		-92.887	-93.1812	-93.1894	-93.2027	-93.2023	-93.2029	-92.9087	-93.2589	-93.2621	-93.2806	-93.2799	-93.2804		-92.9139	-93.2735	-93.2751	-93.2942	-93.2935	-93.2939
	04-HF_HF_Cs_A.out	-99.9886	-100.117	-100.119	-100.12	-100.12	-100.12	-100.12	-100.12		-100.002	-100.197	-100.202	-100.204	-100.204	-100.204	-100.204	-100.204		-100.057	-100.328	-100.328	-100.33	-100.336	-100.336	-100.336	-100.336	-100.336		-100.033	-100.255	-100.258	-100.262	-100.263	-100.263	-100.061	-100.34	-100.342	-100.349	-100.349	-100.349		-100.067	-100.357	-100.358	-100.365	-100.365	-100.365
	05-ammonia_ammonia_C2h_A.out	-56.1549	-56.2694	-56.2826	-56.2841	-56.2841	-56.2841	-56.2842	-56.2845		-56.176	-56.3432	-56.3591	-56.3616	-56.3614	-56.3615	-56.3617	-56.362		-56.2171	-56.4475	-56.4591	-56.4606	-56.4681	-56.468	-56.4678	-56.4682	-56.4685		-56.2049	-56.4027	-56.4179	-56.4231	-56.423	-56.4234	-56.2201	-56.4593	-56.4712	-56.4794	-56.4793	-56.4796		-56.2229	-56.4689	-56.4797	-56.4882	-56.488	-56.4883
	06-methane_HF_C3v_A.out	-40.1762	-40.2713	-40.291	-40.2926	-40.2925	-40.2925	-40.2928	-40.2928		-40.1852	-40.3206	-40.3424	-40.345	-40.3448	-40.3448	-40.3452	-40.3453		-40.2129	-40.4055	-40.4244	-40.4266	-40.4329	-40.4327	-40.4326	-40.4331	-40.4332		-40.1991	-40.3653	-40.3889	-40.3932	-40.3931	-40.3936	-40.2134	-40.4133	-40.4334	-40.4399	-40.4398	-40.4403		-40.216	-40.4219	-40.4407	-40.4475	-40.4474	-40.4479
	07-ammmonia_methane_C3v_A.out	-56.1547	-56.2692	-56.2824	-56.284	-56.2839	-56.2839	-56.284	-56.2843		-56.1761	-56.3432	-56.3591	-56.3616	-56.3614	-56.3614	-56.3617	-56.362		-56.2171	-56.4475	-56.4591	-56.4606	-56.4682	-56.468	-56.4679	-56.4682	-56.4685		-56.205	-56.4027	-56.4179	-56.4231	-56.423	-56.4234	-56.2201	-56.4593	-56.4712	-56.4794	-56.4793	-56.4796		-56.2229	-56.4689	-56.4797	-56.4882	-56.488	-56.4884
	08-methane_water_Cs_A.out	-40.1763	-40.2713	-40.291	-40.2926	-40.2925	-40.2925	-40.2927	-40.2928		-40.1852	-40.3206	-40.3423	-40.345	-40.3448	-40.3448	-40.3452	-40.3453		-40.213	-40.4056	-40.4245	-40.4267	-40.4329	-40.4327	-40.4326	-40.4331	-40.4333		-40.1991	-40.3653	-40.3889	-40.3932	-40.3931	-40.3937	-40.2135	-40.4134	-40.4335	-40.44	-40.4399	-40.4404		-40.2161	-40.422	-40.4408	-40.4476	-40.4475	-40.4479
	09-formaldehyde_formaldehyde_Cs_A.out	-113.816	-114.032	-114.042	-114.049	-114.048	-114.048	-114.049	-114.049		-113.869	-114.173	-114.188	-114.198	-114.197	-114.197	-114.197	-114.198		-113.911	-114.304	-114.309	-114.314	-114.332	-114.331	-114.331	-114.331	-114.332		-113.884	-114.217	-114.231	-114.243	-114.243	-114.243	-113.913	-114.316	-114.325	-114.342	-114.342	-114.342		-113.92	-114.334	-114.341	-114.36	-114.359	-114.36
	10-ethene_wat_Cs_A.out	-78.0053	-78.1817	-78.2092	-78.2145	-78.2143	-78.2142	-78.2146	-78.215		-78.026	-78.2762	-78.3048	-78.3137	-78.3133	-78.313	-78.3139	-78.3145		-78.0631	-78.3929	-78.4157	-78.4183	-78.4336	-78.4331	-78.4326	-78.4336	-78.4343		-78.0425	-78.3254	-78.3548	-78.3657	-78.3653	-78.3664	-78.0643	-78.4032	-78.4271	-78.4426	-78.442	-78.4429		-78.0687	-78.4172	-78.4391	-78.4551	-78.4546	-78.4555
	11-ethene_formaldehyde_Cs_A.out	-78.0053	-78.1817	-78.2091	-78.2145	-78.2142	-78.2141	-78.2146	-78.215		-78.026	-78.2761	-78.3047	-78.3136	-78.3132	-78.313	-78.3139	-78.3144		-78.0632	-78.3929	-78.4157	-78.4184	-78.4336	-78.4331	-78.4326	-78.4336	-78.4343		-78.0426	-78.3253	-78.3547	-78.3657	-78.3653	-78.3663	-78.0643	-78.4031	-78.4271	-78.4425	-78.442	-78.4429		-78.0688	-78.4172	-78.4391	-78.4551	-78.4546	-78.4554
	12-ethyne_ethyne_C2v_A.out	-76.7969	-76.9794	-76.9935	-77.0001	-76.9996	-76.9996	-76.9997	-77.0007		-76.8179	-77.0645	-77.081	-77.0921	-77.0916	-77.0913	-77.092	-77.093		-76.8486	-77.1563	-77.166	-77.1687	-77.1857	-77.1851	-77.1845	-77.1851	-77.1863		-76.8276	-77.0901	-77.1062	-77.1185	-77.118	-77.1188	-76.8495	-77.1632	-77.1745	-77.1914	-77.1908	-77.1914		-76.8538	-77.176	-77.1855	-77.2031	-77.2024	-77.203
	13-ethene_ammonia_Cs_A.out	-78.0053	-78.1817	-78.2091	-78.2145	-78.2142	-78.2141	-78.2145	-78.2149		-78.026	-78.2761	-78.3047	-78.3136	-78.3132	-78.313	-78.3138	-78.3144		-78.0632	-78.3929	-78.4157	-78.4184	-78.4336	-78.4331	-78.4326	-78.4336	-78.4343		-78.0426	-78.3253	-78.3547	-78.3657	-78.3653	-78.3663	-78.0644	-78.4032	-78.4271	-78.4425	-78.442	-78.4429		-78.0688	-78.4172	-78.4391	-78.4551	-78.4546	-78.4555
	14-ethene_ethene_C2v_A.out	-78.0053	-78.1817	-78.2091	-78.2144	-78.2142	-78.2141	-78.2145	-78.2149		-78.026	-78.2761	-78.3047	-78.3136	-78.3132	-78.313	-78.3138	-78.3144		-78.0632	-78.393	-78.4157	-78.4184	-78.4336	-78.4331	-78.4326	-78.4336	-78.4343		-78.0426	-78.3253	-78.3547	-78.3657	-78.3652	-78.3663	-78.0644	-78.4032	-78.4271	-78.4425	-78.442	-78.4429		-78.0688	-78.4172	-78.4391	-78.4551	-78.4546	-78.4555
	15-methane_ethene_Cs_A.out	-40.1763	-40.2713	-40.291	-40.2926	-40.2925	-40.2925	-40.2927	-40.2928		-40.1852	-40.3206	-40.3423	-40.345	-40.3448	-40.3448	-40.3452	-40.3453		-40.213	-40.4056	-40.4245	-40.4267	-40.4329	-40.4327	-40.4326	-40.4331	-40.4333		-40.1991	-40.3653	-40.3889	-40.3932	-40.3931	-40.3936	-40.2135	-40.4134	-40.4335	-40.44	-40.4399	-40.4404		-40.2161	-40.422	-40.4408	-40.4476	-40.4475	-40.4479
	16-borane_methane_Cs_A.out	-26.3785	-26.429	-26.4459	-26.4466	-26.4466	-26.4466	-26.4469	-26.4469		-26.3844	-26.4557	-26.4762	-26.4775	-26.4775	-26.4774	-26.4778	-26.4778		-26.4	-26.5087	-26.5274	-26.5312	-26.5337	-26.5337	-26.5336	-26.5341	-26.5341		-26.3908	-26.4835	-26.5076	-26.5092	-26.5091	-26.5095	-26.4002	-26.5139	-26.5356	-26.5382	-26.5381	-26.5386		-26.402	-26.5198	-26.5406	-26.5433	-26.5432	-26.5437
	17-methane_ethane_Cs_A.out	-40.1763	-40.2713	-40.291	-40.2926	-40.2925	-40.2925	-40.2927	-40.2928		-40.1852	-40.3206	-40.3423	-40.345	-40.3448	-40.3448	-40.3452	-40.3453		-40.213	-40.4056	-40.4245	-40.4267	-40.4329	-40.4327	-40.4326	-40.4331	-40.4333		-40.1991	-40.3653	-40.3889	-40.3932	-40.3931	-40.3936	-40.2135	-40.4134	-40.4335	-40.44	-40.4399	-40.4404		-40.2161	-40.422	-40.4408	-40.4476	-40.4475	-40.4479
	18-methane_ethane_C3_A.out	-40.1763	-40.2713	-40.2909	-40.2926	-40.2925	-40.2925	-40.2927	-40.2928		-40.1852	-40.3206	-40.3423	-40.345	-40.3448	-40.3448	-40.3451	-40.3453		-40.213	-40.4056	-40.4245	-40.4267	-40.4329	-40.4327	-40.4326	-40.4331	-40.4333		-40.1991	-40.3653	-40.3889	-40.3932	-40.3931	-40.3936	-40.2135	-40.4134	-40.4335	-40.44	-40.4399	-40.4404		-40.2161	-40.422	-40.4408	-40.4476	-40.4475	-40.4479
	19-methane_methane_D3d_A.out	-40.1763	-40.2713	-40.2909	-40.2926	-40.2925	-40.2925	-40.2927	-40.2928		-40.1852	-40.3206	-40.3423	-40.345	-40.3448	-40.3448	-40.3451	-40.3453		-40.213	-40.4056	-40.4245	-40.4267	-40.4329	-40.4327	-40.4326	-40.4331	-40.4333		-40.1991	-40.3653	-40.3889	-40.3932	-40.3931	-40.3936	-40.2135	-40.4134	-40.4335	-40.44	-40.4399	-40.4404		-40.2161	-40.422	-40.4408	-40.4476	-40.4475	-40.4479
	20-methane_Ar_C3v_A.out	-40.1763	-40.2713	-40.2909	-40.2926	-40.2925	-40.2925	-40.2927	-40.2928		-40.1852	-40.3206	-40.3423	-40.345	-40.3448	-40.3448	-40.3451	-40.3453		-40.213	-40.4056	-40.4245	-40.4267	-40.4329	-40.4327	-40.4326	-40.4331	-40.4333		-40.1991	-40.3653	-40.3889	-40.3932	-40.3931	-40.3936	-40.2135	-40.4134	-40.4335	-40.44	-40.4399	-40.4404		-40.2161	-40.422	-40.4408	-40.4476	-40.4475	-40.4479
	21-ethene_Ar_C2v_A.out	-78.0053	-78.1817	-78.2091	-78.2144	-78.2142	-78.2141	-78.2145	-78.2149		-78.0261	-78.2761	-78.3047	-78.3136	-78.3132	-78.313	-78.3138	-78.3144		-78.0632	-78.393	-78.4158	-78.4184	-78.4336	-78.4331	-78.4326	-78.4336	-78.4343		-78.0426	-78.3253	-78.3547	-78.3656	-78.3652	-78.3663	-78.0644	-78.4032	-78.4271	-78.4425	-78.442	-78.4429		-78.0688	-78.4172	-78.4391	-78.4551	-78.4546	-78.4555
	22-ethene_ethyne_C2v_A.out	-78.0053	-78.1817	-78.2091	-78.2144	-78.2141	-78.214	-78.2145	-78.2149		-78.0261	-78.2761	-78.3047	-78.3136	-78.3132	-78.313	-78.3138	-78.3144		-78.0632	-78.393	-78.4158	-78.4184	-78.4336	-78.4331	-78.4326	-78.4336	-78.4343		-78.0426	-78.3253	-78.3547	-78.3656	-78.3652	-78.3663	-78.0644	-78.4032	-78.4271	-78.4425	-78.442	-78.4429		-78.0688	-78.4172	-78.4391	-78.4551	-78.4546	-78.4555
	23-ethene_ethene_D2h_A.out	-78.0053	-78.1817	-78.2091	-78.2144	-78.2141	-78.214	-78.2145	-78.2149		-78.0261	-78.2761	-78.3047	-78.3136	-78.3132	-78.313	-78.3138	-78.3144		-78.0632	-78.393	-78.4158	-78.4184	-78.4336	-78.4331	-78.4326	-78.4336	-78.4343		-78.0426	-78.3253	-78.3547	-78.3656	-78.3652	-78.3663	-78.0644	-78.4032	-78.4271	-78.4425	-78.442	-78.4429		-78.0688	-78.4172	-78.4391	-78.4551	-78.4546	-78.4555
	24-ethyne_ethyne_D2h_A.out	-76.797	-76.9794	-76.9935	-77	-76.9996	-76.9995	-76.9997	-77.0006		-76.8179	-77.0645	-77.081	-77.0921	-77.0916	-77.0912	-77.0919	-77.0929		-76.8486	-77.1563	-77.166	-77.1687	-77.1857	-77.1851	-77.1845	-77.1851	-77.1863		-76.8276	-77.09	-77.1062	-77.1184	-77.118	-77.1188	-76.8495	-77.1632	-77.1745	-77.1914	-77.1908	-77.1914		-76.8538	-77.176	-77.1856	-77.2031	-77.2024	-77.203
	01-water_ammonia_Cs_B.out	-56.1549	-56.2693	-56.2826	-56.2841	-56.284	-56.284	-56.2842	-56.2844		-56.176	-56.3432	-56.3591	-56.3615	-56.3614	-56.3614	-56.3616	-56.362		-56.2172	-56.4475	-56.4591	-56.4606	-56.4681	-56.468	-56.4678	-56.4682	-56.4685		-56.205	-56.4027	-56.4179	-56.423	-56.423	-56.4234	-56.2201	-56.4593	-56.4712	-56.4794	-56.4793	-56.4796		-56.2229	-56.4689	-56.4797	-56.4882	-56.488	-56.4883
	02-water_water_Cs_B.out	-75.9806	-76.1082	-76.115	-76.116	-76.116	-76.116	-76.116	-76.1165		-76.0032	-76.1916	-76.2015	-76.2033	-76.2032	-76.2032	-76.2034	-76.2039		-76.0565	-76.3146	-76.3189	-76.3209	-76.3285	-76.3283	-76.3282	-76.3284	-76.3287		-76.0408	-76.2589	-76.2668	-76.2717	-76.2717	-76.2719	-76.0604	-76.328	-76.3328	-76.3414	-76.3413	-76.3414		-76.0646	-76.3405	-76.3445	-76.3533	-76.3532	-76.3533
	03-HCN_HCN_Cxv_B.out	-92.8343	-93.0471	-93.0484	-93.0562	-93.0555	-93.0555	-93.0555	-93.057		-92.8785	-93.1591	-93.1677	-93.1801	-93.1794	-93.1791	-93.1796	-93.181		-92.9071	-93.2519	-93.2509	-93.2559	-93.2747	-93.2739	-93.2733	-93.2737	-93.2753		-92.8867	-93.1814	-93.1896	-93.203	-93.2025	-93.2031	-92.9082	-93.2589	-93.262	-93.2806	-93.28	-93.2804		-92.9134	-93.2735	-93.2749	-93.2941	-93.2935	-93.2939
	04-HF_HF_Cs_B.out	-99.9887	-100.117	-100.119	-100.12	-100.12	-100.12	-100.12	-100.12		-100.002	-100.197	-100.203	-100.204	-100.204	-100.204	-100.204	-100.204		-100.057	-100.328	-100.328	-100.33	-100.336	-100.336	-100.336	-100.336	-100.336		-100.033	-100.255	-100.258	-100.262	-100.263	-100.263	-100.061	-100.34	-100.342	-100.349	-100.349	-100.349		-100.067	-100.357	-100.358	-100.365	-100.365	-100.365
	05-ammonia_ammonia_C2h_B.out	-56.1549	-56.2694	-56.2826	-56.2841	-56.2841	-56.2841	-56.2842	-56.2845		-56.176	-56.3432	-56.3591	-56.3616	-56.3614	-56.3615	-56.3617	-56.362		-56.2171	-56.4475	-56.4591	-56.4606	-56.4681	-56.468	-56.4678	-56.4682	-56.4685		-56.2049	-56.4027	-56.4179	-56.4231	-56.423	-56.4234	-56.2201	-56.4593	-56.4712	-56.4794	-56.4793	-56.4796		-56.2229	-56.4689	-56.4797	-56.4882	-56.488	-56.4883
	06-methane_HF_C3v_B.out	-99.9886	-100.117	-100.119	-100.12	-100.12	-100.12	-100.12	-100.12		-100.002	-100.197	-100.202	-100.204	-100.204	-100.204	-100.204	-100.204		-100.058	-100.328	-100.328	-100.33	-100.336	-100.336	-100.336	-100.336	-100.336		-100.033	-100.255	-100.258	-100.262	-100.263	-100.263	-100.061	-100.34	-100.342	-100.349	-100.349	-100.349		-100.068	-100.357	-100.358	-100.365	-100.365	-100.365
	07-ammmonia_methane_C3v_B.out	-40.1763	-40.2713	-40.291	-40.2926	-40.2926	-40.2926	-40.2928	-40.2929		-40.1852	-40.3206	-40.3424	-40.345	-40.3448	-40.3449	-40.3452	-40.3453		-40.213	-40.4056	-40.4245	-40.4267	-40.4329	-40.4327	-40.4326	-40.4331	-40.4333		-40.1991	-40.3653	-40.3889	-40.3932	-40.3931	-40.3937	-40.2135	-40.4134	-40.4335	-40.44	-40.4399	-40.4404		-40.2161	-40.422	-40.4408	-40.4476	-40.4475	-40.4479
	08-methane_water_Cs_B.out	-75.9805	-76.108	-76.1148	-76.1158	-76.1158	-76.1158	-76.1158	-76.1163		-76.0032	-76.1916	-76.2014	-76.2032	-76.2032	-76.2031	-76.2033	-76.2038		-76.0565	-76.3147	-76.3189	-76.3209	-76.3285	-76.3283	-76.3282	-76.3284	-76.3287		-76.0409	-76.2589	-76.2667	-76.2716	-76.2716	-76.2719	-76.0604	-76.328	-76.3328	-76.3414	-76.3413	-76.3414		-76.0647	-76.3405	-76.3445	-76.3533	-76.3532	-76.3534
	09-formaldehyde_formaldehyde_Cs_B.out	-113.816	-114.032	-114.042	-114.049	-114.048	-114.048	-114.048	-114.049		-113.869	-114.173	-114.188	-114.198	-114.197	-114.197	-114.197	-114.198		-113.911	-114.304	-114.309	-114.314	-114.332	-114.331	-114.33	-114.331	-114.332		-113.884	-114.217	-114.231	-114.243	-114.243	-114.243	-113.913	-114.316	-114.325	-114.342	-114.342	-114.342		-113.92	-114.334	-114.341	-114.36	-114.359	-114.36
	10-ethene_wat_Cs_B.out	-75.9806	-76.1082	-76.1151	-76.1161	-76.116	-76.116	-76.1161	-76.1165		-76.0031	-76.1916	-76.2015	-76.2033	-76.2033	-76.2032	-76.2034	-76.2039		-76.0564	-76.3146	-76.3189	-76.3209	-76.3285	-76.3283	-76.3282	-76.3284	-76.3287		-76.0408	-76.2589	-76.2668	-76.2717	-76.2717	-76.2719	-76.0603	-76.328	-76.3328	-76.3414	-76.3413	-76.3414		-76.0645	-76.3405	-76.3445	-76.3533	-76.3532	-76.3533
	11-ethene_formaldehyde_Cs_B.out	-113.816	-114.031	-114.042	-114.049	-114.048	-114.048	-114.048	-114.049		-113.869	-114.173	-114.188	-114.198	-114.197	-114.197	-114.197	-114.198		-113.911	-114.304	-114.309	-114.314	-114.332	-114.331	-114.331	-114.331	-114.332		-113.884	-114.217	-114.231	-114.243	-114.243	-114.243	-113.913	-114.316	-114.325	-114.342	-114.342	-114.342		-113.92	-114.334	-114.341	-114.36	-114.359	-114.36
	12-ethyne_ethyne_C2v_B.out	-76.7969	-76.9795	-76.9936	-77.0002	-76.9997	-76.9996	-76.9998	-77.0008		-76.8179	-77.0646	-77.0811	-77.0922	-77.0917	-77.0913	-77.0921	-77.0931		-76.8485	-77.1563	-77.166	-77.1687	-77.1857	-77.1851	-77.1845	-77.1851	-77.1863		-76.8276	-77.0901	-77.1063	-77.1185	-77.1181	-77.1189	-76.8494	-77.1632	-77.1744	-77.1914	-77.1908	-77.1914		-76.8537	-77.176	-77.1855	-77.2031	-77.2024	-77.203
	13-ethene_ammonia_Cs_B.out	-56.1548	-56.2693	-56.2825	-56.284	-56.284	-56.284	-56.2841	-56.2844		-56.1761	-56.3432	-56.3591	-56.3616	-56.3614	-56.3614	-56.3617	-56.362		-56.2171	-56.4475	-56.4591	-56.4606	-56.4681	-56.468	-56.4678	-56.4682	-56.4685		-56.205	-56.4027	-56.4179	-56.4231	-56.423	-56.4234	-56.2201	-56.4593	-56.4712	-56.4794	-56.4793	-56.4796		-56.2229	-56.4689	-56.4797	-56.4882	-56.488	-56.4884
	14-ethene_ethene_C2v_B.out	-78.0053	-78.1816	-78.209	-78.2144	-78.2141	-78.214	-78.2145	-78.2148		-78.026	-78.2761	-78.3047	-78.3136	-78.3132	-78.313	-78.3138	-78.3144		-78.0632	-78.3929	-78.4157	-78.4183	-78.4335	-78.4331	-78.4326	-78.4335	-78.4343		-78.0426	-78.3253	-78.3547	-78.3656	-78.3652	-78.3663	-78.0644	-78.4032	-78.4271	-78.4425	-78.442	-78.4429		-78.0688	-78.4172	-78.4391	-78.4551	-78.4546	-78.4554
	15-methane_ethene_Cs_B.out	-78.0053	-78.1817	-78.2091	-78.2144	-78.2142	-78.2141	-78.2145	-78.2149		-78.026	-78.2761	-78.3047	-78.3136	-78.3132	-78.313	-78.3138	-78.3144		-78.0632	-78.393	-78.4158	-78.4184	-78.4336	-78.4331	-78.4326	-78.4336	-78.4343		-78.0426	-78.3253	-78.3547	-78.3656	-78.3652	-78.3663	-78.0644	-78.4032	-78.4271	-78.4425	-78.442	-78.4429		-78.0688	-78.4172	-78.4391	-78.4551	-78.4546	-78.4555
	16-borane_methane_Cs_B.out	-40.1762	-40.2713	-40.291	-40.2926	-40.2925	-40.2925	-40.2927	-40.2928		-40.1852	-40.3206	-40.3423	-40.345	-40.3448	-40.3448	-40.3452	-40.3453		-40.2129	-40.4055	-40.4245	-40.4266	-40.4329	-40.4327	-40.4326	-40.4331	-40.4332		-40.1991	-40.3653	-40.3889	-40.3932	-40.3931	-40.3936	-40.2134	-40.4133	-40.4334	-40.4399	-40.4398	-40.4403		-40.216	-40.4219	-40.4408	-40.4475	-40.4474	-40.4479
	17-methane_ethane_Cs_B.out	-79.1921	-79.3749	-79.4069	-79.4108	-79.4107	-79.4107	-79.4111	-79.4113		-79.2158	-79.4782	-79.5127	-79.5193	-79.519	-79.5189	-79.5196	-79.52		-79.2592	-79.6204	-79.6502	-79.6529	-79.6664	-79.666	-79.6657	-79.6666	-79.667		-79.2362	-79.5469	-79.5839	-79.5933	-79.5931	-79.594	-79.2601	-79.6333	-79.6642	-79.6781	-79.6778	-79.6786		-79.2649	-79.649	-79.6776	-79.692	-79.6917	-79.6925
	18-methane_ethane_C3_B.out	-79.1921	-79.375	-79.4069	-79.4108	-79.4107	-79.4107	-79.4111	-79.4113		-79.2158	-79.4782	-79.5127	-79.5193	-79.519	-79.5189	-79.5196	-79.52		-79.2592	-79.6204	-79.6502	-79.6529	-79.6664	-79.666	-79.6658	-79.6666	-79.667		-79.2362	-79.5469	-79.5839	-79.5933	-79.5931	-79.594	-79.2601	-79.6333	-79.6642	-79.6781	-79.6778	-79.6786		-79.2649	-79.649	-79.6776	-79.692	-79.6917	-79.6925
	19-methane_methane_D3d_B.out	-40.1763	-40.2713	-40.2909	-40.2926	-40.2925	-40.2925	-40.2927	-40.2928		-40.1852	-40.3206	-40.3423	-40.345	-40.3448	-40.3448	-40.3451	-40.3453		-40.213	-40.4056	-40.4245	-40.4267	-40.4329	-40.4327	-40.4326	-40.4331	-40.4333		-40.1991	-40.3653	-40.3889	-40.3932	-40.3931	-40.3936	-40.2135	-40.4134	-40.4335	-40.44	-40.4399	-40.4404		-40.2161	-40.422	-40.4408	-40.4476	-40.4475	-40.4479
	20-methane_Ar_C3v_B.out	-526.8	-526.836	-526.841	-526.842	-526.842	-526.842	-526.842	-526.842		-526.8	-526.94	-526.952	-526.953	-526.953	-526.953	-526.953	-526.953		-526.813	-527.019	-527.038	-527.037	-527.043	-527.043	-527.043	-527.043	-527.044		-526.801	-526.955	-526.967	-526.97	-526.97	-526.97	-526.813	-527.024	-527.041	-527.049	-527.049	-527.049		-526.817	-527.033	-527.05	-527.058	-527.058	-527.059
	21-ethene_Ar_C2v_B.out	-526.8	-526.836	-526.841	-526.842	-526.842	-526.842	-526.842	-526.842		-526.8	-526.94	-526.952	-526.953	-526.953	-526.953	-526.953	-526.953		-526.813	-527.019	-527.038	-527.037	-527.043	-527.043	-527.043	-527.043	-527.044		-526.801	-526.955	-526.967	-526.97	-526.97	-526.97	-526.813	-527.024	-527.041	-527.049	-527.049	-527.049		-526.817	-527.033	-527.05	-527.058	-527.058	-527.059
	22-ethene_ethyne_C2v_B.out	-76.797	-76.9794	-76.9935	-77	-76.9996	-76.9995	-76.9997	-77.0006		-76.8179	-77.0645	-77.081	-77.0921	-77.0916	-77.0912	-77.0919	-77.0929		-76.8486	-77.1563	-77.166	-77.1687	-77.1857	-77.1851	-77.1845	-77.1851	-77.1863		-76.8276	-77.09	-77.1062	-77.1184	-77.118	-77.1188	-76.8495	-77.1632	-77.1745	-77.1914	-77.1908	-77.1914		-76.8538	-77.176	-77.1856	-77.2031	-77.2024	-77.203
	23-ethene_ethene_D2h_B.out	-78.0053	-78.1817	-78.2091	-78.2144	-78.2141	-78.214	-78.2145	-78.2149		-78.0261	-78.2761	-78.3047	-78.3136	-78.3132	-78.313	-78.3138	-78.3144		-78.0632	-78.393	-78.4158	-78.4184	-78.4336	-78.4331	-78.4326	-78.4336	-78.4343		-78.0426	-78.3253	-78.3547	-78.3656	-78.3652	-78.3663	-78.0644	-78.4032	-78.4271	-78.4425	-78.442	-78.4429		-78.0688	-78.4172	-78.4391	-78.4551	-78.4546	-78.4555
	24-ethyne_ethyne_D2h_B.out	-76.797	-76.9794	-76.9935	-77	-76.9996	-76.9995	-76.9997	-77.0006		-76.8179	-77.0645	-77.081	-77.0921	-77.0916	-77.0912	-77.0919	-77.0929		-76.8486	-77.1563	-77.166	-77.1687	-77.1857	-77.1851	-77.1845	-77.1851	-77.1863		-76.8276	-77.09	-77.1062	-77.1184	-77.118	-77.1188	-76.8495	-77.1632	-77.1745	-77.1914	-77.1908	-77.1914		-76.8538	-77.176	-77.1856	-77.2031	-77.2024	-77.203
	01-water_ammonia_0.90re_cpA	-75.9815	-76.11	-76.1168	-76.1179	-76.1178	-76.1178	-76.1179	-76.1183		-76.0038	-76.1931	-76.2029	-76.2048	-76.2047	-76.2047	-76.2049	-76.2054		-76.0564	-76.3154	-76.3194	-76.3215	-76.3292	-76.329	-76.3289	-76.3291	-76.3294		-76.0406	-76.2594	-76.2672	-76.2723	-76.2722	-76.2725	-76.06	-76.3283	-76.333	-76.3417	-76.3415	-76.3417		-76.0644	-76.3409	-76.3447	-76.3536	-76.3535	-76.3537
	01-water_ammonia_0.95re_cpA	-75.9814	-76.1097	-76.1165	-76.1176	-76.1175	-76.1175	-76.1176	-76.1181		-76.0037	-76.1928	-76.2027	-76.2046	-76.2045	-76.2045	-76.2046	-76.2052		-76.0564	-76.3152	-76.3193	-76.3214	-76.3291	-76.3289	-76.3288	-76.329	-76.3293		-76.0405	-76.2594	-76.2672	-76.2722	-76.2722	-76.2724	-76.06	-76.3283	-76.333	-76.3416	-76.3415	-76.3417		-76.0643	-76.3408	-76.3447	-76.3536	-76.3534	-76.3536
	01-water_ammonia_1.00re_cpA	-75.9813	-76.1095	-76.1164	-76.1174	-76.1174	-76.1174	-76.1174	-76.1179		-76.0036	-76.1927	-76.2025	-76.2044	-76.2043	-76.2043	-76.2045	-76.205		-76.0563	-76.3151	-76.3193	-76.3213	-76.329	-76.3288	-76.3287	-76.3289	-76.3292		-76.0405	-76.2593	-76.2671	-76.2721	-76.2721	-76.2723	-76.0599	-76.3282	-76.333	-76.3416	-76.3415	-76.3416		-76.0643	-76.3407	-76.3446	-76.3535	-76.3534	-76.3536
	01-water_ammonia_1.05re_cpA	-75.9812	-76.1094	-76.1162	-76.1173	-76.1172	-76.1172	-76.1173	-76.1178		-76.0035	-76.1925	-76.2024	-76.2043	-76.2042	-76.2042	-76.2044	-76.2049		-76.0563	-76.3151	-76.3192	-76.3212	-76.3289	-76.3287	-76.3286	-76.3288	-76.3291		-76.0405	-76.2592	-76.267	-76.272	-76.272	-76.2722	-76.0599	-76.3282	-76.3329	-76.3415	-76.3414	-76.3416		-76.0643	-76.3407	-76.3446	-76.3535	-76.3533	-76.3535
	01-water_ammonia_1.10re_cpA	-75.9812	-76.1093	-76.1161	-76.1172	-76.1171	-76.1171	-76.1172	-76.1177		-76.0035	-76.1924	-76.2023	-76.2042	-76.2041	-76.2041	-76.2042	-76.2048		-76.0562	-76.315	-76.3191	-76.3211	-76.3288	-76.3286	-76.3285	-76.3287	-76.3291		-76.0405	-76.2592	-76.267	-76.272	-76.272	-76.2722	-76.0599	-76.3282	-76.3329	-76.3415	-76.3414	-76.3416		-76.0643	-76.3406	-76.3446	-76.3534	-76.3533	-76.3535
	01-water_ammonia_1.25re_cpA	-75.981	-76.109	-76.1159	-76.117	-76.1169	-76.1169	-76.117	-76.1174		-76.0033	-76.1922	-76.202	-76.2039	-76.2038	-76.2038	-76.204	-76.2045		-76.0562	-76.3148	-76.319	-76.321	-76.3286	-76.3284	-76.3283	-76.3285	-76.3289		-76.0405	-76.2591	-76.2669	-76.2718	-76.2718	-76.2721	-76.0599	-76.3281	-76.3328	-76.3414	-76.3413	-76.3415		-76.0642	-76.3405	-76.3445	-76.3533	-76.3532	-76.3534
	01-water_ammonia_1.50re_cpA	-75.9808	-76.1088	-76.1156	-76.1167	-76.1166	-76.1166	-76.1167	-76.1171		-76.0031	-76.1919	-76.2017	-76.2036	-76.2035	-76.2035	-76.2037	-76.2042		-76.0561	-76.3146	-76.3188	-76.3208	-76.3285	-76.3283	-76.3282	-76.3284	-76.3287		-76.0404	-76.259	-76.2668	-76.2717	-76.2717	-76.272	-76.0599	-76.328	-76.3327	-76.3413	-76.3412	-76.3414		-76.0642	-76.3404	-76.3444	-76.3532	-76.3531	-76.3533
	01-water_ammonia_2.00re_cpA	-75.9807	-76.1087	-76.1155	-76.1165	-76.1165	-76.1165	-76.1165	-76.117		-76.003	-76.1917	-76.2016	-76.2035	-76.2034	-76.2034	-76.2035	-76.2041		-76.056	-76.3145	-76.3187	-76.3207	-76.3284	-76.3282	-76.3281	-76.3283	-76.3286		-76.0404	-76.2589	-76.2667	-76.2717	-76.2717	-76.2719	-76.0599	-76.328	-76.3327	-76.3413	-76.3412	-76.3414		-76.0641	-76.3403	-76.3443	-76.3532	-76.353	-76.3532
	02-water_water_0.90re_cpA	-75.9813	-76.1095	-76.1163	-76.1173	-76.1173	-76.1173	-76.1173	-76.1178		-76.0038	-76.1928	-76.2026	-76.2045	-76.2044	-76.2044	-76.2045	-76.2051		-76.0566	-76.3153	-76.3194	-76.3214	-76.3291	-76.3289	-76.3288	-76.329	-76.3293		-76.0408	-76.2594	-76.2672	-76.2722	-76.2722	-76.2724	-76.0602	-76.3284	-76.3331	-76.3417	-76.3416	-76.3418		-76.0646	-76.3408	-76.3448	-76.3536	-76.3535	-76.3536
	02-water_water_0.95re_cpA	-75.9812	-76.1093	-76.1161	-76.1172	-76.1171	-76.1171	-76.1171	-76.1176		-76.0037	-76.1926	-76.2024	-76.2043	-76.2042	-76.2042	-76.2044	-76.2049		-76.0565	-76.3152	-76.3193	-76.3213	-76.329	-76.3288	-76.3287	-76.3289	-76.3292		-76.0408	-76.2593	-76.2671	-76.2721	-76.2721	-76.2723	-76.0602	-76.3283	-76.3331	-76.3416	-76.3415	-76.3417		-76.0646	-76.3408	-76.3447	-76.3536	-76.3534	-76.3536
	02-water_water_1.00re_cpA	-75.9812	-76.1091	-76.116	-76.117	-76.1169	-76.1169	-76.117	-76.1175		-76.0037	-76.1925	-76.2023	-76.2042	-76.2041	-76.2041	-76.2043	-76.2048		-76.0565	-76.3151	-76.3193	-76.3212	-76.3289	-76.3287	-76.3286	-76.3288	-76.3292		-76.0408	-76.2592	-76.2671	-76.272	-76.272	-76.2723	-76.0602	-76.3283	-76.333	-76.3416	-76.3415	-76.3417		-76.0645	-76.3407	-76.3447	-76.3535	-76.3534	-76.3536
	02-water_water_1.05re_cpA	-75.9811	-76.109	-76.1159	-76.1169	-76.1168	-76.1168	-76.1169	-76.1174		-76.0036	-76.1924	-76.2022	-76.2041	-76.204	-76.204	-76.2042	-76.2047		-76.0565	-76.315	-76.3192	-76.3212	-76.3289	-76.3287	-76.3285	-76.3287	-76.3291		-76.0407	-76.2592	-76.267	-76.272	-76.272	-76.2722	-76.0602	-76.3282	-76.333	-76.3416	-76.3414	-76.3416		-76.0645	-76.3407	-76.3447	-76.3535	-76.3534	-76.3535
	02-water_water_1.10re_cpA	-75.9811	-76.1089	-76.1158	-76.1168	-76.1168	-76.1168	-76.1168	-76.1173		-76.0036	-76.1923	-76.2021	-76.204	-76.2039	-76.2039	-76.2041	-76.2046		-76.0565	-76.315	-76.3192	-76.3211	-76.3288	-76.3286	-76.3285	-76.3287	-76.329		-76.0407	-76.2591	-76.267	-76.2719	-76.2719	-76.2722	-76.0602	-76.3282	-76.333	-76.3415	-76.3414	-76.3416		-76.0645	-76.3407	-76.3446	-76.3535	-76.3533	-76.3535
	02-water_water_1.25re_cpA	-75.9809	-76.1087	-76.1156	-76.1166	-76.1165	-76.1165	-76.1166	-76.1171		-76.0034	-76.192	-76.2019	-76.2038	-76.2037	-76.2037	-76.2038	-76.2044		-76.0564	-76.3148	-76.319	-76.321	-76.3287	-76.3285	-76.3284	-76.3286	-76.3289		-76.0407	-76.2591	-76.2669	-76.2718	-76.2718	-76.2721	-76.0602	-76.3281	-76.3329	-76.3415	-76.3414	-76.3415		-76.0645	-76.3406	-76.3446	-76.3534	-76.3533	-76.3534
	02-water_water_1.50re_cpA	-75.9807	-76.1085	-76.1153	-76.1163	-76.1163	-76.1163	-76.1163	-76.1168		-76.0032	-76.1918	-76.2016	-76.2035	-76.2034	-76.2034	-76.2035	-76.2041		-76.0563	-76.3147	-76.3189	-76.3209	-76.3285	-76.3283	-76.3282	-76.3284	-76.3288		-76.0407	-76.259	-76.2668	-76.2718	-76.2718	-76.272	-76.0602	-76.3281	-76.3328	-76.3414	-76.3413	-76.3415		-76.0645	-76.3405	-76.3445	-76.3533	-76.3532	-76.3534
	02-water_water_2.00re_cpA	-75.9806	-76.1084	-76.1152	-76.1162	-76.1162	-76.1162	-76.1162	-76.1167		-76.0031	-76.1917	-76.2015	-76.2034	-76.2033	-76.2033	-76.2034	-76.204		-76.0563	-76.3146	-76.3189	-76.3208	-76.3285	-76.3283	-76.3282	-76.3284	-76.3287		-76.0407	-76.259	-76.2668	-76.2717	-76.2717	-76.2719	-76.0602	-76.328	-76.3328	-76.3414	-76.3413	-76.3414		-76.0644	-76.3404	-76.3445	-76.3533	-76.3531	-76.3533
	03-HCN_HCN_Cxv_0.90re_cpA	-92.836	-93.0497	-93.0511	-93.0589	-93.0582	-93.0582	-93.0582	-93.0597		-92.8797	-93.1609	-93.1694	-93.1819	-93.1812	-93.1808	-93.1813	-93.1828		-92.9078	-93.2528	-93.2519	-93.2568	-93.2756	-93.2747	-93.2741	-93.2746	-93.2762		-92.8873	-93.1819	-93.1902	-93.2035	-93.2031	-93.2037	-92.9088	-93.2594	-93.2625	-93.281	-93.2804	-93.2809		-92.9139	-93.2739	-93.2754	-93.2945	-93.2939	-93.2943
	03-HCN_HCN_Cxv_0.95re_cpA	-92.8358	-93.0495	-93.0508	-93.0587	-93.058	-93.0579	-93.058	-93.0595		-92.8796	-93.1607	-93.1692	-93.1817	-93.181	-93.1806	-93.1811	-93.1826		-92.9078	-93.2527	-93.2518	-93.2567	-93.2755	-93.2746	-93.274	-93.2745	-93.2761		-92.8873	-93.1818	-93.1901	-93.2034	-93.203	-93.2036	-92.9088	-93.2593	-93.2625	-93.281	-93.2804	-93.2808		-92.9139	-93.2739	-93.2753	-93.2945	-93.2938	-93.2942
	03-HCN_HCN_Cxv_1.00re_cpA	-92.8357	-93.0493	-93.0506	-93.0584	-93.0577	-93.0577	-93.0577	-93.0593		-92.8795	-93.1605	-93.1691	-93.1815	-93.1808	-93.1805	-93.181	-93.1824		-92.9078	-93.2526	-93.2517	-93.2566	-93.2754	-93.2745	-93.274	-93.2744	-93.276		-92.8873	-93.1818	-93.19	-93.2033	-93.2029	-93.2035	-92.9088	-93.2593	-93.2625	-93.281	-93.2803	-93.2808		-92.9139	-93.2738	-93.2753	-93.2944	-93.2938	-93.2942
	03-HCN_HCN_Cxv_1.05re_cpA	-92.8357	-93.0491	-93.0504	-93.0582	-93.0576	-93.0575	-93.0575	-93.0591		-92.8795	-93.1604	-93.1689	-93.1814	-93.1807	-93.1803	-93.1809	-93.1823		-92.9078	-93.2525	-93.2516	-93.2565	-93.2753	-93.2745	-93.2739	-93.2743	-93.2759		-92.8873	-93.1817	-93.1899	-93.2032	-93.2028	-93.2034	-92.9088	-93.2592	-93.2624	-93.2809	-93.2803	-93.2807		-92.9139	-93.2738	-93.2753	-93.2944	-93.2938	-93.2941
	03-HCN_HCN_Cxv_1.10re_cpA	-92.8356	-93.0489	-93.0503	-93.0581	-93.0574	-93.0573	-93.0574	-93.0589		-92.8794	-93.1603	-93.1688	-93.1813	-93.1805	-93.1802	-93.1807	-93.1822		-92.9078	-93.2524	-93.2516	-93.2565	-93.2752	-93.2744	-93.2738	-93.2742	-93.2758		-92.8872	-93.1816	-93.1899	-93.2032	-93.2028	-93.2034	-92.9088	-93.2592	-93.2624	-93.2809	-93.2803	-93.2807		-92.9139	-93.2737	-93.2752	-93.2944	-93.2937	-93.2941
	03-HCN_HCN_Cxv_1.25re_cpA	-92.8354	-93.0484	-93.0498	-93.0576	-93.0569	-93.0569	-93.0569	-93.0584		-92.8793	-93.16	-93.1686	-93.181	-93.1803	-93.1799	-93.1804	-93.1819		-92.9077	-93.2522	-93.2514	-93.2563	-93.275	-93.2742	-93.2736	-93.2741	-93.2757		-92.8872	-93.1815	-93.1898	-93.2031	-93.2026	-93.2033	-92.9088	-93.2591	-93.2623	-93.2808	-93.2802	-93.2806		-92.9139	-93.2737	-93.2752	-93.2943	-93.2937	-93.294
	03-HCN_HCN_Cxv_1.50re_cpA	-92.835	-93.0476	-93.0491	-93.0568	-93.0561	-93.0561	-93.0561	-93.0576		-92.8792	-93.1595	-93.1682	-93.1805	-93.1798	-93.1795	-93.18	-93.1814		-92.9076	-93.2521	-93.2513	-93.2562	-93.2749	-93.2741	-93.2735	-93.2739	-93.2755		-92.8871	-93.1814	-93.1896	-93.2029	-93.2025	-93.2031	-92.9087	-93.259	-93.2622	-93.2807	-93.2801	-93.2806		-92.9139	-93.2736	-93.2751	-93.2942	-93.2936	-93.294
	03-HCN_HCN_Cxv_2.00re_cpA	-92.8346	-93.0468	-93.0482	-93.0559	-93.0552	-93.0552	-93.0552	-93.0567		-92.8788	-93.1589	-93.1676	-93.1799	-93.1792	-93.1789	-93.1794	-93.1808		-92.9076	-93.2519	-93.2511	-93.256	-93.2748	-93.2739	-93.2733	-93.2738	-93.2754		-92.887	-93.1813	-93.1895	-93.2028	-93.2024	-93.203	-92.9087	-93.2589	-93.2621	-93.2806	-93.28	-93.2804		-92.9139	-93.2735	-93.2751	-93.2942	-93.2936	-93.2939
	04-HF_HF_0.90re_cpA	-99.9908	-100.12	-100.123	-100.124	-100.123	-100.123	-100.123	-100.124		-100.004	-100.201	-100.206	-100.207	-100.207	-100.207	-100.207	-100.208		-100.058	-100.329	-100.329	-100.332	-100.338	-100.338	-100.338	-100.338	-100.338		-100.033	-100.256	-100.259	-100.263	-100.263	-100.263	-100.061	-100.341	-100.342	-100.35	-100.349	-100.35		-100.068	-100.358	-100.358	-100.366	-100.366	-100.366
	04-HF_HF_0.95re_cpA	-99.9906	-100.12	-100.122	-100.123	-100.123	-100.123	-100.123	-100.124		-100.004	-100.2	-100.206	-100.207	-100.207	-100.207	-100.207	-100.208		-100.058	-100.329	-100.329	-100.331	-100.338	-100.338	-100.338	-100.338	-100.338		-100.033	-100.255	-100.259	-100.263	-100.263	-100.263	-100.061	-100.341	-100.342	-100.349	-100.349	-100.349		-100.068	-100.358	-100.358	-100.366	-100.366	-100.366
	04-HF_HF_1.00re_cpA	-99.9905	-100.12	-100.122	-100.123	-100.123	-100.123	-100.123	-100.123		-100.004	-100.2	-100.205	-100.207	-100.207	-100.207	-100.207	-100.207		-100.058	-100.329	-100.329	-100.331	-100.338	-100.338	-100.338	-100.338	-100.338		-100.033	-100.255	-100.259	-100.263	-100.263	-100.263	-100.061	-100.341	-100.342	-100.349	-100.349	-100.349		-100.068	-100.358	-100.358	-100.366	-100.366	-100.366
	04-HF_HF_1.05re_cpA	-99.9904	-100.12	-100.122	-100.123	-100.123	-100.123	-100.123	-100.123		-100.004	-100.2	-100.205	-100.207	-100.207	-100.207	-100.207	-100.207		-100.058	-100.329	-100.329	-100.331	-100.338	-100.338	-100.337	-100.338	-100.338		-100.033	-100.255	-100.259	-100.263	-100.263	-100.263	-100.061	-100.341	-100.342	-100.349	-100.349	-100.349		-100.068	-100.357	-100.358	-100.366	-100.366	-100.366
	04-HF_HF_1.10re_cpA	-99.9903	-100.119	-100.122	-100.123	-100.122	-100.123	-100.123	-100.123		-100.004	-100.2	-100.205	-100.207	-100.206	-100.206	-100.206	-100.207		-100.058	-100.329	-100.329	-100.331	-100.338	-100.337	-100.337	-100.337	-100.338		-100.033	-100.255	-100.259	-100.263	-100.263	-100.263	-100.061	-100.341	-100.342	-100.349	-100.349	-100.349		-100.068	-100.357	-100.358	-100.366	-100.366	-100.366
	04-HF_HF_1.25re_cpA	-99.99	-100.119	-100.121	-100.122	-100.122	-100.122	-100.122	-100.122		-100.003	-100.199	-100.205	-100.206	-100.206	-100.206	-100.206	-100.206		-100.058	-100.329	-100.329	-100.331	-100.337	-100.337	-100.337	-100.337	-100.337		-100.033	-100.255	-100.259	-100.263	-100.263	-100.263	-100.061	-100.341	-100.342	-100.349	-100.349	-100.349		-100.068	-100.357	-100.358	-100.366	-100.366	-100.366
	04-HF_HF_1.50re_cpA	-99.9895	-100.118	-100.12	-100.121	-100.121	-100.121	-100.121	-100.121		-100.003	-100.198	-100.204	-100.205	-100.205	-100.205	-100.205	-100.205		-100.058	-100.328	-100.328	-100.33	-100.337	-100.337	-100.337	-100.337	-100.337		-100.033	-100.255	-100.259	-100.263	-100.263	-100.263	-100.061	-100.34	-100.342	-100.349	-100.349	-100.349		-100.068	-100.357	-100.358	-100.365	-100.365	-100.365
	04-HF_HF_2.00re_cpA	-99.9888	-100.117	-100.119	-100.12	-100.12	-100.12	-100.12	-100.12		-100.002	-100.197	-100.203	-100.204	-100.204	-100.204	-100.204	-100.204		-100.058	-100.328	-100.328	-100.33	-100.337	-100.336	-100.336	-100.336	-100.337		-100.033	-100.255	-100.258	-100.262	-100.263	-100.263	-100.061	-100.34	-100.342	-100.349	-100.349	-100.349		-100.068	-100.357	-100.358	-100.365	-100.365	-100.365
	05-NH3_NH3_0.90re_cpA	-56.1564	-56.2723	-56.2855	-56.2871	-56.287	-56.287	-56.2872	-56.2875		-56.1776	-56.3459	-56.3616	-56.3642	-56.3641	-56.3641	-56.3643	-56.3647		-56.2178	-56.4487	-56.4601	-56.4616	-56.4693	-56.4691	-56.4689	-56.4693	-56.4696		-56.2051	-56.4031	-56.4183	-56.4235	-56.4234	-56.4238	-56.2201	-56.4595	-56.4713	-56.4796	-56.4794	-56.4798		-56.2232	-56.4694	-56.4801	-56.4887	-56.4885	-56.4888
	05-NH3_NH3_0.95re_cpA	-56.1563	-56.272	-56.2853	-56.2869	-56.2868	-56.2868	-56.2869	-56.2872		-56.1775	-56.3457	-56.3615	-56.364	-56.3639	-56.3639	-56.3641	-56.3645		-56.2177	-56.4486	-56.46	-56.4615	-56.4692	-56.469	-56.4689	-56.4692	-56.4695		-56.2051	-56.4031	-56.4182	-56.4234	-56.4234	-56.4238	-56.2201	-56.4595	-56.4713	-56.4796	-56.4794	-56.4798		-56.2231	-56.4694	-56.4801	-56.4886	-56.4885	-56.4888
	05-NH3_NH3_1.00re_cpA	-56.1562	-56.2718	-56.2851	-56.2867	-56.2866	-56.2866	-56.2867	-56.287		-56.1774	-56.3455	-56.3613	-56.3638	-56.3637	-56.3637	-56.3639	-56.3643		-56.2177	-56.4485	-56.46	-56.4615	-56.4691	-56.4689	-56.4688	-56.4691	-56.4694		-56.205	-56.403	-56.4182	-56.4234	-56.4233	-56.4237	-56.2201	-56.4595	-56.4713	-56.4795	-56.4794	-56.4798		-56.2231	-56.4693	-56.48	-56.4886	-56.4884	-56.4887
	05-NH3_NH3_1.05re_cpA	-56.1561	-56.2716	-56.2849	-56.2865	-56.2864	-56.2864	-56.2865	-56.2868		-56.1773	-56.3453	-56.3611	-56.3636	-56.3635	-56.3635	-56.3637	-56.3641		-56.2177	-56.4484	-56.4599	-56.4614	-56.469	-56.4688	-56.4687	-56.4691	-56.4693		-56.205	-56.403	-56.4181	-56.4234	-56.4233	-56.4237	-56.2201	-56.4595	-56.4713	-56.4795	-56.4794	-56.4797		-56.2231	-56.4693	-56.48	-56.4885	-56.4884	-56.4887
	05-NH3_NH3_1.10re_cpA	-56.156	-56.2714	-56.2847	-56.2862	-56.2861	-56.2862	-56.2863	-56.2866		-56.1772	-56.3451	-56.3609	-56.3634	-56.3633	-56.3633	-56.3635	-56.3639		-56.2176	-56.4483	-56.4598	-56.4613	-56.469	-56.4688	-56.4686	-56.469	-56.4693		-56.205	-56.4029	-56.4181	-56.4233	-56.4232	-56.4236	-56.2201	-56.4594	-56.4713	-56.4795	-56.4794	-56.4797		-56.2231	-56.4693	-56.48	-56.4885	-56.4884	-56.4887
	05-NH3_NH3_1.25re_cpA	-56.1557	-56.2708	-56.2841	-56.2856	-56.2855	-56.2855	-56.2857	-56.2859		-56.1769	-56.3445	-56.3604	-56.3629	-56.3627	-56.3628	-56.363	-56.3634		-56.2175	-56.4482	-56.4597	-56.4612	-56.4688	-56.4686	-56.4685	-56.4688	-56.4691		-56.205	-56.4029	-56.418	-56.4232	-56.4231	-56.4236	-56.2201	-56.4594	-56.4712	-56.4795	-56.4793	-56.4797		-56.2231	-56.4692	-56.4799	-56.4884	-56.4883	-56.4886
	05-NH3_NH3_1.50re_cpA	-56.1553	-56.27	-56.2833	-56.2848	-56.2847	-56.2847	-56.2848	-56.2851		-56.1764	-56.3438	-56.3597	-56.3622	-56.362	-56.362	-56.3623	-56.3626		-56.2174	-56.4479	-56.4595	-56.461	-56.4685	-56.4684	-56.4682	-56.4686	-56.4689		-56.205	-56.4028	-56.418	-56.4232	-56.4231	-56.4235	-56.2201	-56.4594	-56.4712	-56.4795	-56.4793	-56.4797		-56.223	-56.4691	-56.4798	-56.4884	-56.4882	-56.4885
	05-NH3_NH3_2.00re_cpA	-56.1549	-56.2694	-56.2827	-56.2842	-56.2841	-56.2841	-56.2842	-56.2845		-56.1761	-56.3432	-56.3592	-56.3616	-56.3615	-56.3615	-56.3617	-56.3621		-56.2172	-56.4476	-56.4592	-56.4606	-56.4682	-56.468	-56.4679	-56.4683	-56.4685		-56.205	-56.4028	-56.4179	-56.4231	-56.423	-56.4235	-56.2201	-56.4594	-56.4712	-56.4794	-56.4793	-56.4796		-56.2229	-56.469	-56.4797	-56.4882	-56.4881	-56.4884
	06-methane_HF_0.90re_cpA	-40.1763	-40.2717	-40.2915	-40.2931	-40.293	-40.293	-40.2933	-40.2933		-40.1853	-40.3211	-40.3428	-40.3455	-40.3453	-40.3454	-40.3457	-40.3458		-40.213	-40.4058	-40.4247	-40.4269	-40.4332	-40.433	-40.4329	-40.4334	-40.4335		-40.1993	-40.3659	-40.3894	-40.3937	-40.3937	-40.3942	-40.2134	-40.4135	-40.4336	-40.4401	-40.44	-40.4405		-40.216	-40.422	-40.4408	-40.4476	-40.4475	-40.448
	06-methane_HF_0.95re_cpA	-40.1763	-40.2717	-40.2914	-40.2931	-40.293	-40.293	-40.2932	-40.2933		-40.1853	-40.321	-40.3428	-40.3454	-40.3453	-40.3453	-40.3456	-40.3458		-40.213	-40.4057	-40.4246	-40.4268	-40.4331	-40.4329	-40.4328	-40.4333	-40.4334		-40.1993	-40.3658	-40.3893	-40.3936	-40.3936	-40.3941	-40.2134	-40.4135	-40.4335	-40.44	-40.4399	-40.4404		-40.216	-40.422	-40.4408	-40.4476	-40.4475	-40.448
	06-methane_HF_1.00re_cpA	-40.1763	-40.2716	-40.2914	-40.293	-40.2929	-40.2929	-40.2932	-40.2932		-40.1853	-40.3209	-40.3427	-40.3454	-40.3452	-40.3452	-40.3456	-40.3457		-40.213	-40.4057	-40.4246	-40.4268	-40.4331	-40.4329	-40.4328	-40.4333	-40.4334		-40.1992	-40.3657	-40.3893	-40.3936	-40.3935	-40.394	-40.2134	-40.4134	-40.4335	-40.44	-40.4399	-40.4404		-40.216	-40.422	-40.4408	-40.4476	-40.4475	-40.4479
	06-methane_HF_1.05re_cpA	-40.1763	-40.2716	-40.2913	-40.2929	-40.2929	-40.2929	-40.2931	-40.2932		-40.1853	-40.3209	-40.3427	-40.3453	-40.3452	-40.3452	-40.3455	-40.3457		-40.213	-40.4056	-40.4246	-40.4267	-40.433	-40.4328	-40.4327	-40.4332	-40.4334		-40.1992	-40.3656	-40.3892	-40.3935	-40.3934	-40.394	-40.2134	-40.4134	-40.4335	-40.44	-40.4399	-40.4404		-40.216	-40.422	-40.4408	-40.4476	-40.4474	-40.4479
	06-methane_HF_1.10re_cpA	-40.1763	-40.2715	-40.2913	-40.2929	-40.2928	-40.2928	-40.2931	-40.2931		-40.1853	-40.3209	-40.3426	-40.3453	-40.3451	-40.3451	-40.3455	-40.3456		-40.2129	-40.4056	-40.4245	-40.4267	-40.433	-40.4328	-40.4327	-40.4332	-40.4333		-40.1992	-40.3656	-40.3892	-40.3935	-40.3934	-40.3939	-40.2134	-40.4134	-40.4335	-40.44	-40.4399	-40.4404		-40.216	-40.4219	-40.4408	-40.4476	-40.4474	-40.4479
	06-methane_HF_1.25re_cpA	-40.1763	-40.2714	-40.2911	-40.2928	-40.2927	-40.2927	-40.2929	-40.293		-40.1852	-40.3208	-40.3425	-40.3452	-40.345	-40.345	-40.3453	-40.3455		-40.2129	-40.4056	-40.4245	-40.4267	-40.4329	-40.4327	-40.4326	-40.4331	-40.4333		-40.1992	-40.3655	-40.3891	-40.3934	-40.3933	-40.3938	-40.2134	-40.4134	-40.4335	-40.44	-40.4398	-40.4404		-40.216	-40.4219	-40.4408	-40.4475	-40.4474	-40.4479
	06-methane_HF_1.50re_cpA	-40.1762	-40.2713	-40.291	-40.2927	-40.2926	-40.2926	-40.2928	-40.2929		-40.1852	-40.3207	-40.3424	-40.3451	-40.3449	-40.3449	-40.3452	-40.3454		-40.2129	-40.4055	-40.4245	-40.4266	-40.4329	-40.4327	-40.4326	-40.4331	-40.4332		-40.1991	-40.3654	-40.389	-40.3933	-40.3932	-40.3937	-40.2134	-40.4133	-40.4334	-40.4399	-40.4398	-40.4403		-40.216	-40.4219	-40.4407	-40.4475	-40.4474	-40.4479
	06-methane_HF_2.00re_cpA	-40.1762	-40.2713	-40.291	-40.2926	-40.2925	-40.2926	-40.2928	-40.2928		-40.1852	-40.3206	-40.3424	-40.345	-40.3448	-40.3448	-40.3452	-40.3453		-40.2129	-40.4055	-40.4244	-40.4266	-40.4329	-40.4327	-40.4326	-40.4331	-40.4332		-40.1991	-40.3653	-40.3889	-40.3932	-40.3931	-40.3936	-40.2134	-40.4133	-40.4334	-40.4399	-40.4398	-40.4403		-40.216	-40.4219	-40.4407	-40.4475	-40.4474	-40.4479
	07-NH3_CH4_0.90re_cpA	-56.156	-56.2718	-56.2852	-56.2869	-56.2868	-56.2868	-56.2869	-56.2872		-56.1775	-56.3458	-56.3616	-56.3642	-56.3641	-56.3641	-56.3643	-56.3647		-56.218	-56.4488	-56.4603	-56.4618	-56.4694	-56.4692	-56.4691	-56.4695	-56.4697		-56.2052	-56.4034	-56.4185	-56.4238	-56.4237	-56.4241	-56.2202	-56.4595	-56.4713	-56.4796	-56.4794	-56.4798		-56.2233	-56.4695	-56.4802	-56.4888	-56.4886	-56.4889
	07-NH3_CH4_0.95re_cpA	-56.156	-56.2717	-56.2851	-56.2868	-56.2867	-56.2867	-56.2868	-56.2871		-56.1775	-56.3457	-56.3615	-56.3641	-56.364	-56.364	-56.3642	-56.3646		-56.2179	-56.4487	-56.4601	-56.4616	-56.4692	-56.4691	-56.4689	-56.4693	-56.4696		-56.2052	-56.4033	-56.4185	-56.4237	-56.4236	-56.424	-56.2202	-56.4595	-56.4713	-56.4796	-56.4794	-56.4798		-56.2233	-56.4695	-56.4802	-56.4887	-56.4885	-56.4889
	07-NH3_CH4_1.00re_cpA	-56.156	-56.2716	-56.285	-56.2866	-56.2865	-56.2865	-56.2867	-56.2869		-56.1775	-56.3456	-56.3614	-56.364	-56.3638	-56.3638	-56.3641	-56.3644		-56.2178	-56.4485	-56.46	-56.4615	-56.4691	-56.4689	-56.4688	-56.4691	-56.4694		-56.2052	-56.4033	-56.4184	-56.4237	-56.4236	-56.424	-56.2202	-56.4595	-56.4713	-56.4796	-56.4794	-56.4798		-56.2232	-56.4694	-56.4801	-56.4886	-56.4885	-56.4888
	07-NH3_CH4_1.05re_cpA	-56.156	-56.2715	-56.2848	-56.2864	-56.2863	-56.2864	-56.2865	-56.2868		-56.1774	-56.3454	-56.3612	-56.3638	-56.3637	-56.3637	-56.3639	-56.3643		-56.2177	-56.4484	-56.4599	-56.4614	-56.469	-56.4688	-56.4687	-56.469	-56.4693		-56.2052	-56.4032	-56.4184	-56.4236	-56.4235	-56.4239	-56.2202	-56.4595	-56.4713	-56.4795	-56.4794	-56.4798		-56.2232	-56.4694	-56.4801	-56.4886	-56.4884	-56.4888
	07-NH3_CH4_1.10re_cpA	-56.156	-56.2713	-56.2846	-56.2862	-56.2861	-56.2862	-56.2863	-56.2866		-56.1774	-56.3452	-56.3611	-56.3636	-56.3635	-56.3635	-56.3637	-56.3641		-56.2177	-56.4483	-56.4598	-56.4613	-56.4689	-56.4687	-56.4686	-56.469	-56.4693		-56.2052	-56.4032	-56.4183	-56.4236	-56.4235	-56.4239	-56.2202	-56.4595	-56.4713	-56.4795	-56.4794	-56.4797		-56.2232	-56.4693	-56.48	-56.4885	-56.4884	-56.4887
	07-NH3_CH4_1.25re_cpA	-56.1557	-56.2706	-56.2839	-56.2854	-56.2853	-56.2854	-56.2855	-56.2858		-56.177	-56.3445	-56.3604	-56.3629	-56.3627	-56.3628	-56.363	-56.3633		-56.2176	-56.4482	-56.4597	-56.4612	-56.4688	-56.4686	-56.4685	-56.4688	-56.4691		-56.2051	-56.4031	-56.4182	-56.4234	-56.4233	-56.4238	-56.2202	-56.4594	-56.4713	-56.4795	-56.4794	-56.4797		-56.2231	-56.4692	-56.4799	-56.4884	-56.4883	-56.4886
	07-NH3_CH4_1.50re_cpA	-56.155	-56.2695	-56.2828	-56.2843	-56.2842	-56.2842	-56.2844	-56.2846		-56.1763	-56.3435	-56.3594	-56.3619	-56.3617	-56.3618	-56.362	-56.3624		-56.2174	-56.4479	-56.4595	-56.4609	-56.4685	-56.4683	-56.4682	-56.4686	-56.4688		-56.2051	-56.4029	-56.4181	-56.4233	-56.4232	-56.4236	-56.2202	-56.4594	-56.4712	-56.4795	-56.4793	-56.4797		-56.2231	-56.4691	-56.4798	-56.4884	-56.4882	-56.4885
	07-NH3_CH4_2.00re_cpA	-56.1547	-56.2692	-56.2825	-56.284	-56.2839	-56.2839	-56.284	-56.2843		-56.1761	-56.3432	-56.3591	-56.3616	-56.3614	-56.3615	-56.3617	-56.362		-56.2172	-56.4475	-56.4591	-56.4606	-56.4682	-56.468	-56.4679	-56.4682	-56.4685		-56.205	-56.4027	-56.4179	-56.4231	-56.423	-56.4234	-56.2201	-56.4594	-56.4712	-56.4794	-56.4793	-56.4797		-56.223	-56.4689	-56.4797	-56.4882	-56.4881	-56.4884
	08-methane_water_0.90re_cpA	-40.1764	-40.2715	-40.2912	-40.2928	-40.2928	-40.2928	-40.293	-40.2931		-40.1854	-40.3209	-40.3426	-40.3453	-40.3451	-40.3451	-40.3455	-40.3456		-40.213	-40.4056	-40.4245	-40.4267	-40.433	-40.4328	-40.4327	-40.4332	-40.4333		-40.1992	-40.3655	-40.3891	-40.3934	-40.3933	-40.3938	-40.2135	-40.4135	-40.4336	-40.44	-40.4399	-40.4404		-40.2161	-40.422	-40.4408	-40.4476	-40.4475	-40.448
	08-methane_water_0.95re_cpA	-40.1764	-40.2715	-40.2912	-40.2928	-40.2927	-40.2927	-40.2929	-40.293		-40.1853	-40.3208	-40.3426	-40.3452	-40.3451	-40.3451	-40.3454	-40.3456		-40.213	-40.4056	-40.4245	-40.4267	-40.433	-40.4328	-40.4327	-40.4332	-40.4333		-40.1991	-40.3655	-40.3891	-40.3934	-40.3933	-40.3938	-40.2135	-40.4134	-40.4335	-40.44	-40.4399	-40.4404		-40.2161	-40.422	-40.4408	-40.4476	-40.4475	-40.4479
	08-methane_water_1.00re_cpA	-40.1763	-40.2714	-40.2911	-40.2928	-40.2927	-40.2927	-40.2929	-40.293		-40.1853	-40.3208	-40.3425	-40.3452	-40.345	-40.345	-40.3454	-40.3455		-40.213	-40.4056	-40.4245	-40.4267	-40.433	-40.4328	-40.4327	-40.4332	-40.4333		-40.1991	-40.3655	-40.389	-40.3934	-40.3933	-40.3938	-40.2135	-40.4134	-40.4335	-40.44	-40.4399	-40.4404		-40.2161	-40.422	-40.4408	-40.4476	-40.4475	-40.4479
	08-methane_water_1.05re_cpA	-40.1763	-40.2714	-40.2911	-40.2927	-40.2927	-40.2927	-40.2929	-40.293		-40.1853	-40.3208	-40.3425	-40.3451	-40.345	-40.345	-40.3453	-40.3455		-40.213	-40.4056	-40.4245	-40.4267	-40.433	-40.4328	-40.4327	-40.4332	-40.4333		-40.1991	-40.3654	-40.389	-40.3933	-40.3932	-40.3938	-40.2135	-40.4134	-40.4335	-40.44	-40.4399	-40.4404		-40.2161	-40.422	-40.4408	-40.4476	-40.4475	-40.4479
	08-methane_water_1.10re_cpA	-40.1763	-40.2714	-40.2911	-40.2927	-40.2926	-40.2926	-40.2928	-40.2929		-40.1853	-40.3207	-40.3425	-40.3451	-40.3449	-40.3449	-40.3453	-40.3454		-40.213	-40.4056	-40.4245	-40.4267	-40.433	-40.4328	-40.4327	-40.4332	-40.4333		-40.1991	-40.3654	-40.389	-40.3933	-40.3932	-40.3938	-40.2135	-40.4134	-40.4335	-40.44	-40.4399	-40.4404		-40.2161	-40.422	-40.4408	-40.4476	-40.4475	-40.4479
	08-methane_water_1.25re_cpA	-40.1763	-40.2713	-40.291	-40.2926	-40.2926	-40.2926	-40.2928	-40.2929		-40.1852	-40.3207	-40.3424	-40.345	-40.3449	-40.3449	-40.3452	-40.3454		-40.213	-40.4056	-40.4245	-40.4267	-40.4329	-40.4327	-40.4327	-40.4332	-40.4333		-40.1991	-40.3654	-40.389	-40.3933	-40.3932	-40.3937	-40.2135	-40.4134	-40.4335	-40.44	-40.4399	-40.4404		-40.2161	-40.422	-40.4408	-40.4476	-40.4475	-40.4479
	08-methane_water_1.50re_cpA	-40.1763	-40.2713	-40.291	-40.2926	-40.2925	-40.2925	-40.2927	-40.2928		-40.1852	-40.3206	-40.3424	-40.345	-40.3448	-40.3448	-40.3452	-40.3453		-40.213	-40.4056	-40.4245	-40.4267	-40.4329	-40.4327	-40.4326	-40.4331	-40.4333		-40.1991	-40.3653	-40.3889	-40.3932	-40.3932	-40.3937	-40.2135	-40.4134	-40.4335	-40.44	-40.4399	-40.4404		-40.2161	-40.422	-40.4408	-40.4476	-40.4475	-40.4479
	08-methane_water_2.00re_cpA	-40.1763	-40.2713	-40.291	-40.2926	-40.2925	-40.2925	-40.2927	-40.2928		-40.1852	-40.3206	-40.3423	-40.345	-40.3448	-40.3448	-40.3452	-40.3453		-40.213	-40.4056	-40.4245	-40.4267	-40.4329	-40.4327	-40.4326	-40.4331	-40.4333		-40.1991	-40.3653	-40.3889	-40.3932	-40.3931	-40.3937	-40.2135	-40.4134	-40.4335	-40.44	-40.4399	-40.4404		-40.2161	-40.422	-40.4408	-40.4476	-40.4475	-40.4479
	09-formaldehyde_formaldehyde_0.90re_cpA	-113.817	-114.034	-114.045	-114.052	-114.051	-114.051	-114.051	-114.052		-113.87	-114.175	-114.19	-114.2	-114.199	-114.199	-114.2	-114.201		-113.911	-114.305	-114.31	-114.315	-114.333	-114.332	-114.332	-114.332	-114.333		-113.885	-114.218	-114.232	-114.244	-114.244	-114.245	-113.913	-114.316	-114.325	-114.343	-114.342	-114.343		-113.92	-114.335	-114.342	-114.36	-114.36	-114.36
	09-formaldehyde_formaldehyde_0.95re_cpA	-113.817	-114.034	-114.044	-114.051	-114.05	-114.05	-114.051	-114.051		-113.87	-114.175	-114.189	-114.2	-114.199	-114.199	-114.199	-114.2		-113.911	-114.305	-114.309	-114.315	-114.333	-114.332	-114.331	-114.332	-114.333		-113.885	-114.218	-114.232	-114.244	-114.244	-114.244	-113.913	-114.316	-114.325	-114.343	-114.342	-114.343		-113.92	-114.334	-114.342	-114.36	-114.359	-114.36
	09-formaldehyde_formaldehyde_1.00re_cpA	-113.817	-114.033	-114.044	-114.051	-114.05	-114.05	-114.05	-114.051		-113.87	-114.175	-114.189	-114.2	-114.199	-114.198	-114.199	-114.2		-113.911	-114.305	-114.309	-114.315	-114.333	-114.331	-114.331	-114.332	-114.333		-113.884	-114.218	-114.232	-114.244	-114.244	-114.244	-113.913	-114.316	-114.325	-114.343	-114.342	-114.343		-113.92	-114.334	-114.342	-114.36	-114.359	-114.36
	09-formaldehyde_formaldehyde_1.05re_cpA	-113.817	-114.033	-114.044	-114.05	-114.049	-114.05	-114.05	-114.051		-113.87	-114.174	-114.189	-114.199	-114.198	-114.198	-114.199	-114.2		-113.911	-114.304	-114.309	-114.315	-114.332	-114.331	-114.331	-114.332	-114.333		-113.884	-114.217	-114.232	-114.244	-114.244	-114.244	-113.913	-114.316	-114.325	-114.343	-114.342	-114.343		-113.92	-114.334	-114.342	-114.36	-114.359	-114.36
	09-formaldehyde_formaldehyde_1.10re_cpA	-113.817	-114.033	-114.043	-114.05	-114.049	-114.049	-114.05	-114.05		-113.87	-114.174	-114.189	-114.199	-114.198	-114.198	-114.198	-114.199		-113.911	-114.304	-114.309	-114.315	-114.332	-114.331	-114.331	-114.331	-114.332		-113.884	-114.217	-114.232	-114.244	-114.243	-114.244	-113.913	-114.316	-114.325	-114.342	-114.342	-114.343		-113.92	-114.334	-114.342	-114.36	-114.359	-114.36
	09-formaldehyde_formaldehyde_1.25re_cpA	-113.817	-114.032	-114.043	-114.05	-114.049	-114.049	-114.049	-114.05		-113.869	-114.174	-114.188	-114.198	-114.197	-114.197	-114.198	-114.199		-113.911	-114.304	-114.309	-114.315	-114.332	-114.331	-114.331	-114.331	-114.332		-113.884	-114.217	-114.231	-114.243	-114.243	-114.244	-113.913	-114.316	-114.325	-114.342	-114.342	-114.343		-113.92	-114.334	-114.342	-114.36	-114.359	-114.36
	09-formaldehyde_formaldehyde_1.50re_cpA	-113.816	-114.032	-114.042	-114.049	-114.048	-114.048	-114.049	-114.05		-113.869	-114.173	-114.188	-114.198	-114.197	-114.197	-114.197	-114.199		-113.911	-114.304	-114.309	-114.314	-114.332	-114.331	-114.331	-114.331	-114.332		-113.884	-114.217	-114.231	-114.243	-114.243	-114.244	-113.913	-114.316	-114.325	-114.342	-114.342	-114.342		-113.92	-114.334	-114.341	-114.36	-114.359	-114.36
	09-formaldehyde_formaldehyde_2.00re_cpA	-113.816	-114.032	-114.042	-114.049	-114.048	-114.048	-114.049	-114.049		-113.869	-114.173	-114.188	-114.198	-114.197	-114.197	-114.197	-114.198		-113.911	-114.304	-114.309	-114.314	-114.332	-114.331	-114.331	-114.331	-114.332		-113.884	-114.217	-114.231	-114.243	-114.243	-114.243	-113.913	-114.316	-114.325	-114.342	-114.342	-114.342		-113.92	-114.334	-114.341	-114.36	-114.359	-114.36
	10-water-ethene_0.90re_cpA	-78.0057	-78.1829	-78.2102	-78.2157	-78.2155	-78.2154	-78.2158	-78.2162		-78.0264	-78.2773	-78.3058	-78.3148	-78.3144	-78.3142	-78.315	-78.3156		-78.0633	-78.3935	-78.4163	-78.4188	-78.4341	-78.4337	-78.4332	-78.4341	-78.4348		-78.0427	-78.326	-78.3553	-78.3664	-78.3659	-78.367	-78.0644	-78.4035	-78.4274	-78.4429	-78.4423	-78.4433		-78.0688	-78.4174	-78.4393	-78.4554	-78.4548	-78.4557
	10-water-ethene_0.95re_cpA	-78.0056	-78.1828	-78.2101	-78.2156	-78.2153	-78.2152	-78.2157	-78.216		-78.0264	-78.2772	-78.3057	-78.3147	-78.3143	-78.3141	-78.3149	-78.3155		-78.0633	-78.3934	-78.4162	-78.4187	-78.434	-78.4336	-78.4331	-78.434	-78.4348		-78.0427	-78.3259	-78.3553	-78.3663	-78.3658	-78.3669	-78.0643	-78.4034	-78.4273	-78.4428	-78.4423	-78.4432		-78.0688	-78.4174	-78.4393	-78.4553	-78.4548	-78.4556
	10-water-ethene_1.00re_cpA	-78.0056	-78.1827	-78.21	-78.2154	-78.2152	-78.2151	-78.2155	-78.2159		-78.0264	-78.2771	-78.3056	-78.3146	-78.3142	-78.314	-78.3148	-78.3154		-78.0633	-78.3933	-78.4161	-78.4187	-78.4339	-78.4335	-78.433	-78.4339	-78.4347		-78.0427	-78.3258	-78.3552	-78.3662	-78.3658	-78.3668	-78.0643	-78.4034	-78.4273	-78.4428	-78.4422	-78.4432		-78.0688	-78.4174	-78.4393	-78.4553	-78.4547	-78.4556
	10-water-ethene_1.05re_cpA	-78.0056	-78.1826	-78.2099	-78.2153	-78.2151	-78.215	-78.2154	-78.2158		-78.0264	-78.277	-78.3055	-78.3145	-78.3141	-78.3139	-78.3147	-78.3153		-78.0633	-78.3933	-78.416	-78.4186	-78.4339	-78.4335	-78.4329	-78.4339	-78.4346		-78.0426	-78.3257	-78.3551	-78.3661	-78.3657	-78.3667	-78.0643	-78.4033	-78.4273	-78.4427	-78.4422	-78.4431		-78.0688	-78.4173	-78.4392	-78.4553	-78.4547	-78.4556
	10-water-ethene_1.10re_cpA	-78.0056	-78.1825	-78.2098	-78.2152	-78.215	-78.2149	-78.2153	-78.2157		-78.0264	-78.2769	-78.3054	-78.3144	-78.314	-78.3138	-78.3146	-78.3152		-78.0633	-78.3932	-78.416	-78.4186	-78.4338	-78.4334	-78.4329	-78.4339	-78.4346		-78.0426	-78.3257	-78.3551	-78.366	-78.3656	-78.3667	-78.0643	-78.4033	-78.4272	-78.4427	-78.4421	-78.4431		-78.0688	-78.4173	-78.4392	-78.4553	-78.4547	-78.4556
	10-water-ethene_1.25re_cpA	-78.0056	-78.1823	-78.2096	-78.2151	-78.2148	-78.2147	-78.2151	-78.2155		-78.0264	-78.2768	-78.3053	-78.3142	-78.3138	-78.3136	-78.3145	-78.315		-78.0633	-78.3932	-78.4159	-78.4185	-78.4338	-78.4333	-78.4328	-78.4338	-78.4345		-78.0426	-78.3255	-78.3549	-78.3659	-78.3655	-78.3665	-78.0643	-78.4033	-78.4272	-78.4426	-78.4421	-78.443		-78.0688	-78.4172	-78.4392	-78.4552	-78.4547	-78.4555
	10-water-ethene_1.50re_cpA	-78.0056	-78.1821	-78.2095	-78.2149	-78.2146	-78.2145	-78.2149	-78.2153		-78.0263	-78.2765	-78.3051	-78.314	-78.3136	-78.3134	-78.3142	-78.3148		-78.0633	-78.3931	-78.4158	-78.4185	-78.4337	-78.4333	-78.4327	-78.4337	-78.4344		-78.0426	-78.3254	-78.3548	-78.3658	-78.3654	-78.3664	-78.0643	-78.4032	-78.4271	-78.4426	-78.442	-78.443		-78.0687	-78.4172	-78.4392	-78.4552	-78.4546	-78.4555
	10-water-ethene_2.00re_cpA	-78.0053	-78.1818	-78.2092	-78.2146	-78.2143	-78.2142	-78.2146	-78.215		-78.026	-78.2762	-78.3048	-78.3137	-78.3133	-78.3131	-78.3139	-78.3145		-78.0632	-78.393	-78.4158	-78.4184	-78.4336	-78.4332	-78.4327	-78.4336	-78.4343		-78.0425	-78.3254	-78.3548	-78.3657	-78.3653	-78.3664	-78.0643	-78.4032	-78.4271	-78.4426	-78.442	-78.443		-78.0687	-78.4172	-78.4391	-78.4552	-78.4546	-78.4555
	11_formaldehyde-ethene_0.90re_cpA	-78.0057	-78.1826	-78.21	-78.2154	-78.2151	-78.215	-78.2155	-78.2159		-78.0264	-78.2771	-78.3056	-78.3145	-78.3142	-78.3139	-78.3148	-78.3154		-78.0634	-78.3933	-78.4161	-78.4187	-78.4339	-78.4335	-78.433	-78.4339	-78.4347		-78.0427	-78.326	-78.3554	-78.3664	-78.366	-78.367	-78.0644	-78.4035	-78.4274	-78.4428	-78.4423	-78.4432		-78.0688	-78.4174	-78.4393	-78.4553	-78.4547	-78.4556
	11_formaldehyde-ethene_0.95re_cpA	-78.0057	-78.1825	-78.2098	-78.2153	-78.215	-78.2149	-78.2153	-78.2157		-78.0264	-78.2769	-78.3055	-78.3144	-78.314	-78.3138	-78.3147	-78.3152		-78.0634	-78.3933	-78.416	-78.4186	-78.4339	-78.4334	-78.4329	-78.4339	-78.4346		-78.0427	-78.3259	-78.3553	-78.3663	-78.3658	-78.3669	-78.0644	-78.4034	-78.4273	-78.4428	-78.4422	-78.4432		-78.0688	-78.4173	-78.4393	-78.4553	-78.4547	-78.4556
	11_formaldehyde-ethene_1.00re_cpA	-78.0057	-78.1824	-78.2097	-78.2152	-78.2149	-78.2148	-78.2152	-78.2156		-78.0264	-78.2769	-78.3054	-78.3143	-78.3139	-78.3137	-78.3146	-78.3151		-78.0633	-78.3932	-78.416	-78.4186	-78.4338	-78.4334	-78.4329	-78.4338	-78.4346		-78.0427	-78.3258	-78.3552	-78.3662	-78.3657	-78.3668	-78.0644	-78.4034	-78.4273	-78.4428	-78.4422	-78.4432		-78.0688	-78.4173	-78.4392	-78.4553	-78.4547	-78.4556
	11_formaldehyde-ethene_1.05re_cpA	-78.0057	-78.1823	-78.2097	-78.2151	-78.2148	-78.2147	-78.2152	-78.2155		-78.0264	-78.2768	-78.3053	-78.3142	-78.3139	-78.3136	-78.3145	-78.315		-78.0633	-78.3932	-78.416	-78.4186	-78.4338	-78.4334	-78.4329	-78.4338	-78.4345		-78.0427	-78.3257	-78.3551	-78.3661	-78.3657	-78.3667	-78.0644	-78.4033	-78.4273	-78.4427	-78.4422	-78.4431		-78.0688	-78.4173	-78.4392	-78.4552	-78.4547	-78.4555
	11_formaldehyde-ethene_1.10re_cpA	-78.0057	-78.1823	-78.2096	-78.215	-78.2147	-78.2146	-78.2151	-78.2155		-78.0264	-78.2767	-78.3052	-78.3141	-78.3138	-78.3135	-78.3144	-78.315		-78.0633	-78.3932	-78.4159	-78.4185	-78.4338	-78.4333	-78.4328	-78.4338	-78.4345		-78.0426	-78.3256	-78.355	-78.366	-78.3656	-78.3666	-78.0644	-78.4033	-78.4272	-78.4427	-78.4421	-78.4431		-78.0688	-78.4173	-78.4392	-78.4552	-78.4547	-78.4555
	11_formaldehyde-ethene_1.25re_cpA	-78.0057	-78.1821	-78.2095	-78.2149	-78.2146	-78.2145	-78.2149	-78.2153		-78.0264	-78.2765	-78.3051	-78.314	-78.3136	-78.3134	-78.3142	-78.3148		-78.0633	-78.3931	-78.4159	-78.4185	-78.4337	-78.4333	-78.4328	-78.4337	-78.4344		-78.0426	-78.3255	-78.3549	-78.3659	-78.3654	-78.3665	-78.0644	-78.4032	-78.4272	-78.4426	-78.4421	-78.443		-78.0688	-78.4172	-78.4392	-78.4552	-78.4546	-78.4555
	11_formaldehyde-ethene_1.50re_cpA	-78.0055	-78.1819	-78.2093	-78.2146	-78.2144	-78.2143	-78.2147	-78.2151		-78.0262	-78.2763	-78.3049	-78.3137	-78.3134	-78.3131	-78.314	-78.3146		-78.0633	-78.393	-78.4158	-78.4184	-78.4336	-78.4332	-78.4327	-78.4336	-78.4344		-78.0426	-78.3254	-78.3548	-78.3658	-78.3653	-78.3664	-78.0644	-78.4032	-78.4271	-78.4426	-78.442	-78.443		-78.0688	-78.4172	-78.4392	-78.4552	-78.4546	-78.4555
	11_formaldehyde-ethene_2.00re_cpA	-78.0053	-78.1817	-78.2091	-78.2145	-78.2142	-78.2141	-78.2146	-78.215		-78.026	-78.2761	-78.3047	-78.3136	-78.3132	-78.313	-78.3139	-78.3144		-78.0632	-78.3929	-78.4157	-78.4184	-78.4336	-78.4331	-78.4326	-78.4336	-78.4343		-78.0426	-78.3253	-78.3548	-78.3657	-78.3653	-78.3663	-78.0643	-78.4032	-78.4271	-78.4426	-78.442	-78.4429		-78.0688	-78.4172	-78.4391	-78.4551	-78.4546	-78.4555
	12_ethyne_ethyne_0.90re_cpA	-76.7972	-76.9806	-76.9946	-77.0013	-77.0008	-77.0007	-77.0009	-77.0019		-76.8182	-77.0654	-77.0819	-77.093	-77.0925	-77.0922	-77.0929	-77.0939		-76.8487	-77.1567	-77.1664	-77.169	-77.1861	-77.1855	-77.1849	-77.1855	-77.1867		-76.8278	-77.0908	-77.1069	-77.1192	-77.1188	-77.1196	-76.8495	-77.1635	-77.1748	-77.1917	-77.1911	-77.1917		-76.8538	-77.1762	-77.1857	-77.2032	-77.2026	-77.2032
	12_ethyne_ethyne_0.95re_cpA	-76.7972	-76.9804	-76.9945	-77.0011	-77.0006	-77.0006	-77.0007	-77.0017		-76.8182	-77.0653	-77.0818	-77.093	-77.0925	-77.0921	-77.0928	-77.0938		-76.8487	-77.1567	-77.1663	-77.169	-77.186	-77.1854	-77.1848	-77.1854	-77.1866		-76.8277	-77.0907	-77.1068	-77.1191	-77.1187	-77.1195	-76.8495	-77.1635	-77.1747	-77.1917	-77.191	-77.1917		-76.8538	-77.1762	-77.1857	-77.2032	-77.2026	-77.2031
	12_ethyne_ethyne_1.00re_cpA	-76.7972	-76.9803	-76.9943	-77.001	-77.0005	-77.0004	-77.0006	-77.0016		-76.8182	-77.0653	-77.0817	-77.0929	-77.0924	-77.092	-77.0928	-77.0938		-76.8487	-77.1566	-77.1663	-77.1689	-77.186	-77.1853	-77.1847	-77.1854	-77.1866		-76.8277	-77.0906	-77.1067	-77.119	-77.1186	-77.1194	-76.8495	-77.1634	-77.1747	-77.1916	-77.191	-77.1916		-76.8538	-77.1761	-77.1857	-77.2032	-77.2025	-77.2031
	12_ethyne_ethyne_1.05re_cpA	-76.7972	-76.9802	-76.9942	-77.0008	-77.0004	-77.0003	-77.0005	-77.0014		-76.8181	-77.0652	-77.0817	-77.0928	-77.0923	-77.092	-77.0927	-77.0937		-76.8486	-77.1566	-77.1662	-77.1689	-77.1859	-77.1853	-77.1847	-77.1854	-77.1866		-76.8277	-77.0905	-77.1066	-77.1189	-77.1185	-77.1193	-76.8495	-77.1634	-77.1746	-77.1916	-77.191	-77.1916		-76.8538	-77.1761	-77.1856	-77.2032	-77.2025	-77.2031
	12_ethyne_ethyne_1.10re_cpA	-76.7971	-76.9801	-76.9941	-77.0007	-77.0003	-77.0002	-77.0004	-77.0013		-76.8181	-77.0651	-77.0816	-77.0928	-77.0922	-77.0919	-77.0926	-77.0936		-76.8486	-77.1565	-77.1662	-77.1689	-77.1859	-77.1853	-77.1847	-77.1853	-77.1865		-76.8277	-77.0905	-77.1066	-77.1188	-77.1184	-77.1192	-76.8495	-77.1633	-77.1746	-77.1916	-77.1909	-77.1916		-76.8538	-77.1761	-77.1856	-77.2032	-77.2025	-77.2031
	12_ethyne_ethyne_1.25re_cpA	-76.7972	-76.9799	-76.9939	-77.0005	-77	-77	-77.0001	-77.0011		-76.8181	-77.065	-77.0815	-77.0926	-77.0921	-77.0917	-77.0924	-77.0935		-76.8486	-77.1565	-77.1661	-77.1688	-77.1858	-77.1852	-77.1846	-77.1853	-77.1865		-76.8277	-77.0903	-77.1064	-77.1187	-77.1182	-77.119	-76.8495	-77.1633	-77.1746	-77.1915	-77.1909	-77.1915		-76.8538	-77.176	-77.1856	-77.2031	-77.2025	-77.203
	12_ethyne_ethyne_1.50re_cpA	-76.7971	-76.9797	-76.9937	-77.0003	-76.9999	-76.9998	-77	-77.0009		-76.8181	-77.0648	-77.0813	-77.0924	-77.0919	-77.0915	-77.0922	-77.0932		-76.8486	-77.1564	-77.1661	-77.1688	-77.1858	-77.1852	-77.1846	-77.1852	-77.1864		-76.8276	-77.0902	-77.1063	-77.1186	-77.1181	-77.1189	-76.8495	-77.1632	-77.1745	-77.1915	-77.1908	-77.1915		-76.8538	-77.176	-77.1856	-77.2031	-77.2025	-77.203
	12_ethyne_ethyne_2.00re_cpA	-76.7969	-76.9795	-76.9935	-77.0001	-76.9996	-76.9996	-76.9997	-77.0007		-76.8179	-77.0645	-77.0811	-77.0921	-77.0916	-77.0913	-77.092	-77.093		-76.8486	-77.1563	-77.166	-77.1687	-77.1857	-77.1851	-77.1845	-77.1851	-77.1863		-76.8276	-77.0901	-77.1063	-77.1185	-77.1181	-77.1189	-76.8495	-77.1632	-77.1745	-77.1914	-77.1908	-77.1914		-76.8538	-77.176	-77.1856	-77.2031	-77.2024	-77.203
	13-ammonia-ethene_0.90re_cpA	-78.0056	-78.1826	-78.2099	-78.2153	-78.2151	-78.215	-78.2154	-78.2158		-78.0264	-78.2771	-78.3056	-78.3146	-78.3142	-78.3139	-78.3148	-78.3154		-78.0634	-78.3934	-78.4161	-78.4187	-78.434	-78.4335	-78.433	-78.434	-78.4347		-78.0427	-78.3258	-78.3552	-78.3662	-78.3658	-78.3668	-78.0644	-78.4034	-78.4273	-78.4428	-78.4422	-78.4432		-78.0688	-78.4174	-78.4393	-78.4553	-78.4547	-78.4556
	13-ammonia-ethene_0.95re_cpA	-78.0056	-78.1825	-78.2098	-78.2152	-78.215	-78.2149	-78.2153	-78.2157		-78.0264	-78.277	-78.3055	-78.3145	-78.3141	-78.3138	-78.3147	-78.3153		-78.0634	-78.3933	-78.4161	-78.4187	-78.4339	-78.4335	-78.433	-78.4339	-78.4346		-78.0427	-78.3257	-78.3551	-78.3661	-78.3657	-78.3667	-78.0644	-78.4034	-78.4273	-78.4427	-78.4422	-78.4431		-78.0688	-78.4173	-78.4393	-78.4553	-78.4547	-78.4556
	13-ammonia-ethene_1.00re_cpA	-78.0056	-78.1824	-78.2097	-78.2152	-78.2149	-78.2148	-78.2152	-78.2156		-78.0264	-78.2769	-78.3054	-78.3144	-78.314	-78.3138	-78.3146	-78.3152		-78.0634	-78.3933	-78.416	-78.4186	-78.4339	-78.4334	-78.4329	-78.4339	-78.4346		-78.0427	-78.3256	-78.355	-78.366	-78.3656	-78.3666	-78.0644	-78.4033	-78.4273	-78.4427	-78.4422	-78.4432		-78.0688	-78.4173	-78.4392	-78.4553	-78.4547	-78.4556
	13-ammonia-ethene_1.05re_cpA	-78.0056	-78.1823	-78.2097	-78.2151	-78.2148	-78.2147	-78.2152	-78.2155		-78.0264	-78.2768	-78.3054	-78.3143	-78.3139	-78.3137	-78.3145	-78.3151		-78.0633	-78.3932	-78.416	-78.4186	-78.4338	-78.4334	-78.4329	-78.4338	-78.4346		-78.0426	-78.3256	-78.355	-78.366	-78.3655	-78.3666	-78.0644	-78.4033	-78.4272	-78.4427	-78.4421	-78.4431		-78.0688	-78.4173	-78.4392	-78.4552	-78.4547	-78.4556
	13-ammonia-ethene_1.10re_cpA	-78.0057	-78.1823	-78.2096	-78.215	-78.2148	-78.2147	-78.2151	-78.2155		-78.0264	-78.2768	-78.3053	-78.3142	-78.3138	-78.3136	-78.3145	-78.315		-78.0633	-78.3932	-78.416	-78.4186	-78.4338	-78.4334	-78.4328	-78.4338	-78.4345		-78.0426	-78.3255	-78.3549	-78.3659	-78.3655	-78.3665	-78.0644	-78.4033	-78.4272	-78.4427	-78.4421	-78.4431		-78.0688	-78.4173	-78.4392	-78.4552	-78.4547	-78.4555
	13-ammonia-ethene_1.25re_cpA	-78.0057	-78.1822	-78.2095	-78.2149	-78.2146	-78.2145	-78.215	-78.2154		-78.0264	-78.2766	-78.3052	-78.3141	-78.3137	-78.3134	-78.3143	-78.3149		-78.0633	-78.3931	-78.4159	-78.4185	-78.4337	-78.4333	-78.4328	-78.4337	-78.4345		-78.0426	-78.3254	-78.3549	-78.3658	-78.3654	-78.3664	-78.0644	-78.4032	-78.4272	-78.4426	-78.4421	-78.443		-78.0688	-78.4172	-78.4392	-78.4552	-78.4546	-78.4555
	13-ammonia-ethene_1.50re_cpA	-78.0056	-78.182	-78.2093	-78.2147	-78.2144	-78.2143	-78.2148	-78.2152		-78.0263	-78.2764	-78.305	-78.3138	-78.3135	-78.3132	-78.3141	-78.3147		-78.0633	-78.3931	-78.4158	-78.4185	-78.4337	-78.4332	-78.4327	-78.4337	-78.4344		-78.0426	-78.3254	-78.3548	-78.3657	-78.3653	-78.3664	-78.0644	-78.4032	-78.4271	-78.4426	-78.442	-78.443		-78.0688	-78.4172	-78.4392	-78.4552	-78.4546	-78.4555
	13-ammonia-ethene_2.00re_cpA	-78.0053	-78.1817	-78.2091	-78.2145	-78.2142	-78.2141	-78.2146	-78.2149		-78.026	-78.2761	-78.3047	-78.3136	-78.3132	-78.313	-78.3139	-78.3144		-78.0632	-78.393	-78.4158	-78.4184	-78.4336	-78.4332	-78.4326	-78.4336	-78.4343		-78.0426	-78.3253	-78.3547	-78.3657	-78.3653	-78.3663	-78.0644	-78.4032	-78.4271	-78.4426	-78.442	-78.4429		-78.0688	-78.4172	-78.4391	-78.4552	-78.4546	-78.4555
	14_ethene-ethene_0.90re_cpA	-78.0058	-78.1829	-78.2102	-78.2157	-78.2154	-78.2153	-78.2158	-78.2162		-78.0265	-78.2774	-78.3059	-78.3149	-78.3145	-78.3143	-78.3151	-78.3157		-78.0634	-78.3935	-78.4162	-78.4188	-78.434	-78.4336	-78.4331	-78.434	-78.4348		-78.0428	-78.3261	-78.3555	-78.3665	-78.3661	-78.3671	-78.0644	-78.4035	-78.4274	-78.4429	-78.4423	-78.4433		-78.0689	-78.4174	-78.4393	-78.4554	-78.4548	-78.4557
	14_ethene-ethene_0.95re_cpA	-78.0058	-78.1827	-78.21	-78.2155	-78.2152	-78.2151	-78.2156	-78.216		-78.0265	-78.2772	-78.3057	-78.3147	-78.3143	-78.3141	-78.3149	-78.3155		-78.0634	-78.3934	-78.4161	-78.4187	-78.4339	-78.4335	-78.433	-78.4339	-78.4347		-78.0427	-78.3259	-78.3553	-78.3663	-78.3659	-78.3669	-78.0644	-78.4035	-78.4274	-78.4428	-78.4423	-78.4432		-78.0689	-78.4174	-78.4393	-78.4553	-78.4548	-78.4556
	14_ethene-ethene_1.00re_cpA	-78.0058	-78.1826	-78.2099	-78.2153	-78.2151	-78.215	-78.2154	-78.2158		-78.0265	-78.2771	-78.3056	-78.3145	-78.3142	-78.3139	-78.3148	-78.3153		-78.0634	-78.3933	-78.4161	-78.4186	-78.4339	-78.4335	-78.4329	-78.4339	-78.4346		-78.0427	-78.3258	-78.3552	-78.3662	-78.3657	-78.3668	-78.0644	-78.4034	-78.4273	-78.4428	-78.4422	-78.4432		-78.0688	-78.4173	-78.4393	-78.4553	-78.4547	-78.4556
	14_ethene-ethene_1.05re_cpA	-78.0058	-78.1825	-78.2098	-78.2152	-78.2149	-78.2148	-78.2153	-78.2157		-78.0265	-78.277	-78.3055	-78.3144	-78.314	-78.3138	-78.3146	-78.3152		-78.0634	-78.3932	-78.416	-78.4186	-78.4338	-78.4334	-78.4329	-78.4338	-78.4346		-78.0427	-78.3257	-78.3551	-78.366	-78.3656	-78.3667	-78.0644	-78.4033	-78.4273	-78.4427	-78.4422	-78.4431		-78.0688	-78.4173	-78.4392	-78.4553	-78.4547	-78.4556
	14_ethene-ethene_1.10re_cpA	-78.0058	-78.1824	-78.2097	-78.2151	-78.2148	-78.2147	-78.2152	-78.2156		-78.0265	-78.2769	-78.3054	-78.3143	-78.3139	-78.3137	-78.3145	-78.3151		-78.0634	-78.3932	-78.416	-78.4186	-78.4338	-78.4334	-78.4328	-78.4338	-78.4345		-78.0426	-78.3256	-78.355	-78.3659	-78.3655	-78.3666	-78.0644	-78.4033	-78.4272	-78.4427	-78.4421	-78.4431		-78.0688	-78.4173	-78.4392	-78.4552	-78.4547	-78.4555
	14_ethene-ethene_1.25re_cpA	-78.0057	-78.1821	-78.2095	-78.2148	-78.2146	-78.2145	-78.2149	-78.2153		-78.0264	-78.2766	-78.3051	-78.314	-78.3136	-78.3134	-78.3142	-78.3148		-78.0634	-78.3931	-78.4159	-78.4185	-78.4337	-78.4333	-78.4328	-78.4337	-78.4344		-78.0426	-78.3254	-78.3548	-78.3658	-78.3654	-78.3664	-78.0644	-78.4032	-78.4272	-78.4426	-78.4421	-78.443		-78.0688	-78.4172	-78.4392	-78.4552	-78.4546	-78.4555
	14_ethene-ethene_1.50re_cpA	-78.0054	-78.1818	-78.2092	-78.2145	-78.2143	-78.2141	-78.2146	-78.215		-78.0261	-78.2762	-78.3048	-78.3137	-78.3133	-78.3131	-78.3139	-78.3145		-78.0633	-78.393	-78.4158	-78.4184	-78.4336	-78.4332	-78.4327	-78.4336	-78.4344		-78.0426	-78.3254	-78.3548	-78.3657	-78.3653	-78.3663	-78.0644	-78.4032	-78.4271	-78.4426	-78.442	-78.443		-78.0688	-78.4172	-78.4392	-78.4552	-78.4546	-78.4555
	14_ethene-ethene_2.00re_cpA	-78.0053	-78.1817	-78.2091	-78.2144	-78.2142	-78.2141	-78.2145	-78.2149		-78.026	-78.2761	-78.3047	-78.3136	-78.3132	-78.313	-78.3138	-78.3144		-78.0632	-78.393	-78.4157	-78.4184	-78.4336	-78.4331	-78.4326	-78.4336	-78.4343		-78.0426	-78.3253	-78.3547	-78.3657	-78.3653	-78.3663	-78.0644	-78.4032	-78.4271	-78.4425	-78.442	-78.4429		-78.0688	-78.4172	-78.4391	-78.4551	-78.4546	-78.4555
	15_methane-ethene_0.90re_cpA	-40.1764	-40.2715	-40.2912	-40.2929	-40.2928	-40.2928	-40.293	-40.2931		-40.1854	-40.321	-40.3427	-40.3453	-40.3452	-40.3452	-40.3455	-40.3457		-40.213	-40.4056	-40.4246	-40.4267	-40.433	-40.4328	-40.4327	-40.4332	-40.4333		-40.1992	-40.3655	-40.3891	-40.3934	-40.3934	-40.3939	-40.2135	-40.4135	-40.4336	-40.4401	-40.4399	-40.4405		-40.2161	-40.422	-40.4408	-40.4476	-40.4475	-40.448
	15_methane-ethene_0.95re_cpA	-40.1764	-40.2715	-40.2912	-40.2928	-40.2928	-40.2928	-40.293	-40.2931		-40.1854	-40.3209	-40.3426	-40.3453	-40.3451	-40.3451	-40.3455	-40.3456		-40.213	-40.4056	-40.4245	-40.4267	-40.433	-40.4328	-40.4327	-40.4332	-40.4333		-40.1992	-40.3655	-40.3891	-40.3934	-40.3933	-40.3938	-40.2135	-40.4135	-40.4335	-40.44	-40.4399	-40.4404		-40.2161	-40.422	-40.4408	-40.4476	-40.4475	-40.448
	15_methane-ethene_1.00re_cpA	-40.1764	-40.2714	-40.2911	-40.2928	-40.2927	-40.2927	-40.2929	-40.293		-40.1853	-40.3208	-40.3425	-40.3452	-40.345	-40.345	-40.3454	-40.3455		-40.213	-40.4056	-40.4245	-40.4267	-40.433	-40.4328	-40.4327	-40.4332	-40.4333		-40.1992	-40.3655	-40.3891	-40.3934	-40.3933	-40.3938	-40.2135	-40.4134	-40.4335	-40.44	-40.4399	-40.4404		-40.2161	-40.422	-40.4408	-40.4476	-40.4475	-40.448
	15_methane-ethene_1.05re_cpA	-40.1763	-40.2714	-40.2911	-40.2927	-40.2927	-40.2927	-40.2929	-40.293		-40.1853	-40.3208	-40.3425	-40.3451	-40.345	-40.345	-40.3453	-40.3455		-40.213	-40.4056	-40.4245	-40.4267	-40.433	-40.4328	-40.4327	-40.4332	-40.4333		-40.1992	-40.3655	-40.389	-40.3934	-40.3933	-40.3938	-40.2135	-40.4134	-40.4335	-40.44	-40.4399	-40.4404		-40.2161	-40.422	-40.4408	-40.4476	-40.4475	-40.448
	15_methane-ethene_1.10re_cpA	-40.1763	-40.2714	-40.2911	-40.2927	-40.2926	-40.2926	-40.2928	-40.2929		-40.1853	-40.3207	-40.3425	-40.3451	-40.3449	-40.3449	-40.3453	-40.3454		-40.213	-40.4056	-40.4245	-40.4267	-40.433	-40.4328	-40.4327	-40.4332	-40.4333		-40.1992	-40.3654	-40.389	-40.3933	-40.3932	-40.3938	-40.2135	-40.4134	-40.4335	-40.44	-40.4399	-40.4404		-40.2161	-40.422	-40.4408	-40.4476	-40.4475	-40.4479
	15_methane-ethene_1.25re_cpA	-40.1763	-40.2713	-40.291	-40.2926	-40.2926	-40.2926	-40.2928	-40.2928		-40.1852	-40.3207	-40.3424	-40.345	-40.3448	-40.3449	-40.3452	-40.3453		-40.213	-40.4056	-40.4245	-40.4267	-40.433	-40.4328	-40.4327	-40.4332	-40.4333		-40.1991	-40.3654	-40.389	-40.3933	-40.3932	-40.3937	-40.2135	-40.4134	-40.4335	-40.44	-40.4399	-40.4404		-40.2161	-40.422	-40.4408	-40.4476	-40.4475	-40.4479
	15_methane-ethene_1.50re_cpA	-40.1763	-40.2713	-40.291	-40.2926	-40.2925	-40.2925	-40.2927	-40.2928		-40.1852	-40.3206	-40.3423	-40.345	-40.3448	-40.3448	-40.3452	-40.3453		-40.213	-40.4056	-40.4245	-40.4267	-40.4329	-40.4327	-40.4326	-40.4331	-40.4333		-40.1991	-40.3654	-40.3889	-40.3932	-40.3932	-40.3937	-40.2135	-40.4134	-40.4335	-40.44	-40.4399	-40.4404		-40.2161	-40.422	-40.4408	-40.4476	-40.4475	-40.4479
	15_methane-ethene_2.00re_cpA	-40.1763	-40.2713	-40.291	-40.2926	-40.2925	-40.2925	-40.2927	-40.2928		-40.1852	-40.3206	-40.3423	-40.345	-40.3448	-40.3448	-40.3452	-40.3453		-40.213	-40.4056	-40.4245	-40.4267	-40.4329	-40.4327	-40.4326	-40.4331	-40.4333		-40.1991	-40.3653	-40.3889	-40.3932	-40.3931	-40.3937	-40.2135	-40.4134	-40.4335	-40.44	-40.4399	-40.4404		-40.2161	-40.422	-40.4408	-40.4476	-40.4475	-40.4479
	16_borane-methane_0.90re_cpA	-26.3786	-26.4298	-26.4468	-26.4476	-26.4476	-26.4476	-26.4478	-26.4479		-26.3845	-26.4562	-26.4768	-26.4781	-26.4781	-26.478	-26.4784	-26.4784		-26.4	-26.509	-26.5276	-26.5315	-26.534	-26.5339	-26.5339	-26.5344	-26.5344		-26.3909	-26.484	-26.5081	-26.5097	-26.5097	-26.5101	-26.4002	-26.5142	-26.5358	-26.5384	-26.5383	-26.5388		-26.402	-26.5199	-26.5406	-26.5434	-26.5433	-26.5438
	16_borane-methane_0.95re_cpA	-26.3786	-26.4296	-26.4466	-26.4474	-26.4474	-26.4474	-26.4477	-26.4477		-26.3845	-26.4561	-26.4767	-26.478	-26.478	-26.478	-26.4783	-26.4784		-26.4	-26.5089	-26.5276	-26.5314	-26.5339	-26.5339	-26.5338	-26.5343	-26.5344		-26.3909	-26.4839	-26.508	-26.5096	-26.5096	-26.51	-26.4002	-26.5142	-26.5358	-26.5384	-26.5383	-26.5388		-26.402	-26.5199	-26.5406	-26.5433	-26.5433	-26.5437
	16_borane-methane_1.00re_cpA	-26.3786	-26.4295	-26.4465	-26.4472	-26.4472	-26.4472	-26.4475	-26.4475		-26.3845	-26.456	-26.4767	-26.478	-26.4779	-26.4779	-26.4783	-26.4783		-26.4	-26.5089	-26.5276	-26.5314	-26.5339	-26.5339	-26.5338	-26.5343	-26.5343		-26.3909	-26.4839	-26.5079	-26.5096	-26.5095	-26.5099	-26.4002	-26.5141	-26.5358	-26.5383	-26.5383	-26.5388		-26.402	-26.5199	-26.5406	-26.5433	-26.5433	-26.5437
	16_borane-methane_1.05re_cpA	-26.3786	-26.4294	-26.4463	-26.4471	-26.4471	-26.4471	-26.4474	-26.4474		-26.3845	-26.456	-26.4766	-26.4779	-26.4778	-26.4778	-26.4782	-26.4782		-26.4	-26.5089	-26.5275	-26.5314	-26.5339	-26.5338	-26.5338	-26.5342	-26.5343		-26.3909	-26.4838	-26.5079	-26.5095	-26.5095	-26.5099	-26.4002	-26.5141	-26.5357	-26.5383	-26.5382	-26.5387		-26.402	-26.5199	-26.5406	-26.5433	-26.5432	-26.5437
	16_borane-methane_1.10re_cpA	-26.3786	-26.4293	-26.4462	-26.447	-26.447	-26.447	-26.4473	-26.4473		-26.3845	-26.4559	-26.4765	-26.4778	-26.4778	-26.4778	-26.4781	-26.4782		-26.4	-26.5088	-26.5275	-26.5313	-26.5338	-26.5338	-26.5337	-26.5342	-26.5343		-26.3909	-26.4838	-26.5078	-26.5095	-26.5094	-26.5098	-26.4002	-26.5141	-26.5357	-26.5383	-26.5382	-26.5387		-26.402	-26.5199	-26.5406	-26.5433	-26.5432	-26.5437
	16_borane-methane_1.25re_cpA	-26.3785	-26.4291	-26.446	-26.4468	-26.4468	-26.4468	-26.4471	-26.4471		-26.3845	-26.4558	-26.4764	-26.4777	-26.4776	-26.4776	-26.478	-26.478		-26.4	-26.5088	-26.5275	-26.5313	-26.5338	-26.5337	-26.5337	-26.5342	-26.5342		-26.3909	-26.4837	-26.5077	-26.5093	-26.5093	-26.5097	-26.4002	-26.514	-26.5357	-26.5382	-26.5382	-26.5387		-26.402	-26.5198	-26.5406	-26.5433	-26.5432	-26.5437
	16_borane-methane_1.50re_cpA	-26.3785	-26.429	-26.4459	-26.4467	-26.4467	-26.4466	-26.4469	-26.4469		-26.3844	-26.4557	-26.4763	-26.4775	-26.4775	-26.4775	-26.4779	-26.4779		-26.4	-26.5087	-26.5274	-26.5313	-26.5338	-26.5337	-26.5336	-26.5341	-26.5342		-26.3908	-26.4836	-26.5076	-26.5092	-26.5092	-26.5096	-26.4002	-26.514	-26.5356	-26.5382	-26.5381	-26.5386		-26.402	-26.5198	-26.5406	-26.5433	-26.5432	-26.5437
	16_borane-methane_2.00re_cpA	-26.3785	-26.429	-26.4459	-26.4466	-26.4466	-26.4466	-26.4469	-26.4469		-26.3844	-26.4557	-26.4762	-26.4775	-26.4775	-26.4774	-26.4778	-26.4778		-26.4	-26.5087	-26.5274	-26.5312	-26.5337	-26.5337	-26.5336	-26.5341	-26.5341		-26.3908	-26.4835	-26.5076	-26.5092	-26.5091	-26.5095	-26.4002	-26.514	-26.5356	-26.5382	-26.5381	-26.5386		-26.402	-26.5198	-26.5406	-26.5433	-26.5432	-26.5437
	17_methane-ethane_0.90re_cpA	-40.1766	-40.2723	-40.2919	-40.2936	-40.2935	-40.2935	-40.2938	-40.2938		-40.1855	-40.3215	-40.3432	-40.3459	-40.3457	-40.3457	-40.3461	-40.3462		-40.2131	-40.4058	-40.4247	-40.4269	-40.4332	-40.433	-40.4329	-40.4334	-40.4336		-40.1993	-40.3659	-40.3894	-40.3938	-40.3937	-40.3942	-40.2135	-40.4136	-40.4336	-40.4401	-40.44	-40.4405		-40.2161	-40.4221	-40.4409	-40.4477	-40.4476	-40.448
	17_methane-ethane_0.95re_cpA	-40.1765	-40.272	-40.2917	-40.2934	-40.2933	-40.2933	-40.2935	-40.2936		-40.1855	-40.3213	-40.343	-40.3457	-40.3455	-40.3455	-40.3459	-40.346		-40.2131	-40.4058	-40.4247	-40.4269	-40.4332	-40.433	-40.4329	-40.4334	-40.4335		-40.1993	-40.3658	-40.3893	-40.3936	-40.3936	-40.3941	-40.2135	-40.4135	-40.4336	-40.4401	-40.44	-40.4405		-40.2161	-40.4221	-40.4409	-40.4477	-40.4475	-40.448
	17_methane-ethane_1.00re_cpA	-40.1765	-40.2718	-40.2915	-40.2932	-40.2931	-40.2931	-40.2933	-40.2934		-40.1854	-40.3211	-40.3428	-40.3455	-40.3453	-40.3453	-40.3457	-40.3458		-40.2131	-40.4057	-40.4247	-40.4268	-40.4331	-40.4329	-40.4328	-40.4333	-40.4335		-40.1993	-40.3657	-40.3892	-40.3935	-40.3935	-40.394	-40.2135	-40.4135	-40.4336	-40.4401	-40.44	-40.4405		-40.2161	-40.422	-40.4409	-40.4476	-40.4475	-40.448
	17_methane-ethane_1.05re_cpA	-40.1764	-40.2717	-40.2914	-40.293	-40.2929	-40.2929	-40.2932	-40.2932		-40.1854	-40.321	-40.3427	-40.3454	-40.3452	-40.3452	-40.3455	-40.3457		-40.2131	-40.4057	-40.4246	-40.4268	-40.4331	-40.4329	-40.4328	-40.4333	-40.4334		-40.1992	-40.3656	-40.3891	-40.3935	-40.3934	-40.3939	-40.2135	-40.4135	-40.4336	-40.4401	-40.4399	-40.4405		-40.2161	-40.422	-40.4408	-40.4476	-40.4475	-40.448
	17_methane-ethane_1.10re_cpA	-40.1764	-40.2716	-40.2912	-40.2929	-40.2928	-40.2928	-40.293	-40.2931		-40.1853	-40.3209	-40.3426	-40.3453	-40.3451	-40.3451	-40.3454	-40.3456		-40.213	-40.4057	-40.4246	-40.4268	-40.433	-40.4328	-40.4327	-40.4332	-40.4334		-40.1992	-40.3655	-40.3891	-40.3934	-40.3933	-40.3938	-40.2135	-40.4135	-40.4336	-40.44	-40.4399	-40.4404		-40.2161	-40.422	-40.4408	-40.4476	-40.4475	-40.448
	17_methane-ethane_1.25re_cpA	-40.1763	-40.2714	-40.2911	-40.2927	-40.2926	-40.2926	-40.2928	-40.2929		-40.1853	-40.3207	-40.3424	-40.3451	-40.3449	-40.3449	-40.3453	-40.3454		-40.213	-40.4056	-40.4245	-40.4267	-40.433	-40.4328	-40.4327	-40.4332	-40.4333		-40.1992	-40.3654	-40.389	-40.3933	-40.3932	-40.3937	-40.2135	-40.4134	-40.4335	-40.44	-40.4399	-40.4404		-40.2161	-40.422	-40.4408	-40.4476	-40.4475	-40.448
	17_methane-ethane_1.50re_cpA	-40.1763	-40.2713	-40.291	-40.2926	-40.2925	-40.2925	-40.2927	-40.2928		-40.1852	-40.3206	-40.3424	-40.345	-40.3448	-40.3448	-40.3452	-40.3453		-40.213	-40.4056	-40.4245	-40.4267	-40.433	-40.4327	-40.4327	-40.4332	-40.4333		-40.1991	-40.3654	-40.3889	-40.3932	-40.3932	-40.3937	-40.2135	-40.4134	-40.4335	-40.44	-40.4399	-40.4404		-40.2161	-40.422	-40.4408	-40.4476	-40.4475	-40.4479
	17_methane-ethane_2.00re_cpA	-40.1763	-40.2713	-40.291	-40.2926	-40.2925	-40.2925	-40.2927	-40.2928		-40.1852	-40.3206	-40.3423	-40.345	-40.3448	-40.3448	-40.3452	-40.3453		-40.213	-40.4056	-40.4245	-40.4267	-40.4329	-40.4327	-40.4326	-40.4331	-40.4333		-40.1991	-40.3653	-40.3889	-40.3932	-40.3931	-40.3936	-40.2135	-40.4134	-40.4335	-40.44	-40.4399	-40.4404		-40.2161	-40.422	-40.4408	-40.4476	-40.4475	-40.4479
	18-methane_ethane_0.90re_cpA	-40.1765	-40.2719	-40.2916	-40.2933	-40.2932	-40.2932	-40.2934	-40.2935		-40.1855	-40.3212	-40.343	-40.3456	-40.3455	-40.3455	-40.3458	-40.346		-40.2131	-40.4058	-40.4247	-40.4269	-40.4332	-40.433	-40.4329	-40.4334	-40.4335		-40.1994	-40.3659	-40.3894	-40.3938	-40.3937	-40.3942	-40.2135	-40.4135	-40.4336	-40.4401	-40.44	-40.4405		-40.2161	-40.4221	-40.4409	-40.4477	-40.4475	-40.448
	18-methane_ethane_0.95re_cpA	-40.1764	-40.2717	-40.2914	-40.2931	-40.293	-40.293	-40.2932	-40.2933		-40.1854	-40.3211	-40.3428	-40.3455	-40.3453	-40.3453	-40.3456	-40.3458		-40.2131	-40.4058	-40.4247	-40.4268	-40.4331	-40.4329	-40.4328	-40.4333	-40.4335		-40.1993	-40.3658	-40.3893	-40.3936	-40.3935	-40.3941	-40.2135	-40.4135	-40.4336	-40.4401	-40.44	-40.4405		-40.2161	-40.422	-40.4409	-40.4476	-40.4475	-40.448
	18-methane_ethane_1.00re_cpA	-40.1764	-40.2716	-40.2913	-40.2929	-40.2929	-40.2929	-40.2931	-40.2932		-40.1854	-40.3209	-40.3427	-40.3453	-40.3452	-40.3452	-40.3455	-40.3457		-40.2131	-40.4057	-40.4246	-40.4268	-40.4331	-40.4329	-40.4328	-40.4333	-40.4334		-40.1993	-40.3657	-40.3892	-40.3935	-40.3934	-40.394	-40.2135	-40.4135	-40.4336	-40.4401	-40.4399	-40.4405		-40.2161	-40.422	-40.4409	-40.4476	-40.4475	-40.448
	18-methane_ethane_1.05re_cpA	-40.1764	-40.2715	-40.2912	-40.2928	-40.2928	-40.2928	-40.293	-40.2931		-40.1853	-40.3208	-40.3426	-40.3452	-40.345	-40.3451	-40.3454	-40.3455		-40.2131	-40.4057	-40.4246	-40.4268	-40.4331	-40.4328	-40.4328	-40.4333	-40.4334		-40.1992	-40.3656	-40.3891	-40.3935	-40.3934	-40.3939	-40.2135	-40.4135	-40.4336	-40.44	-40.4399	-40.4404		-40.2161	-40.422	-40.4408	-40.4476	-40.4475	-40.448
	18-methane_ethane_1.10re_cpA	-40.1763	-40.2714	-40.2911	-40.2927	-40.2927	-40.2927	-40.2929	-40.293		-40.1853	-40.3208	-40.3425	-40.3451	-40.345	-40.345	-40.3453	-40.3455		-40.2131	-40.4057	-40.4246	-40.4268	-40.433	-40.4328	-40.4327	-40.4332	-40.4334		-40.1992	-40.3655	-40.3891	-40.3934	-40.3933	-40.3938	-40.2135	-40.4135	-40.4335	-40.44	-40.4399	-40.4404		-40.2161	-40.422	-40.4408	-40.4476	-40.4475	-40.448
	18-methane_ethane_1.25re_cpA	-40.1763	-40.2713	-40.291	-40.2926	-40.2925	-40.2926	-40.2928	-40.2928		-40.1852	-40.3207	-40.3424	-40.345	-40.3448	-40.3449	-40.3452	-40.3453		-40.213	-40.4056	-40.4245	-40.4267	-40.433	-40.4328	-40.4327	-40.4332	-40.4333		-40.1992	-40.3654	-40.389	-40.3933	-40.3932	-40.3937	-40.2135	-40.4134	-40.4335	-40.44	-40.4399	-40.4404		-40.2161	-40.422	-40.4408	-40.4476	-40.4475	-40.448
	18-methane_ethane_1.50re_cpA	-40.1763	-40.2713	-40.291	-40.2926	-40.2925	-40.2925	-40.2927	-40.2928		-40.1852	-40.3206	-40.3423	-40.345	-40.3448	-40.3448	-40.3452	-40.3453		-40.213	-40.4056	-40.4245	-40.4267	-40.4329	-40.4327	-40.4327	-40.4331	-40.4333		-40.1991	-40.3654	-40.3889	-40.3932	-40.3932	-40.3937	-40.2135	-40.4134	-40.4335	-40.44		-40.4404		-40.2161	-40.422	-40.4408	-40.4476	-40.4475	-40.4479
	18-methane_ethane_2.00re_cpA	-40.1763	-40.2713	-40.291	-40.2926	-40.2925	-40.2925	-40.2927	-40.2928		-40.1852	-40.3206	-40.3423	-40.345	-40.3448	-40.3448	-40.3452	-40.3453		-40.213	-40.4056	-40.4245	-40.4267	-40.4329	-40.4327	-40.4326	-40.4331	-40.4333		-40.1991	-40.3653	-40.3889	-40.3932	-40.3931	-40.3937	-40.2135	-40.4134	-40.4335	-40.44	-40.4399	-40.4404		-40.2161	-40.422	-40.4408	-40.4476	-40.4475	-40.4479
	19-methane_methane_0.90re_cpA	-40.1765	-40.2718	-40.2915	-40.2932	-40.2931	-40.2931	-40.2933	-40.2934		-40.1854	-40.3211	-40.3429	-40.3455	-40.3454	-40.3454	-40.3457	-40.3459		-40.2131	-40.4058	-40.4247	-40.4269	-40.4331	-40.4329	-40.4328	-40.4333	-40.4335		-40.1993	-40.3657	-40.3893	-40.3936	-40.3935	-40.394	-40.2135	-40.4135	-40.4336	-40.4401	-40.44	-40.4405		-40.2161	-40.4221	-40.4409	-40.4476	-40.4475	-40.448
	19-methane_methane_0.95re_cpA	-40.1764	-40.2717	-40.2914	-40.293	-40.2929	-40.2929	-40.2931	-40.2932		-40.1854	-40.321	-40.3427	-40.3454	-40.3452	-40.3452	-40.3456	-40.3457		-40.2131	-40.4057	-40.4246	-40.4268	-40.4331	-40.4329	-40.4328	-40.4333	-40.4334		-40.1993	-40.3656	-40.3892	-40.3935	-40.3934	-40.394	-40.2135	-40.4135	-40.4336	-40.4401	-40.4399	-40.4405		-40.2161	-40.422	-40.4409	-40.4476	-40.4475	-40.448
	19-methane_methane_1.00re_cpA	-40.1764	-40.2715	-40.2912	-40.2929	-40.2928	-40.2928	-40.293	-40.2931		-40.1853	-40.3209	-40.3426	-40.3453	-40.3451	-40.3451	-40.3454	-40.3456		-40.2131	-40.4057	-40.4246	-40.4268	-40.4331	-40.4329	-40.4328	-40.4333	-40.4334		-40.1992	-40.3656	-40.3891	-40.3934	-40.3934	-40.3939	-40.2135	-40.4135	-40.4336	-40.44	-40.4399	-40.4404		-40.2161	-40.422	-40.4408	-40.4476	-40.4475	-40.448
	19-methane_methane_1.05re_cpA	-40.1764	-40.2715	-40.2911	-40.2928	-40.2927	-40.2927	-40.2929	-40.293		-40.1853	-40.3208	-40.3425	-40.3452	-40.345	-40.345	-40.3453	-40.3455		-40.213	-40.4057	-40.4246	-40.4268	-40.433	-40.4328	-40.4327	-40.4332	-40.4334		-40.1992	-40.3655	-40.3891	-40.3934	-40.3933	-40.3938	-40.2135	-40.4134	-40.4335	-40.44	-40.4399	-40.4404		-40.2161	-40.422	-40.4408	-40.4476	-40.4475	-40.448
	19-methane_methane_1.10re_cpA	-40.1763	-40.2714	-40.2911	-40.2927	-40.2926	-40.2926	-40.2929	-40.2929		-40.1853	-40.3207	-40.3425	-40.3451	-40.3449	-40.3449	-40.3453	-40.3454		-40.213	-40.4056	-40.4246	-40.4267	-40.433	-40.4328	-40.4327	-40.4332	-40.4333		-40.1992	-40.3654	-40.389	-40.3933	-40.3932	-40.3938	-40.2135	-40.4134	-40.4335	-40.44	-40.4399	-40.4404		-40.2161	-40.422	-40.4408	-40.4476	-40.4475	-40.448
	19-methane_methane_1.25re_cpA	-40.1763	-40.2713	-40.291	-40.2926	-40.2925	-40.2925	-40.2928	-40.2928		-40.1852	-40.3207	-40.3424	-40.345	-40.3448	-40.3449	-40.3452	-40.3453		-40.213	-40.4056	-40.4245	-40.4267	-40.433	-40.4328	-40.4327	-40.4332	-40.4333		-40.1992	-40.3654	-40.3889	-40.3932	-40.3932	-40.3937	-40.2135	-40.4134	-40.4335	-40.44	-40.4399	-40.4404		-40.2161	-40.422	-40.4408	-40.4476	-40.4475	-40.4479
	19-methane_methane_1.50re_cpA	-40.1763	-40.2713	-40.2909	-40.2926	-40.2925	-40.2925	-40.2927	-40.2928		-40.1852	-40.3206	-40.3423	-40.345	-40.3448	-40.3448	-40.3451	-40.3453		-40.213	-40.4056	-40.4245	-40.4267	-40.4329	-40.4327	-40.4326	-40.4331	-40.4333		-40.1991	-40.3653	-40.3889	-40.3932	-40.3931	-40.3937	-40.2135	-40.4134	-40.4335	-40.44	-40.4399	-40.4404		-40.2161	-40.422	-40.4408	-40.4476	-40.4475	-40.4479
	19-methane_methane_2.00re_cpA	-40.1763	-40.2713	-40.2909	-40.2926	-40.2925	-40.2925	-40.2927	-40.2928		-40.1852	-40.3206	-40.3423	-40.345	-40.3448	-40.3448	-40.3451	-40.3453		-40.213	-40.4056	-40.4245	-40.4267	-40.4329	-40.4327	-40.4326	-40.4331	-40.4333		-40.1991	-40.3653	-40.3889	-40.3932	-40.3931	-40.3936	-40.2135	-40.4134	-40.4335	-40.44	-40.4399	-40.4404		-40.2161	-40.422	-40.4408	-40.4476	-40.4475	-40.4479
	20-ar-methane_0.90re_cpA	-40.1763	-40.2714	-40.2911	-40.2927	-40.2927	-40.2927	-40.2929	-40.293		-40.1853	-40.3208	-40.3425	-40.3451	-40.345	-40.345	-40.3453	-40.3454		-40.213	-40.4056	-40.4246	-40.4267	-40.433	-40.4328	-40.4327	-40.4332	-40.4333		-40.1992	-40.3655	-40.3891	-40.3934	-40.3933	-40.3939	-40.2135	-40.4135	-40.4335	-40.44	-40.4399	-40.4404		-40.2161	-40.422	-40.4408	-40.4476	-40.4475	-40.448
	20-ar-methane_0.95re_cpA	-40.1763	-40.2713	-40.291	-40.2927	-40.2926	-40.2926	-40.2928	-40.2929		-40.1853	-40.3207	-40.3424	-40.3451	-40.3449	-40.3449	-40.3452	-40.3454		-40.213	-40.4056	-40.4246	-40.4267	-40.433	-40.4328	-40.4327	-40.4332	-40.4333		-40.1992	-40.3655	-40.389	-40.3934	-40.3933	-40.3938	-40.2135	-40.4134	-40.4335	-40.44	-40.4399	-40.4404		-40.2161	-40.422	-40.4408	-40.4476	-40.4475	-40.448
	20-ar-methane_1.00re_cpA	-40.1763	-40.2713	-40.291	-40.2926	-40.2926	-40.2926	-40.2928	-40.2929		-40.1852	-40.3207	-40.3424	-40.345	-40.3449	-40.3449	-40.3452	-40.3454		-40.213	-40.4056	-40.4245	-40.4267	-40.433	-40.4328	-40.4327	-40.4332	-40.4333		-40.1992	-40.3654	-40.389	-40.3933	-40.3932	-40.3937	-40.2135	-40.4134	-40.4335	-40.44	-40.4399	-40.4404		-40.2161	-40.422	-40.4408	-40.4476	-40.4475	-40.4479
	20-ar-methane_1.05re_cpA	-40.1763	-40.2713	-40.291	-40.2926	-40.2925	-40.2925	-40.2928	-40.2928		-40.1852	-40.3206	-40.3424	-40.345	-40.3448	-40.3448	-40.3452	-40.3453		-40.213	-40.4056	-40.4245	-40.4267	-40.433	-40.4328	-40.4327	-40.4332	-40.4333		-40.1992	-40.3654	-40.389	-40.3933	-40.3932	-40.3937	-40.2135	-40.4134	-40.4335	-40.44	-40.4399	-40.4404		-40.2161	-40.422	-40.4408	-40.4476	-40.4475	-40.4479
	20-ar-methane_1.10re_cpA	-40.1763	-40.2713	-40.291	-40.2926	-40.2925	-40.2925	-40.2927	-40.2928		-40.1852	-40.3206	-40.3423	-40.345	-40.3448	-40.3448	-40.3452	-40.3453		-40.213	-40.4056	-40.4245	-40.4267	-40.433	-40.4328	-40.4327	-40.4332	-40.4333		-40.1992	-40.3654	-40.3889	-40.3932	-40.3932	-40.3937	-40.2135	-40.4134	-40.4335	-40.44	-40.4399	-40.4404		-40.2161	-40.422	-40.4408	-40.4476	-40.4475	-40.4479
	20-ar-methane_1.25re_cpA	-40.1763	-40.2713	-40.2909	-40.2926	-40.2925	-40.2925	-40.2927	-40.2928		-40.1852	-40.3206	-40.3423	-40.345	-40.3448	-40.3448	-40.3452	-40.3453		-40.213	-40.4056	-40.4245	-40.4267	-40.4329	-40.4327	-40.4327	-40.4331	-40.4333		-40.1991	-40.3653	-40.3889	-40.3932	-40.3931	-40.3937	-40.2135	-40.4134	-40.4335	-40.44	-40.4399	-40.4404		-40.2161	-40.422	-40.4408	-40.4476	-40.4475	-40.4479
	20-ar-methane_1.50re_cpA	-40.1763	-40.2713	-40.2909	-40.2926	-40.2925	-40.2925	-40.2927	-40.2928		-40.1852	-40.3206	-40.3423	-40.345	-40.3448	-40.3448	-40.3451	-40.3453		-40.213	-40.4056	-40.4245	-40.4267	-40.4329	-40.4327	-40.4326	-40.4331	-40.4333		-40.1991	-40.3653	-40.3889	-40.3932	-40.3931	-40.3936	-40.2135	-40.4134	-40.4335	-40.44	-40.4399	-40.4404		-40.2161	-40.422	-40.4408	-40.4476	-40.4475	-40.4479
	20-ar-methane_2.00re_cpA	-40.1763	-40.2713	-40.2909	-40.2926	-40.2925	-40.2925	-40.2927	-40.2928		-40.1852	-40.3206	-40.3423	-40.345	-40.3448	-40.3448	-40.3451	-40.3453		-40.213	-40.4056	-40.4245	-40.4267	-40.4329	-40.4327	-40.4326	-40.4331	-40.4333		-40.1991	-40.3653	-40.3889	-40.3932	-40.3931	-40.3936	-40.2135	-40.4134	-40.4335	-40.44	-40.4399	-40.4404		-40.2161	-40.422	-40.4408	-40.4476	-40.4475	-40.4479
	21_ar-ethene_0.90re_cpA	-78.0056	-78.182	-78.2093	-78.2147	-78.2145	-78.2144	-78.2148	-78.2152		-78.0263	-78.2765	-78.305	-78.3139	-78.3135	-78.3133	-78.3141	-78.3147		-78.0633	-78.3931	-78.4159	-78.4185	-78.4337	-78.4333	-78.4327	-78.4337	-78.4344		-78.0427	-78.3255	-78.3549	-78.3659	-78.3654	-78.3665	-78.0644	-78.4033	-78.4272	-78.4427	-78.4421	-78.4431		-78.0688	-78.4172	-78.4392	-78.4552	-78.4546	-78.4555
	21_ar-ethene_0.95re_cpA	-78.0056	-78.1819	-78.2093	-78.2147	-78.2144	-78.2143	-78.2148	-78.2151		-78.0263	-78.2764	-78.305	-78.3138	-78.3135	-78.3132	-78.3141	-78.3147		-78.0633	-78.3931	-78.4158	-78.4184	-78.4337	-78.4332	-78.4327	-78.4337	-78.4344		-78.0426	-78.3254	-78.3548	-78.3658	-78.3654	-78.3664	-78.0644	-78.4033	-78.4272	-78.4426	-78.4421	-78.443		-78.0688	-78.4172	-78.4392	-78.4552	-78.4546	-78.4555
	21_ar-ethene_1.00re_cpA	-78.0056	-78.1819	-78.2093	-78.2146	-78.2144	-78.2143	-78.2147	-78.2151		-78.0263	-78.2764	-78.3049	-78.3138	-78.3134	-78.3132	-78.314	-78.3146		-78.0633	-78.393	-78.4158	-78.4184	-78.4336	-78.4332	-78.4327	-78.4336	-78.4344		-78.0426	-78.3254	-78.3548	-78.3657	-78.3653	-78.3664	-78.0644	-78.4032	-78.4272	-78.4426	-78.4421	-78.443		-78.0688	-78.4172	-78.4392	-78.4552	-78.4546	-78.4555
	21_ar-ethene_1.05re_cpA	-78.0055	-78.1818	-78.2092	-78.2146	-78.2143	-78.2142	-78.2147	-78.215		-78.0262	-78.2763	-78.3049	-78.3137	-78.3134	-78.3131	-78.314	-78.3146		-78.0633	-78.393	-78.4158	-78.4184	-78.4336	-78.4332	-78.4327	-78.4336	-78.4344		-78.0426	-78.3254	-78.3548	-78.3657	-78.3653	-78.3663	-78.0644	-78.4032	-78.4271	-78.4426	-78.442	-78.443		-78.0688	-78.4172	-78.4392	-78.4552	-78.4546	-78.4555
	21_ar-ethene_1.10re_cpA	-78.0055	-78.1818	-78.2092	-78.2145	-78.2143	-78.2142	-78.2146	-78.215		-78.0262	-78.2762	-78.3048	-78.3137	-78.3133	-78.3131	-78.3139	-78.3145		-78.0633	-78.393	-78.4158	-78.4184	-78.4336	-78.4332	-78.4327	-78.4336	-78.4343		-78.0426	-78.3254	-78.3548	-78.3657	-78.3653	-78.3663	-78.0644	-78.4032	-78.4271	-78.4426	-78.442	-78.443		-78.0688	-78.4172	-78.4392	-78.4552	-78.4546	-78.4555
	21_ar-ethene_1.25re_cpA	-78.0054	-78.1817	-78.2091	-78.2144	-78.2142	-78.2141	-78.2145	-78.2149		-78.0261	-78.2761	-78.3047	-78.3136	-78.3132	-78.313	-78.3138	-78.3144		-78.0633	-78.393	-78.4158	-78.4184	-78.4336	-78.4332	-78.4326	-78.4336	-78.4343		-78.0426	-78.3253	-78.3547	-78.3657	-78.3653	-78.3663	-78.0644	-78.4032	-78.4271	-78.4426	-78.442	-78.443		-78.0688	-78.4172	-78.4392	-78.4552	-78.4546	-78.4555
	21_ar-ethene_1.50re_cpA	-78.0053	-78.1817	-78.2091	-78.2144	-78.2142	-78.2141	-78.2145	-78.2149		-78.0261	-78.2761	-78.3047	-78.3136	-78.3132	-78.313	-78.3138	-78.3144		-78.0632	-78.393	-78.4158	-78.4184	-78.4336	-78.4331	-78.4326	-78.4336	-78.4343		-78.0426	-78.3253	-78.3547	-78.3657	-78.3653	-78.3663	-78.0644	-78.4032	-78.4271	-78.4425	-78.442	-78.4429		-78.0688	-78.4172	-78.4391	-78.4551	-78.4546	-78.4555
	21_ar-ethene_2.00re_cpA	-78.0053	-78.1817	-78.2091	-78.2144	-78.2142	-78.2141	-78.2145	-78.2149		-78.0261	-78.2761	-78.3047	-78.3136	-78.3132	-78.313	-78.3138	-78.3144		-78.0632	-78.393	-78.4158	-78.4184	-78.4336	-78.4331	-78.4326	-78.4336	-78.4343		-78.0426	-78.3253	-78.3547	-78.3656	-78.3652	-78.3663	-78.0644	-78.4032	-78.4271	-78.4425	-78.442	-78.4429		-78.0688	-78.4172	-78.4391	-78.4551	-78.4546	-78.4555
	22_ethene_ethyne_0.90re_cpA	-78.0058	-78.1826	-78.2099	-78.2153	-78.2151	-78.215	-78.2154	-78.2158		-78.0265	-78.2771	-78.3056	-78.3146	-78.3142	-78.314	-78.3148	-78.3154		-78.0634	-78.3934	-78.4161	-78.4187	-78.434	-78.4335	-78.433	-78.434	-78.4347		-78.0428	-78.3262	-78.3555	-78.3665	-78.3661	-78.3672	-78.0645	-78.4035	-78.4274	-78.4429	-78.4423	-78.4433		-78.0689	-78.4174	-78.4393	-78.4553	-78.4547	-78.4556
	22_ethene_ethyne_0.95re_cpA	-78.0058	-78.1824	-78.2097	-78.2151	-78.2149	-78.2148	-78.2152	-78.2156		-78.0265	-78.2769	-78.3054	-78.3144	-78.314	-78.3137	-78.3146	-78.3152		-78.0634	-78.3933	-78.4161	-78.4187	-78.4339	-78.4335	-78.4329	-78.4339	-78.4346		-78.0428	-78.326	-78.3553	-78.3663	-78.3659	-78.367	-78.0644	-78.4035	-78.4274	-78.4428	-78.4423	-78.4432		-78.0689	-78.4173	-78.4393	-78.4553	-78.4547	-78.4556
	22_ethene_ethyne_1.00re_cpA	-78.0058	-78.1823	-78.2096	-78.215	-78.2148	-78.2146	-78.2151	-78.2155		-78.0265	-78.2768	-78.3053	-78.3142	-78.3138	-78.3136	-78.3145	-78.315		-78.0634	-78.3932	-78.416	-78.4186	-78.4338	-78.4334	-78.4329	-78.4338	-78.4346		-78.0427	-78.3258	-78.3552	-78.3662	-78.3657	-78.3668	-78.0644	-78.4034	-78.4273	-78.4428	-78.4422	-78.4432		-78.0689	-78.4173	-78.4392	-78.4553	-78.4547	-78.4556
	22_ethene_ethyne_1.05re_cpA	-78.0057	-78.1822	-78.2095	-78.2149	-78.2147	-78.2146	-78.215	-78.2154		-78.0265	-78.2767	-78.3052	-78.3141	-78.3137	-78.3135	-78.3143	-78.3149		-78.0634	-78.3932	-78.416	-78.4186	-78.4338	-78.4334	-78.4328	-78.4338	-78.4345		-78.0427	-78.3257	-78.3551	-78.366	-78.3656	-78.3667	-78.0644	-78.4034	-78.4273	-78.4427	-78.4422	-78.4431		-78.0689	-78.4173	-78.4392	-78.4552	-78.4547	-78.4555
	22_ethene_ethyne_1.10re_cpA	-78.0057	-78.1821	-78.2095	-78.2148	-78.2146	-78.2145	-78.2149	-78.2153		-78.0265	-78.2766	-78.3051	-78.314	-78.3136	-78.3134	-78.3143	-78.3148		-78.0634	-78.3932	-78.4159	-78.4185	-78.4337	-78.4333	-78.4328	-78.4337	-78.4345		-78.0427	-78.3256	-78.355	-78.3659	-78.3655	-78.3665	-78.0644	-78.4033	-78.4272	-78.4427	-78.4421	-78.4431		-78.0689	-78.4173	-78.4392	-78.4552	-78.4547	-78.4555
	22_ethene_ethyne_1.25re_cpA	-78.0056	-78.1819	-78.2093	-78.2146	-78.2144	-78.2143	-78.2147	-78.2151		-78.0263	-78.2763	-78.3049	-78.3138	-78.3134	-78.3132	-78.314	-78.3146		-78.0634	-78.3931	-78.4159	-78.4185	-78.4337	-78.4332	-78.4327	-78.4337	-78.4344		-78.0426	-78.3254	-78.3548	-78.3658	-78.3654	-78.3664	-78.0644	-78.4032	-78.4272	-78.4426	-78.4421	-78.443		-78.0689	-78.4172	-78.4392	-78.4552	-78.4546	-78.4555
	22_ethene_ethyne_1.50re_cpA	-78.0054	-78.1817	-78.2091	-78.2144	-78.2142	-78.2141	-78.2145	-78.2149		-78.0261	-78.2761	-78.3047	-78.3136	-78.3132	-78.313	-78.3138	-78.3144		-78.0633	-78.393	-78.4158	-78.4184	-78.4336	-78.4332	-78.4327	-78.4336	-78.4343		-78.0426	-78.3254	-78.3548	-78.3657	-78.3653	-78.3663	-78.0644	-78.4032	-78.4271	-78.4426	-78.442	-78.443		-78.0688	-78.4172	-78.4392	-78.4552	-78.4546	-78.4555
	22_ethene_ethyne_2.00re_cpA	-78.0053	-78.1817	-78.2091	-78.2144	-78.2141	-78.214	-78.2145	-78.2149		-78.0261	-78.2761	-78.3047	-78.3136	-78.3132	-78.313	-78.3138	-78.3144		-78.0632	-78.393	-78.4158	-78.4184	-78.4336	-78.4331	-78.4326	-78.4336	-78.4343		-78.0426	-78.3253	-78.3547	-78.3656	-78.3652	-78.3663	-78.0644	-78.4032	-78.4271	-78.4425	-78.442	-78.4429		-78.0688	-78.4172	-78.4391	-78.4551	-78.4546	-78.4555
	23_ethene_ethene_0.90re_cpA	-78.0059	-78.1828	-78.2101	-78.2155	-78.2153	-78.2152	-78.2156	-78.216		-78.0267	-78.2773	-78.3058	-78.3147	-78.3144	-78.3141	-78.315	-78.3156		-78.0635	-78.3935	-78.4162	-78.4188	-78.434	-78.4336	-78.4331	-78.434	-78.4348		-78.0428	-78.3262	-78.3556	-78.3666	-78.3662	-78.3672	-78.0645	-78.4035	-78.4274	-78.4429	-78.4423	-78.4433		-78.0689	-78.4174	-78.4393	-78.4553	-78.4548	-78.4556
	23_ethene_ethene_0.95re_cpA	-78.0059	-78.1826	-78.2099	-78.2153	-78.215	-78.2149	-78.2154	-78.2157		-78.0266	-78.2771	-78.3056	-78.3145	-78.3141	-78.3139	-78.3147	-78.3153		-78.0635	-78.3934	-78.4161	-78.4187	-78.434	-78.4335	-78.433	-78.434	-78.4347		-78.0428	-78.326	-78.3554	-78.3664	-78.366	-78.367	-78.0645	-78.4035	-78.4274	-78.4428	-78.4423	-78.4432		-78.0689	-78.4174	-78.4393	-78.4553	-78.4547	-78.4556
	23_ethene_ethene_1.00re_cpA	-78.0058	-78.1824	-78.2097	-78.2151	-78.2148	-78.2147	-78.2152	-78.2156		-78.0266	-78.2769	-78.3054	-78.3143	-78.3139	-78.3137	-78.3145	-78.3151		-78.0634	-78.3933	-78.4161	-78.4187	-78.4339	-78.4335	-78.433	-78.4339	-78.4346		-78.0427	-78.3258	-78.3552	-78.3662	-78.3658	-78.3668	-78.0644	-78.4034	-78.4273	-78.4428	-78.4422	-78.4432		-78.0689	-78.4173	-78.4393	-78.4553	-78.4547	-78.4556
	23_ethene_ethene_1.05re_cpA	-78.0058	-78.1823	-78.2096	-78.215	-78.2147	-78.2146	-78.2151	-78.2154		-78.0266	-78.2768	-78.3053	-78.3142	-78.3138	-78.3135	-78.3144	-78.315		-78.0634	-78.3933	-78.416	-78.4186	-78.4338	-78.4334	-78.4329	-78.4338	-78.4346		-78.0427	-78.3257	-78.3551	-78.366	-78.3656	-78.3667	-78.0644	-78.4034	-78.4273	-78.4427	-78.4422	-78.4431		-78.0689	-78.4173	-78.4392	-78.4553	-78.4547	-78.4556
	23_ethene_ethene_1.10re_cpA	-78.0058	-78.1822	-78.2095	-78.2149	-78.2146	-78.2145	-78.215	-78.2153		-78.0265	-78.2766	-78.3052	-78.314	-78.3137	-78.3134	-78.3143	-78.3149		-78.0634	-78.3932	-78.416	-78.4186	-78.4338	-78.4334	-78.4328	-78.4338	-78.4345		-78.0427	-78.3256	-78.355	-78.3659	-78.3655	-78.3666	-78.0644	-78.4033	-78.4273	-78.4427	-78.4421	-78.4431		-78.0689	-78.4173	-78.4392	-78.4552	-78.4547	-78.4555
	23_ethene_ethene_1.25re_cpA	-78.0056	-78.1819	-78.2093	-78.2146	-78.2144	-78.2143	-78.2147	-78.2151		-78.0263	-78.2764	-78.3049	-78.3138	-78.3134	-78.3132	-78.314	-78.3146		-78.0634	-78.3931	-78.4159	-78.4185	-78.4337	-78.4333	-78.4327	-78.4337	-78.4344		-78.0426	-78.3254	-78.3548	-78.3658	-78.3654	-78.3664	-78.0644	-78.4032	-78.4272	-78.4426	-78.4421	-78.443		-78.0689	-78.4172	-78.4392	-78.4552	-78.4546	-78.4555
	23_ethene_ethene_1.50re_cpA	-78.0054	-78.1817	-78.2091	-78.2144	-78.2142	-78.2141	-78.2145	-78.2149		-78.0261	-78.2761	-78.3047	-78.3136	-78.3132	-78.313	-78.3138	-78.3144		-78.0633	-78.393	-78.4158	-78.4184	-78.4336	-78.4332	-78.4327	-78.4336	-78.4343		-78.0426	-78.3254	-78.3548	-78.3657	-78.3653	-78.3663	-78.0644	-78.4032	-78.4271	-78.4426	-78.442	-78.443		-78.0689	-78.4172	-78.4392	-78.4552	-78.4546	-78.4555
	23_ethene_ethene_2.00re_cpA	-78.0054	-78.1817	-78.2091	-78.2144	-78.2141	-78.214	-78.2145	-78.2149		-78.0261	-78.2761	-78.3047	-78.3136	-78.3132	-78.313	-78.3138	-78.3144		-78.0632	-78.393	-78.4158	-78.4184	-78.4336	-78.4331	-78.4326	-78.4336	-78.4343		-78.0426	-78.3253	-78.3547	-78.3656	-78.3652	-78.3663	-78.0644	-78.4032	-78.4271	-78.4425	-78.442	-78.4429		-78.0688	-78.4172	-78.4391	-78.4551	-78.4546	-78.4555
	24-ethyne_ethyne_0.90re_cpA	-76.7973	-76.9801	-76.9942	-77.0008	-77.0003	-77.0002	-77.0004	-77.0014		-76.8183	-77.0652	-77.0817	-77.0928	-77.0923	-77.092	-77.0927	-77.0937		-76.8487	-77.1566	-77.1663	-77.169	-77.186	-77.1854	-77.1848	-77.1854	-77.1866		-76.8278	-77.0908	-77.1069	-77.1192	-77.1187	-77.1195	-76.8496	-77.1634	-77.1747	-77.1917	-77.191	-77.1917		-76.8539	-77.1761	-77.1857	-77.2032	-77.2025	-77.2031
	24-ethyne_ethyne_0.95re_cpA	-76.7972	-76.98	-76.994	-77.0006	-77.0001	-77.0001	-77.0002	-77.0012		-76.8182	-77.0651	-77.0815	-77.0927	-77.0921	-77.0918	-77.0925	-77.0935		-76.8487	-77.1566	-77.1663	-77.1689	-77.1859	-77.1853	-77.1847	-77.1854	-77.1866		-76.8278	-77.0906	-77.1067	-77.119	-77.1185	-77.1193	-76.8495	-77.1634	-77.1747	-77.1916	-77.191	-77.1916		-76.8539	-77.1761	-77.1856	-77.2032	-77.2025	-77.2031
	24-ethyne_ethyne_1.00re_cpA	-76.7972	-76.9798	-76.9939	-77.0005	-77	-77	-77.0001	-77.0011		-76.8182	-77.0649	-77.0814	-77.0925	-77.092	-77.0917	-77.0924	-77.0934		-76.8487	-77.1565	-77.1662	-77.1689	-77.1859	-77.1853	-77.1847	-77.1853	-77.1865		-76.8277	-77.0905	-77.1066	-77.1189	-77.1184	-77.1192	-76.8495	-77.1633	-77.1746	-77.1916	-77.1909	-77.1916		-76.8539	-77.1761	-77.1856	-77.2031	-77.2025	-77.2031
	24-ethyne_ethyne_1.05re_cpA	-76.7972	-76.9798	-76.9938	-77.0004	-76.9999	-76.9999	-77	-77.001		-76.8182	-77.0649	-77.0814	-77.0925	-77.0919	-77.0916	-77.0923	-77.0933		-76.8487	-77.1565	-77.1662	-77.1688	-77.1859	-77.1852	-77.1846	-77.1853	-77.1865		-76.8277	-77.0904	-77.1065	-77.1187	-77.1183	-77.1191	-76.8495	-77.1633	-77.1746	-77.1915	-77.1909	-77.1915		-76.8539	-77.1761	-77.1856	-77.2031	-77.2025	-77.2031
	24-ethyne_ethyne_1.10re_cpA	-76.7972	-76.9797	-76.9938	-77.0003	-76.9999	-76.9998	-77	-77.0009		-76.8182	-77.0648	-77.0813	-77.0924	-77.0919	-77.0915	-77.0923	-77.0933		-76.8487	-77.1565	-77.1661	-77.1688	-77.1858	-77.1852	-77.1846	-77.1853	-77.1865		-76.8277	-77.0903	-77.1064	-77.1187	-77.1182	-77.119	-76.8495	-77.1633	-77.1746	-77.1915	-77.1909	-77.1915		-76.8539	-77.176	-77.1856	-77.2031	-77.2025	-77.2031
	24-ethyne_ethyne_1.25re_cpA	-76.7971	-76.9795	-76.9936	-77.0002	-76.9997	-76.9996	-76.9998	-77.0008		-76.8181	-77.0646	-77.0811	-77.0922	-77.0917	-77.0914	-77.0921	-77.0931		-76.8487	-77.1564	-77.1661	-77.1688	-77.1858	-77.1851	-77.1845	-77.1852	-77.1864		-76.8277	-77.0902	-77.1063	-77.1185	-77.1181	-77.1189	-76.8495	-77.1632	-77.1745	-77.1915	-77.1908	-77.1915		-76.8539	-77.176	-77.1856	-77.2031	-77.2025	-77.203
	24-ethyne_ethyne_1.50re_cpA	-76.797	-76.9794	-76.9935	-77.0001	-76.9996	-76.9995	-76.9997	-77.0006		-76.8179	-77.0645	-77.081	-77.0921	-77.0916	-77.0912	-77.092	-77.093		-76.8486	-77.1563	-77.166	-77.1687	-77.1857	-77.1851	-77.1845	-77.1851	-77.1863		-76.8277	-77.0901	-77.1062	-77.1185	-77.118	-77.1188	-76.8495	-77.1632	-77.1745	-77.1914	-77.1908	-77.1914		-76.8538	-77.176	-77.1856	-77.2031	-77.2024	-77.203
	24-ethyne_ethyne_2.00re_cpA	-76.797	-76.9794	-76.9935	-77	-76.9996	-76.9995	-76.9997	-77.0006		-76.8179	-77.0645	-77.081	-77.0921	-77.0916	-77.0912	-77.0919	-77.0929		-76.8486	-77.1563	-77.166	-77.1687	-77.1857	-77.1851	-77.1845	-77.1851	-77.1863		-76.8276	-77.0901	-77.1062	-77.1184	-77.118	-77.1188	-76.8495	-77.1632	-77.1745	-77.1914	-77.1908	-77.1914		-76.8538	-77.176	-77.1856	-77.2031	-77.2024	-77.203
	01-water_ammonia_0.90re_cpB	-56.1567	-56.2729	-56.2863	-56.2881	-56.2879	-56.2879	-56.2881	-56.2884		-56.1779	-56.3467	-56.3626	-56.3652	-56.3651	-56.3651	-56.3653	-56.3657		-56.2183	-56.4497	-56.461	-56.4625	-56.4703	-56.4701	-56.4699	-56.4703	-56.4706		-56.2054	-56.4039	-56.419	-56.4244	-56.4243	-56.4247	-56.2202	-56.4598	-56.4716	-56.4798	-56.4797	-56.48		-56.2234	-56.47	-56.4805	-56.4891	-56.489	-56.4893
	01-water_ammonia_0.95re_cpB	-56.1565	-56.2726	-56.286	-56.2877	-56.2876	-56.2876	-56.2877	-56.288		-56.1778	-56.3464	-56.3622	-56.3649	-56.3648	-56.3648	-56.365	-56.3654		-56.2182	-56.4495	-56.4609	-56.4624	-56.4701	-56.4699	-56.4698	-56.4701	-56.4704		-56.2054	-56.4038	-56.4189	-56.4242	-56.4241	-56.4245	-56.2202	-56.4597	-56.4715	-56.4798	-56.4796	-56.48		-56.2234	-56.4699	-56.4804	-56.489	-56.4889	-56.4892
	01-water_ammonia_1.00re_cpB	-56.1563	-56.2723	-56.2858	-56.2875	-56.2873	-56.2874	-56.2875	-56.2878		-56.1776	-56.3462	-56.362	-56.3646	-56.3645	-56.3645	-56.3647	-56.3651		-56.2182	-56.4494	-56.4608	-56.4622	-56.4699	-56.4697	-56.4696	-56.47	-56.4703		-56.2053	-56.4036	-56.4188	-56.4241	-56.424	-56.4244	-56.2202	-56.4597	-56.4715	-56.4797	-56.4796	-56.4799		-56.2234	-56.4698	-56.4804	-56.4889	-56.4888	-56.4891
	01-water_ammonia_1.05re_cpB	-56.1563	-56.2721	-56.2856	-56.2873	-56.2871	-56.2872	-56.2873	-56.2876		-56.1775	-56.346	-56.3618	-56.3644	-56.3643	-56.3643	-56.3645	-56.3649		-56.2181	-56.4492	-56.4606	-56.4621	-56.4698	-56.4696	-56.4695	-56.4698	-56.4701		-56.2053	-56.4035	-56.4187	-56.4239	-56.4238	-56.4242	-56.2202	-56.4596	-56.4714	-56.4797	-56.4795	-56.4799		-56.2233	-56.4697	-56.4803	-56.4889	-56.4887	-56.489
	01-water_ammonia_1.10re_cpB	-56.1562	-56.272	-56.2854	-56.2871	-56.287	-56.287	-56.2871	-56.2874		-56.1775	-56.3458	-56.3617	-56.3643	-56.3641	-56.3641	-56.3644	-56.3647		-56.2181	-56.4491	-56.4605	-56.462	-56.4697	-56.4695	-56.4693	-56.4697	-56.47		-56.2053	-56.4034	-56.4186	-56.4238	-56.4237	-56.4241	-56.2202	-56.4596	-56.4714	-56.4796	-56.4795	-56.4798		-56.2233	-56.4696	-56.4803	-56.4888	-56.4887	-56.489
	01-water_ammonia_1.25re_cpB	-56.1562	-56.2718	-56.2851	-56.2868	-56.2867	-56.2867	-56.2868	-56.2871		-56.1774	-56.3455	-56.3614	-56.3639	-56.3638	-56.3638	-56.364	-56.3644		-56.2179	-56.4487	-56.4602	-56.4617	-56.4693	-56.4691	-56.469	-56.4693	-56.4696		-56.2052	-56.4032	-56.4184	-56.4236	-56.4235	-56.4239	-56.2202	-56.4595	-56.4713	-56.4796	-56.4794	-56.4798		-56.2233	-56.4695	-56.4801	-56.4887	-56.4885	-56.4889
	01-water_ammonia_1.50re_cpB	-56.156	-56.2713	-56.2845	-56.2861	-56.286	-56.286	-56.2861	-56.2864		-56.1772	-56.345	-56.3608	-56.3633	-56.3632	-56.3632	-56.3634	-56.3638		-56.2177	-56.4482	-56.4598	-56.4612	-56.4688	-56.4687	-56.4685	-56.4689	-56.4692		-56.2051	-56.4031	-56.4182	-56.4234	-56.4233	-56.4238	-56.2202	-56.4594	-56.4713	-56.4795	-56.4794	-56.4797		-56.2232	-56.4693	-56.48	-56.4885	-56.4884	-56.4887
	01-water_ammonia_2.00re_cpB	-56.1551	-56.2697	-56.283	-56.2845	-56.2844	-56.2844	-56.2845	-56.2848		-56.1763	-56.3435	-56.3594	-56.3619	-56.3617	-56.3617	-56.362	-56.3623		-56.2174	-56.4478	-56.4594	-56.4609	-56.4684	-56.4683	-56.4681	-56.4685	-56.4688		-56.205	-56.4029	-56.418	-56.4232	-56.4231	-56.4235	-56.2202	-56.4594	-56.4712	-56.4795	-56.4793	-56.4797		-56.2231	-56.4691	-56.4798	-56.4883	-56.4882	-56.4885
	02-water_water_0.90re_cpB	-75.9829	-76.1124	-76.1192	-76.1204	-76.1203	-76.1203	-76.1204	-76.1208		-76.0054	-76.1957	-76.2054	-76.2075	-76.2074	-76.2073	-76.2075	-76.208		-76.0576	-76.317	-76.3209	-76.323	-76.3308	-76.3306	-76.3305	-76.3307	-76.331		-76.0413	-76.26	-76.2678	-76.2728	-76.2728	-76.273	-76.0604	-76.3285	-76.3332	-76.3418	-76.3417	-76.3419		-76.0651	-76.3416	-76.3454	-76.3543	-76.3542	-76.3544
	02-water_water_0.95re_cpB	-75.9827	-76.1121	-76.1189	-76.1201	-76.12	-76.12	-76.1201	-76.1205		-76.0053	-76.1954	-76.2051	-76.2071	-76.207	-76.207	-76.2072	-76.2077		-76.0576	-76.3169	-76.3208	-76.3228	-76.3306	-76.3304	-76.3303	-76.3305	-76.3308		-76.0412	-76.2598	-76.2676	-76.2726	-76.2726	-76.2729	-76.0604	-76.3284	-76.3332	-76.3417	-76.3416	-76.3418		-76.065	-76.3415	-76.3454	-76.3542	-76.3541	-76.3543
	02-water_water_1.00re_cpB	-75.9826	-76.1118	-76.1186	-76.1198	-76.1197	-76.1197	-76.1198	-76.1203		-76.0051	-76.1951	-76.2048	-76.2069	-76.2068	-76.2067	-76.2069	-76.2074		-76.0575	-76.3167	-76.3206	-76.3227	-76.3305	-76.3302	-76.3301	-76.3303	-76.3307		-76.0412	-76.2597	-76.2675	-76.2725	-76.2725	-76.2727	-76.0604	-76.3283	-76.3331	-76.3417	-76.3416	-76.3418		-76.065	-76.3414	-76.3453	-76.3542	-76.354	-76.3542
	02-water_water_1.05re_cpB	-75.9825	-76.1116	-76.1184	-76.1196	-76.1195	-76.1195	-76.1196	-76.12		-76.005	-76.1949	-76.2046	-76.2066	-76.2065	-76.2065	-76.2067	-76.2072		-76.0575	-76.3165	-76.3205	-76.3225	-76.3303	-76.3301	-76.33	-76.3302	-76.3305		-76.0411	-76.2596	-76.2674	-76.2724	-76.2724	-76.2726	-76.0604	-76.3283	-76.3331	-76.3416	-76.3415	-76.3417		-76.065	-76.3413	-76.3452	-76.3541	-76.354	-76.3541
	02-water_water_1.10re_cpB	-75.9824	-76.1115	-76.1182	-76.1194	-76.1193	-76.1193	-76.1194	-76.1198		-76.0049	-76.1947	-76.2044	-76.2064	-76.2063	-76.2063	-76.2065	-76.207		-76.0574	-76.3164	-76.3204	-76.3224	-76.3302	-76.3299	-76.3298	-76.33	-76.3304		-76.0411	-76.2595	-76.2673	-76.2723	-76.2723	-76.2725	-76.0604	-76.3283	-76.333	-76.3416	-76.3415	-76.3417		-76.065	-76.3413	-76.3452	-76.354	-76.3539	-76.3541
	02-water_water_1.25re_cpB	-75.9822	-76.111	-76.1177	-76.1189	-76.1187	-76.1188	-76.1188	-76.1193		-76.0047	-76.1943	-76.204	-76.2059	-76.2058	-76.2058	-76.206	-76.2065		-76.0572	-76.316	-76.32	-76.322	-76.3298	-76.3295	-76.3294	-76.3296	-76.33		-76.041	-76.2594	-76.2672	-76.2721	-76.2721	-76.2724	-76.0604	-76.3282	-76.333	-76.3415	-76.3414	-76.3416		-76.0649	-76.3411	-76.345	-76.3539	-76.3537	-76.3539
	02-water_water_1.50re_cpB	-75.9817	-76.1099	-76.1167	-76.1178	-76.1177	-76.1177	-76.1178	-76.1182		-76.0043	-76.1933	-76.203	-76.2049	-76.2048	-76.2048	-76.205	-76.2055		-76.057	-76.3155	-76.3196	-76.3216	-76.3293	-76.3291	-76.329	-76.3292	-76.3295		-76.041	-76.2592	-76.267	-76.272	-76.272	-76.2722	-76.0604	-76.3281	-76.3329	-76.3415	-76.3413	-76.3415		-76.0648	-76.3409	-76.3449	-76.3537	-76.3535	-76.3537
	02-water_water_2.00re_cpB	-75.9808	-76.1084	-76.1152	-76.1163	-76.1162	-76.1162	-76.1163	-76.1167		-76.0033	-76.1918	-76.2017	-76.2035	-76.2034	-76.2034	-76.2035	-76.2041		-76.0566	-76.3149	-76.3191	-76.3211	-76.3287	-76.3285	-76.3284	-76.3286	-76.329		-76.0409	-76.259	-76.2669	-76.2718	-76.2718	-76.272	-76.0604	-76.3281	-76.3329	-76.3414	-76.3413	-76.3415		-76.0647	-76.3407	-76.3446	-76.3535	-76.3533	-76.3535
	03-HCN_HCN_Cxv_0.90re_cpB	-92.8346	-93.0476	-93.0489	-93.0567	-93.056	-93.056	-93.056	-93.0575		-92.8788	-93.1595	-93.1681	-93.1805	-93.1798	-93.1795	-93.18	-93.1815		-92.9071	-93.2521	-93.2511	-93.2561	-93.2749	-93.274	-93.2734	-93.2739	-93.2755		-92.8869	-93.1819	-93.19	-93.2034	-93.203	-93.2036	-92.9083	-93.2592	-93.2623	-93.2809	-93.2802	-93.2807		-92.9134	-93.2736	-93.275	-93.2942	-93.2936	-93.2939
	03-HCN_HCN_Cxv_0.95re_cpB	-92.8346	-93.0475	-93.0488	-93.0566	-93.0559	-93.0559	-93.0559	-93.0574		-92.8788	-93.1595	-93.1681	-93.1805	-93.1798	-93.1795	-93.18	-93.1814		-92.9071	-93.252	-93.2511	-93.256	-93.2748	-93.274	-93.2734	-93.2738	-93.2755		-92.8869	-93.1818	-93.19	-93.2034	-93.2029	-93.2035	-92.9083	-93.2592	-93.2623	-93.2808	-93.2802	-93.2806		-92.9134	-93.2736	-93.275	-93.2942	-93.2936	-93.2939
	03-HCN_HCN_Cxv_1.00re_cpB	-92.8346	-93.0475	-93.0488	-93.0566	-93.0559	-93.0559	-93.0559	-93.0574		-92.8788	-93.1595	-93.1681	-93.1805	-93.1798	-93.1795	-93.18	-93.1814		-92.9071	-93.252	-93.251	-93.256	-93.2748	-93.274	-93.2734	-93.2738	-93.2754		-92.8868	-93.1818	-93.1899	-93.2033	-93.2029	-93.2035	-92.9083	-93.2591	-93.2622	-93.2808	-93.2802	-93.2806		-92.9134	-93.2736	-93.275	-93.2942	-93.2936	-93.2939
	03-HCN_HCN_Cxv_1.05re_cpB	-92.8345	-93.0476	-93.0489	-93.0567	-93.056	-93.0559	-93.056	-93.0575		-92.8787	-93.1595	-93.1681	-93.1805	-93.1798	-93.1795	-93.18	-93.1815		-92.907	-93.252	-93.251	-93.256	-93.2748	-93.274	-93.2734	-93.2738	-93.2754		-92.8867	-93.1818	-93.1899	-93.2033	-93.2029	-93.2035	-92.9081	-93.2591	-93.2622	-93.2808	-93.2801	-93.2806		-92.9133	-93.2736	-93.275	-93.2942	-93.2935	-93.2939
	03-HCN_HCN_Cxv_1.10re_cpB	-92.8345	-93.0474	-93.0487	-93.0565	-93.0558	-93.0558	-93.0558	-93.0573		-92.8788	-93.1594	-93.168	-93.1804	-93.1797	-93.1794	-93.1799	-93.1814		-92.9071	-93.252	-93.251	-93.256	-93.2748	-93.2739	-93.2733	-93.2738	-93.2754		-92.8868	-93.1817	-93.1898	-93.2032	-93.2028	-93.2034	-92.9083	-93.2591	-93.2621	-93.2807	-93.2801	-93.2805		-92.9134	-93.2736	-93.275	-93.2942	-93.2935	-93.2939
	03-HCN_HCN_Cxv_1.25re_cpB	-92.8344	-93.0474	-93.0487	-93.0565	-93.0558	-93.0558	-93.0558	-93.0573		-92.8786	-93.1594	-93.168	-93.1804	-93.1797	-93.1794	-93.1799	-93.1813		-92.907	-93.252	-93.2509	-93.2559	-93.2748	-93.2739	-93.2733	-93.2738	-93.2754		-92.8866	-93.1817	-93.1898	-93.2032	-93.2028	-93.2034	-92.9081	-93.2591	-93.2621	-93.2807	-93.2801	-93.2805		-92.9133	-93.2736	-93.2749	-93.2942	-93.2935	-93.2939
	03-HCN_HCN_Cxv_1.50re_cpB	-92.8343	-93.0471	-93.0485	-93.0562	-93.0556	-93.0555	-93.0556	-93.0571		-92.8786	-93.1591	-93.1678	-93.1802	-93.1795	-93.1791	-93.1797	-93.1811		-92.9071	-93.2519	-93.2509	-93.2559	-93.2747	-93.2739	-93.2733	-93.2737	-93.2753		-92.8867	-93.1815	-93.1897	-93.2031	-93.2026	-93.2032	-92.9083	-93.259	-93.2621	-93.2806	-93.28	-93.2804		-92.9134	-93.2735	-93.2749	-93.2941	-93.2935	-93.2939
	03-HCN_HCN_Cxv_2.00re_cpB	-92.8343	-93.0471	-93.0484	-93.0562	-93.0555	-93.0555	-93.0555	-93.057		-92.8785	-93.1591	-93.1677	-93.1801	-93.1794	-93.1791	-93.1796	-93.181		-92.9071	-93.2519	-93.2509	-93.2559	-93.2747	-93.2739	-93.2733	-93.2737	-93.2753		-92.8867	-93.1815	-93.1896	-93.203	-93.2026	-93.2032	-92.9083	-93.2589	-93.262	-93.2806	-93.28	-93.2804		-92.9134	-93.2735	-93.275	-93.2941	-93.2935	-93.2939
	04-HF_HF_0.90re_cpB	-99.9898	-100.118	-100.121	-100.122	-100.121	-100.122	-100.122	-100.122		-100.003	-100.199	-100.204	-100.205	-100.205	-100.205	-100.205	-100.206		-100.058	-100.328	-100.328	-100.33	-100.337	-100.337	-100.337	-100.337	-100.337		-100.033	-100.255	-100.259	-100.263	-100.263	-100.263	-100.061	-100.341	-100.342	-100.349	-100.349	-100.349		-100.067	-100.357	-100.358	-100.365	-100.365	-100.365
	04-HF_HF_0.95re_cpB	-99.9897	-100.118	-100.121	-100.121	-100.121	-100.121	-100.121	-100.122		-100.003	-100.198	-100.204	-100.205	-100.205	-100.205	-100.205	-100.206		-100.058	-100.328	-100.328	-100.33	-100.337	-100.337	-100.337	-100.337	-100.337		-100.033	-100.255	-100.259	-100.263	-100.263	-100.263	-100.061	-100.341	-100.342	-100.349	-100.349	-100.349		-100.067	-100.357	-100.358	-100.365	-100.365	-100.365
	04-HF_HF_1.00re_cpB	-99.9896	-100.118	-100.12	-100.121	-100.121	-100.121	-100.121	-100.122		-100.003	-100.198	-100.204	-100.205	-100.205	-100.205	-100.205	-100.205		-100.058	-100.328	-100.328	-100.33	-100.337	-100.337	-100.337	-100.337	-100.337		-100.033	-100.255	-100.259	-100.263	-100.263	-100.263	-100.061	-100.341	-100.342	-100.349	-100.349	-100.349		-100.067	-100.357	-100.358	-100.365	-100.365	-100.365
	04-HF_HF_1.05re_cpB	-99.9895	-100.118	-100.12	-100.121	-100.121	-100.121	-100.121	-100.121		-100.003	-100.198	-100.204	-100.205	-100.205	-100.205	-100.205	-100.205		-100.058	-100.328	-100.328	-100.33	-100.337	-100.337	-100.337	-100.337	-100.337		-100.033	-100.255	-100.259	-100.263	-100.263	-100.263	-100.061	-100.341	-100.342	-100.349	-100.349	-100.349		-100.067	-100.357	-100.358	-100.365	-100.365	-100.365
	04-HF_HF_1.10re_cpB	-99.9895	-100.118	-100.12	-100.121	-100.121	-100.121	-100.121	-100.121		-100.003	-100.198	-100.203	-100.205	-100.205	-100.205	-100.205	-100.205		-100.058	-100.328	-100.328	-100.33	-100.337	-100.337	-100.336	-100.337	-100.337		-100.033	-100.255	-100.259	-100.263	-100.263	-100.263	-100.061	-100.341	-100.342	-100.349	-100.349	-100.349		-100.067	-100.357	-100.358	-100.365	-100.365	-100.365
	04-HF_HF_1.25re_cpB	-99.9892	-100.117	-100.12	-100.121	-100.121	-100.121	-100.121	-100.121		-100.002	-100.198	-100.203	-100.204	-100.204	-100.204	-100.204	-100.205		-100.057	-100.328	-100.328	-100.33	-100.337	-100.336	-100.336	-100.336	-100.337		-100.033	-100.255	-100.259	-100.263	-100.263	-100.263	-100.061	-100.341	-100.342	-100.349	-100.349	-100.349		-100.067	-100.357	-100.358	-100.365	-100.365	-100.365
	04-HF_HF_1.50re_cpB	-99.9889	-100.117	-100.119	-100.12	-100.12	-100.12	-100.12	-100.121		-100.002	-100.197	-100.203	-100.204	-100.204	-100.204	-100.204	-100.204		-100.057	-100.328	-100.328	-100.33	-100.336	-100.336	-100.336	-100.336	-100.337		-100.033	-100.255	-100.259	-100.263	-100.263	-100.263	-100.061	-100.34	-100.342	-100.349	-100.349	-100.349		-100.067	-100.357	-100.358	-100.365	-100.365	-100.365
	04-HF_HF_2.00re_cpB	-99.9887	-100.117	-100.119	-100.12	-100.12	-100.12	-100.12	-100.12		-100.002	-100.197	-100.203	-100.204	-100.204	-100.204	-100.204	-100.204		-100.057	-100.328	-100.328	-100.33	-100.336	-100.336	-100.336	-100.336	-100.336		-100.033	-100.255	-100.258	-100.262	-100.263	-100.263	-100.061	-100.34	-100.342	-100.349	-100.349	-100.349		-100.067	-100.357	-100.358	-100.365	-100.365	-100.365
	05-NH3_NH3_0.90re_cpB	-56.1564	-56.2723	-56.2855	-56.2871	-56.287	-56.287	-56.2872	-56.2875		-56.1776	-56.3459	-56.3616	-56.3642	-56.3641	-56.3641	-56.3643	-56.3647		-56.2178	-56.4487	-56.4601	-56.4616	-56.4693	-56.4691	-56.4689	-56.4693	-56.4696		-56.2051	-56.4031	-56.4183	-56.4235	-56.4234	-56.4238	-56.2201	-56.4595	-56.4713	-56.4796	-56.4794	-56.4798		-56.2232	-56.4694	-56.4801	-56.4887	-56.4885	-56.4888
	05-NH3_NH3_0.95re_cpB	-56.1563	-56.272	-56.2853	-56.2869	-56.2868	-56.2868	-56.2869	-56.2872		-56.1775	-56.3457	-56.3615	-56.364	-56.3639	-56.3639	-56.3641	-56.3645		-56.2177	-56.4486	-56.46	-56.4615	-56.4692	-56.469	-56.4689	-56.4692	-56.4695		-56.2051	-56.4031	-56.4182	-56.4234	-56.4234	-56.4238	-56.2201	-56.4595	-56.4713	-56.4796	-56.4794	-56.4798		-56.2231	-56.4694	-56.4801	-56.4886	-56.4885	-56.4888
	05-NH3_NH3_1.00re_cpB	-56.1562	-56.2718	-56.2851	-56.2867	-56.2866	-56.2866	-56.2867	-56.287		-56.1774	-56.3455	-56.3613	-56.3638	-56.3637	-56.3637	-56.3639	-56.3643		-56.2177	-56.4485	-56.46	-56.4615	-56.4691	-56.4689	-56.4688	-56.4691	-56.4694		-56.205	-56.403	-56.4182	-56.4234	-56.4233	-56.4237	-56.2201	-56.4595	-56.4713	-56.4795	-56.4794	-56.4798		-56.2231	-56.4693	-56.48	-56.4886	-56.4884	-56.4887
	05-NH3_NH3_1.05re_cpB	-56.1561	-56.2716	-56.2849	-56.2865	-56.2864	-56.2864	-56.2865	-56.2868		-56.1773	-56.3453	-56.3611	-56.3636	-56.3635	-56.3635	-56.3637	-56.3641		-56.2177	-56.4484	-56.4599	-56.4614	-56.469	-56.4688	-56.4687	-56.4691	-56.4693		-56.205	-56.403	-56.4181	-56.4234	-56.4233	-56.4237	-56.2201	-56.4595	-56.4713	-56.4795	-56.4794	-56.4797		-56.2231	-56.4693	-56.48	-56.4885	-56.4884	-56.4887
	05-NH3_NH3_1.10re_cpB	-56.156	-56.2714	-56.2847	-56.2862	-56.2861	-56.2862	-56.2863	-56.2866		-56.1772	-56.3451	-56.3609	-56.3634	-56.3633	-56.3633	-56.3635	-56.3639		-56.2176	-56.4483	-56.4598	-56.4613	-56.469	-56.4688	-56.4686	-56.469	-56.4693		-56.205	-56.4029	-56.4181	-56.4233	-56.4232	-56.4236	-56.2201	-56.4594	-56.4713	-56.4795	-56.4794	-56.4797		-56.2231	-56.4693	-56.48	-56.4885	-56.4884	-56.4887
	05-NH3_NH3_1.25re_cpB	-56.1557	-56.2708	-56.2841	-56.2856	-56.2855	-56.2855	-56.2857	-56.2859		-56.1769	-56.3445	-56.3604	-56.3629	-56.3627	-56.3628	-56.363	-56.3634		-56.2175	-56.4482	-56.4597	-56.4612	-56.4688	-56.4686	-56.4685	-56.4688	-56.4691		-56.205	-56.4029	-56.418	-56.4232	-56.4231	-56.4236	-56.2201	-56.4594	-56.4712	-56.4795	-56.4793	-56.4797		-56.2231	-56.4692	-56.4799	-56.4884	-56.4883	-56.4886
	05-NH3_NH3_1.50re_cpB	-56.1553	-56.27	-56.2833	-56.2848	-56.2847	-56.2847	-56.2848	-56.2851		-56.1764	-56.3438	-56.3597	-56.3622	-56.362	-56.362	-56.3623	-56.3626		-56.2174	-56.4479	-56.4595	-56.461	-56.4685	-56.4684	-56.4682	-56.4686	-56.4689		-56.205	-56.4028	-56.418	-56.4232	-56.4231	-56.4235	-56.2201	-56.4594	-56.4712	-56.4795	-56.4793	-56.4797		-56.223	-56.4691	-56.4798	-56.4884	-56.4882	-56.4885
	05-NH3_NH3_2.00re_cpB	-56.1549	-56.2694	-56.2827	-56.2842	-56.2841	-56.2841	-56.2842	-56.2845		-56.1761	-56.3432	-56.3592	-56.3616	-56.3615	-56.3615	-56.3617	-56.3621		-56.2172	-56.4476	-56.4592	-56.4606	-56.4682	-56.468	-56.4679	-56.4683	-56.4685		-56.205	-56.4028	-56.4179	-56.4231	-56.423	-56.4235	-56.2201	-56.4594	-56.4712	-56.4794	-56.4793	-56.4796		-56.2229	-56.469	-56.4797	-56.4882	-56.4881	-56.4884
	06-methane_HF_0.90re_cpB	-99.9913	-100.12	-100.123	-100.123	-100.123	-100.123	-100.123	-100.124		-100.005	-100.201	-100.206	-100.207	-100.207	-100.207	-100.207	-100.208		-100.058	-100.329	-100.329	-100.331	-100.338	-100.338	-100.338	-100.338	-100.338		-100.033	-100.255	-100.259	-100.263	-100.263	-100.263	-100.061	-100.341	-100.342	-100.349	-100.349	-100.35		-100.068	-100.358	-100.358	-100.366	-100.366	-100.366
	06-methane_HF_0.95re_cpB	-99.9909	-100.12	-100.122	-100.123	-100.123	-100.123	-100.123	-100.123		-100.004	-100.2	-100.205	-100.207	-100.207	-100.207	-100.207	-100.207		-100.058	-100.329	-100.329	-100.331	-100.338	-100.337	-100.337	-100.337	-100.338		-100.033	-100.255	-100.259	-100.263	-100.263	-100.263	-100.061	-100.341	-100.342	-100.349	-100.349	-100.349		-100.068	-100.358	-100.358	-100.366	-100.366	-100.366
	06-methane_HF_1.00re_cpB	-99.9905	-100.119	-100.122	-100.122	-100.122	-100.122	-100.122	-100.123		-100.004	-100.199	-100.205	-100.206	-100.206	-100.206	-100.206	-100.207		-100.058	-100.329	-100.329	-100.331	-100.338	-100.337	-100.337	-100.337	-100.338		-100.033	-100.255	-100.259	-100.263	-100.263	-100.263	-100.061	-100.341	-100.342	-100.349	-100.349	-100.349		-100.068	-100.357	-100.358	-100.366	-100.366	-100.366
	06-methane_HF_1.05re_cpB	-99.9902	-100.119	-100.121	-100.122	-100.122	-100.122	-100.122	-100.122		-100.004	-100.199	-100.204	-100.206	-100.206	-100.206	-100.206	-100.206		-100.058	-100.329	-100.329	-100.331	-100.337	-100.337	-100.337	-100.337	-100.337		-100.033	-100.255	-100.259	-100.263	-100.263	-100.263	-100.061	-100.341	-100.342	-100.349	-100.349	-100.349		-100.068	-100.357	-100.358	-100.366	-100.366	-100.366
	06-methane_HF_1.10re_cpB	-99.99	-100.118	-100.121	-100.122	-100.121	-100.121	-100.121	-100.122		-100.003	-100.199	-100.204	-100.205	-100.205	-100.205	-100.205	-100.206		-100.058	-100.328	-100.329	-100.331	-100.337	-100.337	-100.337	-100.337	-100.337		-100.033	-100.255	-100.259	-100.263	-100.263	-100.263	-100.061	-100.341	-100.342	-100.349	-100.349	-100.349		-100.068	-100.357	-100.358	-100.366	-100.366	-100.366
	06-methane_HF_1.25re_cpB	-99.9893	-100.117	-100.12	-100.121	-100.121	-100.121	-100.121	-100.121		-100.003	-100.198	-100.203	-100.205	-100.205	-100.205	-100.205	-100.205		-100.058	-100.328	-100.328	-100.33	-100.337	-100.337	-100.337	-100.337	-100.337		-100.033	-100.255	-100.259	-100.263	-100.263	-100.263	-100.061	-100.341	-100.342	-100.349	-100.349	-100.349		-100.068	-100.357	-100.358	-100.366	-100.365	-100.366
	06-methane_HF_1.50re_cpB	-99.9888	-100.117	-100.119	-100.12	-100.12	-100.12	-100.12	-100.12		-100.002	-100.197	-100.203	-100.204	-100.204	-100.204	-100.204	-100.204		-100.058	-100.328	-100.328	-100.33	-100.337	-100.336	-100.336	-100.336	-100.337		-100.033	-100.255	-100.258	-100.262	-100.263	-100.263	-100.061	-100.34	-100.342	-100.349	-100.349	-100.349		-100.068	-100.357	-100.358	-100.365	-100.365	-100.365
	06-methane_HF_2.00re_cpB	-99.9886	-100.117	-100.119	-100.12	-100.12	-100.12	-100.12	-100.12		-100.002	-100.197	-100.202	-100.204	-100.204	-100.204	-100.204	-100.204		-100.058	-100.328	-100.328	-100.33	-100.336	-100.336	-100.336	-100.336	-100.336		-100.033	-100.255	-100.258	-100.262	-100.263	-100.263	-100.061	-100.34	-100.342	-100.349	-100.349	-100.349		-100.068	-100.357	-100.358	-100.365	-100.365	-100.365
	07-NH3_CH4_0.90re_cpB	-40.1764	-40.2715	-40.2912	-40.2929	-40.2928	-40.2928	-40.293	-40.2931		-40.1854	-40.3209	-40.3427	-40.3453	-40.3452	-40.3452	-40.3455	-40.3457		-40.213	-40.4056	-40.4245	-40.4267	-40.433	-40.4328	-40.4327	-40.4332	-40.4333		-40.1992	-40.3655	-40.3891	-40.3934	-40.3933	-40.3939	-40.2135	-40.4134	-40.4335	-40.44	-40.4399	-40.4404		-40.2161	-40.422	-40.4408	-40.4476	-40.4475	-40.448
	07-NH3_CH4_0.95re_cpB	-40.1764	-40.2715	-40.2912	-40.2928	-40.2928	-40.2928	-40.293	-40.2931		-40.1854	-40.3209	-40.3426	-40.3453	-40.3451	-40.3451	-40.3455	-40.3456		-40.213	-40.4056	-40.4245	-40.4267	-40.433	-40.4328	-40.4327	-40.4332	-40.4333		-40.1992	-40.3655	-40.3891	-40.3934	-40.3933	-40.3938	-40.2135	-40.4134	-40.4335	-40.44	-40.4399	-40.4404		-40.2161	-40.422	-40.4408	-40.4476	-40.4475	-40.4479
	07-NH3_CH4_1.00re_cpB	-40.1763	-40.2715	-40.2912	-40.2928	-40.2927	-40.2927	-40.293	-40.293		-40.1853	-40.3208	-40.3426	-40.3452	-40.3451	-40.3451	-40.3454	-40.3456		-40.213	-40.4056	-40.4245	-40.4267	-40.433	-40.4328	-40.4327	-40.4332	-40.4333		-40.1992	-40.3655	-40.3891	-40.3934	-40.3933	-40.3938	-40.2135	-40.4134	-40.4335	-40.44	-40.4399	-40.4404		-40.2161	-40.422	-40.4408	-40.4476	-40.4475	-40.4479
	07-NH3_CH4_1.05re_cpB	-40.1763	-40.2714	-40.2911	-40.2928	-40.2927	-40.2927	-40.2929	-40.293		-40.1853	-40.3208	-40.3425	-40.3452	-40.345	-40.345	-40.3454	-40.3455		-40.213	-40.4056	-40.4245	-40.4267	-40.433	-40.4328	-40.4327	-40.4332	-40.4333		-40.1991	-40.3655	-40.389	-40.3934	-40.3933	-40.3938	-40.2135	-40.4134	-40.4335	-40.44	-40.4399	-40.4404		-40.2161	-40.422	-40.4408	-40.4476	-40.4475	-40.4479
	07-NH3_CH4_1.10re_cpB	-40.1763	-40.2714	-40.2911	-40.2927	-40.2927	-40.2927	-40.2929	-40.293		-40.1853	-40.3208	-40.3425	-40.3451	-40.345	-40.345	-40.3453	-40.3455		-40.213	-40.4056	-40.4245	-40.4267	-40.433	-40.4328	-40.4327	-40.4332	-40.4333		-40.1991	-40.3654	-40.389	-40.3933	-40.3933	-40.3938	-40.2135	-40.4134	-40.4335	-40.44	-40.4399	-40.4404		-40.2161	-40.422	-40.4408	-40.4476	-40.4475	-40.4479
	07-NH3_CH4_1.25re_cpB	-40.1763	-40.2713	-40.291	-40.2927	-40.2926	-40.2926	-40.2928	-40.2929		-40.1852	-40.3207	-40.3424	-40.3451	-40.3449	-40.3449	-40.3452	-40.3454		-40.213	-40.4056	-40.4245	-40.4267	-40.4329	-40.4327	-40.4327	-40.4332	-40.4333		-40.1991	-40.3654	-40.389	-40.3933	-40.3932	-40.3937	-40.2135	-40.4134	-40.4335	-40.44	-40.4399	-40.4404		-40.2161	-40.422	-40.4408	-40.4476	-40.4475	-40.4479
	07-NH3_CH4_1.50re_cpB	-40.1763	-40.2713	-40.291	-40.2926	-40.2926	-40.2926	-40.2928	-40.2929		-40.1852	-40.3207	-40.3424	-40.345	-40.3449	-40.3449	-40.3452	-40.3453		-40.213	-40.4056	-40.4245	-40.4267	-40.4329	-40.4327	-40.4326	-40.4331	-40.4333		-40.1991	-40.3654	-40.389	-40.3933	-40.3932	-40.3937	-40.2135	-40.4134	-40.4335	-40.44	-40.4399	-40.4404		-40.2161	-40.422	-40.4408	-40.4476	-40.4475	-40.4479
	07-NH3_CH4_2.00re_cpB	-40.1763	-40.2713	-40.291	-40.2926	-40.2926	-40.2926	-40.2928	-40.2929		-40.1852	-40.3206	-40.3424	-40.345	-40.3448	-40.3449	-40.3452	-40.3453		-40.213	-40.4056	-40.4245	-40.4267	-40.4329	-40.4327	-40.4326	-40.4331	-40.4333		-40.1991	-40.3653	-40.3889	-40.3932	-40.3932	-40.3937	-40.2135	-40.4134	-40.4335	-40.44	-40.4399	-40.4404		-40.2161	-40.422	-40.4408	-40.4476	-40.4475	-40.4479
	08-methane_water_0.90re_cpB	-75.9818	-76.1106	-76.1173	-76.1185	-76.1184	-76.1184	-76.1185	-76.1189		-76.0045	-76.194	-76.2037	-76.2057	-76.2056	-76.2056	-76.2057	-76.2063		-76.0573	-76.316	-76.32	-76.322	-76.3297	-76.3295	-76.3294	-76.3296	-76.33		-76.0411	-76.2595	-76.2673	-76.2723	-76.2722	-76.2725	-76.0605	-76.3282	-76.333	-76.3416	-76.3414	-76.3416		-76.065	-76.3411	-76.345	-76.3539	-76.3537	-76.3539
	08-methane_water_0.95re_cpB	-75.9818	-76.1104	-76.1172	-76.1183	-76.1182	-76.1182	-76.1183	-76.1187		-76.0044	-76.1938	-76.2036	-76.2055	-76.2054	-76.2054	-76.2055	-76.2061		-76.0572	-76.3158	-76.3199	-76.3219	-76.3296	-76.3294	-76.3293	-76.3295	-76.3298		-76.0411	-76.2594	-76.2673	-76.2722	-76.2722	-76.2724	-76.0605	-76.3282	-76.333	-76.3415	-76.3414	-76.3416		-76.0649	-76.341	-76.345	-76.3538	-76.3537	-76.3538
	08-methane_water_1.00re_cpB	-75.9817	-76.1102	-76.117	-76.1181	-76.118	-76.118	-76.1181	-76.1185		-76.0044	-76.1937	-76.2034	-76.2053	-76.2052	-76.2052	-76.2054	-76.2059		-76.0571	-76.3157	-76.3198	-76.3218	-76.3294	-76.3292	-76.3291	-76.3293	-76.3297		-76.0411	-76.2594	-76.2672	-76.2722	-76.2722	-76.2724	-76.0604	-76.3282	-76.3329	-76.3415	-76.3414	-76.3416		-76.0649	-76.341	-76.3449	-76.3537	-76.3536	-76.3538
	08-methane_water_1.05re_cpB	-75.9817	-76.11	-76.1168	-76.1179	-76.1178	-76.1178	-76.1179	-76.1183		-76.0043	-76.1935	-76.2032	-76.2051	-76.205	-76.205	-76.2052	-76.2057		-76.0571	-76.3155	-76.3197	-76.3217	-76.3293	-76.3291	-76.329	-76.3292	-76.3296		-76.0411	-76.2594	-76.2672	-76.2721	-76.2721	-76.2724	-76.0604	-76.3282	-76.3329	-76.3415	-76.3414	-76.3416		-76.0649	-76.3409	-76.3449	-76.3537	-76.3536	-76.3537
	08-methane_water_1.10re_cpB	-75.9816	-76.1098	-76.1166	-76.1176	-76.1175	-76.1176	-76.1176	-76.1181		-76.0042	-76.1933	-76.203	-76.2049	-76.2048	-76.2048	-76.2049	-76.2055		-76.057	-76.3155	-76.3196	-76.3216	-76.3292	-76.329	-76.3289	-76.3291	-76.3295		-76.0411	-76.2593	-76.2671	-76.2721	-76.2721	-76.2723	-76.0604	-76.3281	-76.3329	-76.3415	-76.3414	-76.3415		-76.0649	-76.3409	-76.3448	-76.3536	-76.3535	-76.3537
	08-methane_water_1.25re_cpB	-75.9812	-76.1091	-76.1159	-76.1169	-76.1168	-76.1168	-76.1169	-76.1174		-76.0039	-76.1926	-76.2024	-76.2042	-76.2042	-76.2041	-76.2043	-76.2048		-76.0569	-76.3152	-76.3194	-76.3214	-76.329	-76.3288	-76.3287	-76.3289	-76.3293		-76.041	-76.2592	-76.2671	-76.272	-76.272	-76.2722	-76.0604	-76.3281	-76.3329	-76.3415	-76.3413	-76.3415		-76.0648	-76.3408	-76.3447	-76.3535	-76.3534	-76.3536
	08-methane_water_1.50re_cpB	-75.9806	-76.1083	-76.1151	-76.1161	-76.116	-76.116	-76.1161	-76.1165		-76.0034	-76.1918	-76.2016	-76.2035	-76.2034	-76.2034	-76.2035	-76.2041		-76.0567	-76.3149	-76.3192	-76.3211	-76.3288	-76.3286	-76.3285	-76.3286	-76.329		-76.041	-76.2591	-76.2669	-76.2719	-76.2719	-76.2721	-76.0604	-76.3281	-76.3329	-76.3414	-76.3413	-76.3415		-76.0648	-76.3406	-76.3446	-76.3534	-76.3533	-76.3535
	08-methane_water_2.00re_cpB	-75.9805	-76.108	-76.1148	-76.1158	-76.1158	-76.1158	-76.1158	-76.1163		-76.0032	-76.1916	-76.2014	-76.2032	-76.2032	-76.2031	-76.2033	-76.2038		-76.0565	-76.3147	-76.319	-76.3209	-76.3285	-76.3283	-76.3282	-76.3284	-76.3287		-76.0409	-76.2589	-76.2668	-76.2717	-76.2717	-76.2719	-76.0604	-76.3281	-76.3328	-76.3414	-76.3413	-76.3415		-76.0647	-76.3405	-76.3445	-76.3533	-76.3532	-76.3534
	09-formaldehyde_formaldehyde_0.90re_cpB	-113.818	-114.036	-114.046	-114.053	-114.052	-114.052	-114.053	-114.053		-113.872	-114.178	-114.192	-114.202	-114.201	-114.201	-114.202	-114.203		-113.912	-114.305	-114.31	-114.316	-114.333	-114.332	-114.332	-114.333	-114.334		-113.885	-114.218	-114.232	-114.244	-114.244	-114.245	-113.913	-114.316	-114.325	-114.343	-114.342	-114.343		-113.92	-114.335	-114.342	-114.36	-114.36	-114.36
	09-formaldehyde_formaldehyde_0.95re_cpB	-113.818	-114.035	-114.046	-114.053	-114.052	-114.052	-114.052	-114.053		-113.871	-114.177	-114.191	-114.202	-114.201	-114.201	-114.201	-114.202		-113.912	-114.305	-114.31	-114.316	-114.333	-114.332	-114.332	-114.332	-114.333		-113.885	-114.218	-114.232	-114.244	-114.244	-114.244	-113.913	-114.316	-114.325	-114.343	-114.342	-114.343		-113.92	-114.335	-114.342	-114.36	-114.36	-114.36
	09-formaldehyde_formaldehyde_1.00re_cpB	-113.818	-114.035	-114.045	-114.052	-114.051	-114.051	-114.052	-114.052		-113.871	-114.177	-114.191	-114.201	-114.2	-114.2	-114.201	-114.202		-113.912	-114.305	-114.31	-114.315	-114.333	-114.332	-114.332	-114.332	-114.333		-113.885	-114.218	-114.232	-114.244	-114.244	-114.244	-113.913	-114.316	-114.325	-114.343	-114.342	-114.343		-113.92	-114.334	-114.342	-114.36	-114.36	-114.36
	09-formaldehyde_formaldehyde_1.05re_cpB	-113.818	-114.034	-114.045	-114.052	-114.051	-114.051	-114.051	-114.052		-113.871	-114.176	-114.19	-114.201	-114.2	-114.2	-114.2	-114.201		-113.912	-114.305	-114.31	-114.315	-114.333	-114.332	-114.332	-114.332	-114.333		-113.884	-114.217	-114.232	-114.244	-114.244	-114.244	-113.913	-114.316	-114.325	-114.342	-114.342	-114.343		-113.92	-114.334	-114.342	-114.36	-114.36	-114.36
	09-formaldehyde_formaldehyde_1.10re_cpB	-113.817	-114.034	-114.044	-114.051	-114.05	-114.051	-114.051	-114.052		-113.871	-114.176	-114.19	-114.2	-114.199	-114.199	-114.2	-114.201		-113.911	-114.305	-114.31	-114.315	-114.333	-114.332	-114.331	-114.332	-114.333		-113.884	-114.217	-114.232	-114.243	-114.243	-114.244	-113.913	-114.316	-114.325	-114.342	-114.342	-114.343		-113.92	-114.334	-114.342	-114.36	-114.359	-114.36
	09-formaldehyde_formaldehyde_1.25re_cpB	-113.817	-114.033	-114.043	-114.05	-114.049	-114.049	-114.05	-114.05		-113.87	-114.174	-114.189	-114.199	-114.198	-114.198	-114.199	-114.2		-113.911	-114.305	-114.309	-114.315	-114.333	-114.332	-114.331	-114.332	-114.333		-113.884	-114.217	-114.231	-114.243	-114.243	-114.244	-113.913	-114.316	-114.325	-114.342	-114.342	-114.342		-113.92	-114.334	-114.342	-114.36	-114.359	-114.36
	09-formaldehyde_formaldehyde_1.50re_cpB	-113.816	-114.032	-114.042	-114.049	-114.048	-114.048	-114.049	-114.049		-113.869	-114.173	-114.188	-114.198	-114.197	-114.197	-114.198	-114.199		-113.911	-114.304	-114.309	-114.315	-114.332	-114.331	-114.331	-114.331	-114.332		-113.884	-114.217	-114.231	-114.243	-114.243	-114.244	-113.913	-114.316	-114.325	-114.342	-114.342	-114.342		-113.92	-114.334	-114.342	-114.36	-114.359	-114.36
	09-formaldehyde_formaldehyde_2.00re_cpB	-113.816	-114.032	-114.042	-114.049	-114.048	-114.048	-114.048	-114.049		-113.869	-114.173	-114.188	-114.198	-114.197	-114.197	-114.197	-114.198		-113.911	-114.304	-114.309	-114.314	-114.332	-114.331	-114.33	-114.331	-114.332		-113.884	-114.217	-114.231	-114.243	-114.243	-114.243	-113.913	-114.316	-114.325	-114.342	-114.342	-114.342		-113.92	-114.334	-114.341	-114.36	-114.359	-114.36
	10-water-ethene_0.90re_cpB	-75.982	-76.1103	-76.1171	-76.1182	-76.1181	-76.1181	-76.1182	-76.1187		-76.0047	-76.194	-76.2037	-76.2056	-76.2056	-76.2055	-76.2057	-76.2062		-76.057	-76.3158	-76.3198	-76.3219	-76.3296	-76.3294	-76.3293	-76.3295	-76.3298		-76.041	-76.2595	-76.2674	-76.2724	-76.2723	-76.2726	-76.0604	-76.3284	-76.3331	-76.3417	-76.3416	-76.3418		-76.0648	-76.3411	-76.345	-76.3539	-76.3538	-76.3539
	10-water-ethene_0.95re_cpB	-75.9818	-76.1099	-76.1167	-76.1178	-76.1177	-76.1177	-76.1178	-76.1182		-76.0044	-76.1935	-76.2033	-76.2052	-76.2051	-76.2051	-76.2052	-76.2058		-76.0569	-76.3156	-76.3197	-76.3217	-76.3294	-76.3292	-76.3291	-76.3293	-76.3297		-76.041	-76.2594	-76.2673	-76.2722	-76.2722	-76.2725	-76.0604	-76.3283	-76.3331	-76.3417	-76.3416	-76.3418		-76.0648	-76.3411	-76.345	-76.3538	-76.3537	-76.3539
	10-water-ethene_1.00re_cpB	-75.9816	-76.1096	-76.1164	-76.1174	-76.1173	-76.1174	-76.1174	-76.1179		-76.0042	-76.1931	-76.2029	-76.2048	-76.2047	-76.2047	-76.2049	-76.2054		-76.0568	-76.3155	-76.3196	-76.3216	-76.3293	-76.3291	-76.329	-76.3292	-76.3295		-76.0409	-76.2594	-76.2672	-76.2722	-76.2721	-76.2724	-76.0603	-76.3283	-76.3331	-76.3416	-76.3415	-76.3417		-76.0648	-76.341	-76.3449	-76.3538	-76.3536	-76.3538
	10-water-ethene_1.05re_cpB	-75.9814	-76.1093	-76.1161	-76.1171	-76.1171	-76.1171	-76.1171	-76.1176		-76.004	-76.1928	-76.2026	-76.2045	-76.2044	-76.2044	-76.2045	-76.2051		-76.0568	-76.3153	-76.3195	-76.3215	-76.3292	-76.3289	-76.3288	-76.329	-76.3294		-76.0409	-76.2593	-76.2671	-76.2721	-76.2721	-76.2723	-76.0603	-76.3283	-76.333	-76.3416	-76.3415	-76.3417		-76.0647	-76.3409	-76.3449	-76.3537	-76.3536	-76.3537
	10-water-ethene_1.10re_cpB	-75.9812	-76.109	-76.1158	-76.1169	-76.1168	-76.1168	-76.1169	-76.1174		-76.0038	-76.1925	-76.2023	-76.2042	-76.2041	-76.2041	-76.2043	-76.2048		-76.0567	-76.3152	-76.3194	-76.3214	-76.329	-76.3288	-76.3287	-76.3289	-76.3293		-76.0409	-76.2592	-76.2671	-76.272	-76.272	-76.2722	-76.0603	-76.3282	-76.333	-76.3416	-76.3414	-76.3416		-76.0647	-76.3409	-76.3448	-76.3536	-76.3535	-76.3537
	10-water-ethene_1.25re_cpB	-75.9808	-76.1086	-76.1154	-76.1164	-76.1163	-76.1164	-76.1164	-76.1169		-76.0034	-76.192	-76.2018	-76.2037	-76.2036	-76.2036	-76.2038	-76.2043		-76.0566	-76.315	-76.3192	-76.3211	-76.3288	-76.3286	-76.3285	-76.3287	-76.329		-76.0408	-76.2591	-76.2669	-76.2719	-76.2719	-76.2721	-76.0603	-76.3282	-76.3329	-76.3415	-76.3414	-76.3416		-76.0647	-76.3407	-76.3447	-76.3535	-76.3534	-76.3535
	10-water-ethene_1.50re_cpB	-75.9806	-76.1083	-76.1151	-76.1161	-76.1161	-76.1161	-76.1161	-76.1166		-76.0032	-76.1917	-76.2016	-76.2034	-76.2033	-76.2033	-76.2035	-76.204		-76.0565	-76.3147	-76.319	-76.3209	-76.3286	-76.3284	-76.3283	-76.3285	-76.3288		-76.0408	-76.259	-76.2669	-76.2718	-76.2718	-76.272	-76.0603	-76.3281	-76.3329	-76.3414	-76.3413	-76.3415		-76.0646	-76.3406	-76.3446	-76.3534	-76.3533	-76.3534
	10-water-ethene_2.00re_cpB	-75.9806	-76.1082	-76.1151	-76.1161	-76.116	-76.116	-76.1161	-76.1165		-76.0031	-76.1916	-76.2015	-76.2033	-76.2033	-76.2032	-76.2034	-76.2039		-76.0564	-76.3146	-76.3189	-76.3209	-76.3285	-76.3283	-76.3282	-76.3284	-76.3287		-76.0408	-76.259	-76.2668	-76.2717	-76.2717	-76.2719	-76.0603	-76.3281	-76.3328	-76.3414	-76.3413	-76.3415		-76.0645	-76.3405	-76.3445	-76.3533	-76.3532	-76.3533
	11_formaldehyde-ethene_0.90re_cpB	-113.817	-114.034	-114.044	-114.051	-114.05	-114.05	-114.051	-114.051		-113.871	-114.176	-114.19	-114.201	-114.2	-114.2	-114.2	-114.201		-113.912	-114.305	-114.31	-114.315	-114.333	-114.332	-114.332	-114.332	-114.333		-113.885	-114.217	-114.232	-114.244	-114.244	-114.244	-113.914	-114.316	-114.325	-114.342	-114.342	-114.343		-113.92	-114.334	-114.342	-114.36	-114.36	-114.36
	11_formaldehyde-ethene_0.95re_cpB	-113.817	-114.034	-114.044	-114.051	-114.05	-114.05	-114.05	-114.051		-113.871	-114.175	-114.19	-114.2	-114.199	-114.199	-114.2	-114.201		-113.912	-114.305	-114.31	-114.315	-114.333	-114.332	-114.331	-114.332	-114.333		-113.885	-114.217	-114.232	-114.244	-114.243	-114.244	-113.914	-114.316	-114.325	-114.342	-114.342	-114.343		-113.92	-114.334	-114.342	-114.36	-114.36	-114.36
	11_formaldehyde-ethene_1.00re_cpB	-113.817	-114.033	-114.044	-114.051	-114.05	-114.05	-114.05	-114.051		-113.87	-114.175	-114.189	-114.2	-114.199	-114.199	-114.199	-114.2		-113.912	-114.305	-114.31	-114.315	-114.333	-114.332	-114.331	-114.332	-114.333		-113.885	-114.217	-114.231	-114.243	-114.243	-114.244	-113.914	-114.316	-114.325	-114.342	-114.342	-114.343		-113.92	-114.334	-114.342	-114.36	-114.359	-114.36
	11_formaldehyde-ethene_1.05re_cpB	-113.817	-114.033	-114.043	-114.05	-114.049	-114.05	-114.05	-114.051		-113.87	-114.175	-114.189	-114.2	-114.199	-114.198	-114.199	-114.2		-113.912	-114.305	-114.309	-114.315	-114.333	-114.332	-114.331	-114.332	-114.333		-113.885	-114.217	-114.231	-114.243	-114.243	-114.244	-113.913	-114.316	-114.325	-114.342	-114.342	-114.343		-113.92	-114.334	-114.342	-114.36	-114.359	-114.36
	11_formaldehyde-ethene_1.10re_cpB	-113.817	-114.033	-114.043	-114.05	-114.049	-114.049	-114.049	-114.05		-113.87	-114.174	-114.189	-114.199	-114.198	-114.198	-114.199	-114.2		-113.912	-114.305	-114.309	-114.315	-114.333	-114.332	-114.331	-114.332	-114.333		-113.885	-114.217	-114.231	-114.243	-114.243	-114.244	-113.913	-114.316	-114.325	-114.342	-114.342	-114.342		-113.92	-114.334	-114.342	-114.36	-114.359	-114.36
	11_formaldehyde-ethene_1.25re_cpB	-113.816	-114.032	-114.043	-114.049	-114.048	-114.049	-114.049	-114.05		-113.869	-114.174	-114.188	-114.198	-114.197	-114.197	-114.198	-114.199		-113.911	-114.304	-114.309	-114.315	-114.332	-114.331	-114.331	-114.332	-114.333		-113.885	-114.217	-114.231	-114.243	-114.243	-114.244	-113.913	-114.316	-114.325	-114.342	-114.342	-114.342		-113.92	-114.334	-114.342	-114.36	-114.359	-114.36
	11_formaldehyde-ethene_1.50re_cpB	-113.816	-114.031	-114.042	-114.049	-114.048	-114.048	-114.048	-114.049		-113.869	-114.173	-114.188	-114.198	-114.197	-114.197	-114.197	-114.198		-113.911	-114.304	-114.309	-114.315	-114.332	-114.331	-114.331	-114.331	-114.332		-113.884	-114.217	-114.231	-114.243	-114.243	-114.243	-113.913	-114.316	-114.325	-114.342	-114.342	-114.342		-113.92	-114.334	-114.342	-114.36	-114.359	-114.36
	11_formaldehyde-ethene_2.00re_cpB	-113.816	-114.031	-114.042	-114.049	-114.048	-114.048	-114.048	-114.049		-113.869	-114.173	-114.188	-114.198	-114.197	-114.197	-114.197	-114.198		-113.911	-114.304	-114.309	-114.314	-114.332	-114.331	-114.331	-114.331	-114.332		-113.884	-114.217	-114.231	-114.243	-114.243	-114.243	-113.913	-114.316	-114.325	-114.342	-114.342	-114.342		-113.92	-114.334	-114.341	-114.36	-114.359	-114.36
	12_ethyne_ethyne_0.90re_cpB	-76.7971	-76.9798	-76.9939	-77.0005	-77	-77	-77.0001	-77.0011		-76.8181	-77.065	-77.0815	-77.0926	-77.0921	-77.0918	-77.0925	-77.0935		-76.8485	-77.1564	-77.1661	-77.1688	-77.1858	-77.1852	-77.1846	-77.1852	-77.1865		-76.8277	-77.0907	-77.1068	-77.1191	-77.1187	-77.1195	-76.8494	-77.1633	-77.1746	-77.1915	-77.1909	-77.1916		-76.8537	-77.1761	-77.1856	-77.2031	-77.2025	-77.2031
	12_ethyne_ethyne_0.95re_cpB	-76.797	-76.9798	-76.9938	-77.0004	-77	-76.9999	-77.0001	-77.001		-76.818	-77.0649	-77.0814	-77.0925	-77.092	-77.0917	-77.0924	-77.0934		-76.8485	-77.1564	-77.1661	-77.1688	-77.1858	-77.1852	-77.1846	-77.1852	-77.1864		-76.8277	-77.0906	-77.1067	-77.119	-77.1186	-77.1194	-76.8494	-77.1633	-77.1746	-77.1915	-77.1909	-77.1915		-76.8537	-77.176	-77.1856	-77.2031	-77.2025	-77.2031
	12_ethyne_ethyne_1.00re_cpB	-76.797	-76.9797	-76.9938	-77.0004	-76.9999	-76.9998	-77	-77.001		-76.818	-77.0648	-77.0814	-77.0925	-77.0919	-77.0916	-77.0923	-77.0933		-76.8485	-77.1564	-77.1661	-77.1688	-77.1858	-77.1852	-77.1846	-77.1852	-77.1864		-76.8277	-77.0905	-77.1066	-77.1189	-77.1185	-77.1193	-76.8494	-77.1633	-77.1745	-77.1915	-77.1909	-77.1915		-76.8537	-77.176	-77.1856	-77.2031	-77.2025	-77.203
	12_ethyne_ethyne_1.05re_cpB	-76.797	-76.9797	-76.9937	-77.0003	-76.9999	-76.9998	-77	-77.0009		-76.818	-77.0648	-77.0813	-77.0924	-77.0919	-77.0916	-77.0923	-77.0933		-76.8485	-77.1564	-77.166	-77.1687	-77.1858	-77.1851	-77.1845	-77.1852	-77.1864		-76.8277	-77.0905	-77.1066	-77.1189	-77.1184	-77.1192	-76.8494	-77.1633	-77.1745	-77.1915	-77.1909	-77.1915		-76.8537	-77.176	-77.1856	-77.2031	-77.2025	-77.203
	12_ethyne_ethyne_1.10re_cpB	-76.797	-76.9796	-76.9937	-77.0003	-76.9998	-76.9998	-76.9999	-77.0009		-76.818	-77.0647	-77.0813	-77.0924	-77.0918	-77.0915	-77.0922	-77.0932		-76.8485	-77.1564	-77.166	-77.1687	-77.1858	-77.1851	-77.1845	-77.1852	-77.1864		-76.8277	-77.0904	-77.1065	-77.1188	-77.1183	-77.1192	-76.8494	-77.1632	-77.1745	-77.1915	-77.1908	-77.1915		-76.8537	-77.176	-77.1856	-77.2031	-77.2025	-77.203
	12_ethyne_ethyne_1.25re_cpB	-76.7969	-76.9795	-76.9936	-77.0002	-76.9997	-76.9997	-76.9999	-77.0008		-76.8179	-77.0646	-77.0812	-77.0923	-77.0917	-77.0914	-77.0921	-77.0931		-76.8485	-77.1563	-77.166	-77.1687	-77.1857	-77.1851	-77.1845	-77.1852	-77.1864		-76.8276	-77.0903	-77.1064	-77.1187	-77.1182	-77.1191	-76.8494	-77.1632	-77.1745	-77.1915	-77.1908	-77.1915		-76.8537	-77.176	-77.1856	-77.2031	-77.2024	-77.203
	12_ethyne_ethyne_1.50re_cpB	-76.7969	-76.9795	-76.9936	-77.0002	-76.9997	-76.9996	-76.9998	-77.0008		-76.8179	-77.0646	-77.0811	-77.0922	-77.0917	-77.0914	-77.0921	-77.0931		-76.8485	-77.1563	-77.166	-77.1687	-77.1857	-77.1851	-77.1845	-77.1851	-77.1863		-76.8276	-77.0902	-77.1063	-77.1186	-77.1182	-77.119	-76.8494	-77.1632	-77.1745	-77.1914	-77.1908	-77.1914		-76.8537	-77.176	-77.1855	-77.2031	-77.2024	-77.203
	12_ethyne_ethyne_2.00re_cpB	-76.7969	-76.9795	-76.9936	-77.0002	-76.9997	-76.9996	-76.9998	-77.0007		-76.8179	-77.0646	-77.0811	-77.0922	-77.0917	-77.0913	-77.0921	-77.0931		-76.8485	-77.1563	-77.166	-77.1687	-77.1857	-77.1851	-77.1845	-77.1851	-77.1863		-76.8276	-77.0902	-77.1063	-77.1185	-77.1181	-77.1189	-76.8494	-77.1632	-77.1745	-77.1914	-77.1908	-77.1914		-76.8537	-77.176	-77.1855	-77.2031	-77.2024	-77.203
	13-ammonia-ethene_0.90re_cpB	-56.1554	-56.2703	-56.2835	-56.2851	-56.285	-56.285	-56.2851	-56.2854		-56.1767	-56.3443	-56.3602	-56.3627	-56.3626	-56.3626	-56.3628	-56.3632		-56.2175	-56.4481	-56.4597	-56.4612	-56.4688	-56.4686	-56.4685	-56.4688	-56.4691		-56.2051	-56.4031	-56.4183	-56.4235	-56.4234	-56.4238	-56.2202	-56.4595	-56.4713	-56.4796	-56.4794	-56.4798		-56.2231	-56.4693	-56.48	-56.4885	-56.4884	-56.4887
	13-ammonia-ethene_0.95re_cpB	-56.1553	-56.27	-56.2833	-56.2848	-56.2847	-56.2848	-56.2849	-56.2852		-56.1766	-56.344	-56.36	-56.3624	-56.3623	-56.3623	-56.3625	-56.3629		-56.2174	-56.448	-56.4596	-56.4611	-56.4687	-56.4685	-56.4684	-56.4687	-56.469		-56.2051	-56.403	-56.4182	-56.4234	-56.4233	-56.4237	-56.2202	-56.4595	-56.4713	-56.4796	-56.4794	-56.4798		-56.2231	-56.4692	-56.4799	-56.4885	-56.4883	-56.4887
	13-ammonia-ethene_1.00re_cpB	-56.1552	-56.2698	-56.2831	-56.2846	-56.2846	-56.2846	-56.2847	-56.285		-56.1765	-56.3438	-56.3598	-56.3622	-56.3621	-56.3621	-56.3623	-56.3627		-56.2174	-56.4479	-56.4595	-56.461	-56.4686	-56.4684	-56.4683	-56.4686	-56.4689		-56.205	-56.403	-56.4181	-56.4234	-56.4233	-56.4237	-56.2202	-56.4595	-56.4713	-56.4795	-56.4794	-56.4798		-56.2231	-56.4692	-56.4799	-56.4884	-56.4883	-56.4886
	13-ammonia-ethene_1.05re_cpB	-56.1551	-56.2697	-56.283	-56.2845	-56.2844	-56.2844	-56.2845	-56.2848		-56.1764	-56.3437	-56.3596	-56.3621	-56.3619	-56.362	-56.3622	-56.3625		-56.2173	-56.4479	-56.4594	-56.4609	-56.4685	-56.4683	-56.4682	-56.4685	-56.4688		-56.205	-56.4029	-56.4181	-56.4233	-56.4232	-56.4236	-56.2202	-56.4595	-56.4713	-56.4795	-56.4794	-56.4797		-56.2231	-56.4692	-56.4799	-56.4884	-56.4883	-56.4886
	13-ammonia-ethene_1.10re_cpB	-56.155	-56.2696	-56.2829	-56.2844	-56.2843	-56.2843	-56.2844	-56.2847		-56.1763	-56.3435	-56.3595	-56.3619	-56.3618	-56.3618	-56.362	-56.3624		-56.2173	-56.4478	-56.4594	-56.4609	-56.4684	-56.4682	-56.4681	-56.4685	-56.4688		-56.205	-56.4029	-56.4181	-56.4233	-56.4232	-56.4236	-56.2202	-56.4594	-56.4713	-56.4795	-56.4794	-56.4797		-56.223	-56.4691	-56.4799	-56.4884	-56.4882	-56.4885
	13-ammonia-ethene_1.25re_cpB	-56.1549	-56.2694	-56.2826	-56.2842	-56.2841	-56.2841	-56.2842	-56.2845		-56.1761	-56.3433	-56.3593	-56.3617	-56.3616	-56.3616	-56.3618	-56.3622		-56.2172	-56.4476	-56.4592	-56.4607	-56.4683	-56.4681	-56.468	-56.4683	-56.4686		-56.205	-56.4028	-56.418	-56.4232	-56.4231	-56.4235	-56.2201	-56.4594	-56.4712	-56.4795	-56.4793	-56.4797		-56.223	-56.469	-56.4798	-56.4883	-56.4881	-56.4885
	13-ammonia-ethene_1.50re_cpB	-56.1548	-56.2693	-56.2826	-56.2841	-56.284	-56.284	-56.2841	-56.2844		-56.1761	-56.3432	-56.3591	-56.3616	-56.3614	-56.3615	-56.3617	-56.362		-56.2172	-56.4475	-56.4591	-56.4606	-56.4682	-56.468	-56.4679	-56.4682	-56.4685		-56.205	-56.4028	-56.4179	-56.4231	-56.423	-56.4235	-56.2201	-56.4594	-56.4712	-56.4794	-56.4793	-56.4796		-56.223	-56.4689	-56.4797	-56.4882	-56.4881	-56.4884
	13-ammonia-ethene_2.00re_cpB	-56.1548	-56.2693	-56.2825	-56.284	-56.284	-56.284	-56.2841	-56.2844		-56.1761	-56.3432	-56.3591	-56.3616	-56.3614	-56.3614	-56.3617	-56.362		-56.2171	-56.4475	-56.4591	-56.4606	-56.4681	-56.468	-56.4678	-56.4682	-56.4685		-56.205	-56.4027	-56.4179	-56.4231	-56.423	-56.4234	-56.2201	-56.4593	-56.4712	-56.4794	-56.4793	-56.4796		-56.2229	-56.4689	-56.4797	-56.4882	-56.488	-56.4884
	14_ethene-ethene_0.90re_cpB	-78.0058	-78.1829	-78.2102	-78.2157	-78.2154	-78.2153	-78.2158	-78.2162		-78.0265	-78.2774	-78.3059	-78.3149	-78.3145	-78.3143	-78.3151	-78.3157		-78.0634	-78.3935	-78.4162	-78.4188	-78.434	-78.4336	-78.4331	-78.434	-78.4348		-78.0428	-78.3261	-78.3555	-78.3665	-78.3661	-78.3671	-78.0644	-78.4035	-78.4274	-78.4429	-78.4423	-78.4433		-78.0689	-78.4174	-78.4393	-78.4554	-78.4548	-78.4557
	14_ethene-ethene_0.95re_cpB	-78.0058	-78.1827	-78.21	-78.2155	-78.2152	-78.2151	-78.2156	-78.216		-78.0265	-78.2772	-78.3057	-78.3147	-78.3143	-78.3141	-78.3149	-78.3155		-78.0634	-78.3934	-78.4161	-78.4187	-78.4339	-78.4335	-78.433	-78.4339	-78.4347		-78.0427	-78.3259	-78.3553	-78.3663	-78.3659	-78.3669	-78.0644	-78.4035	-78.4274	-78.4428	-78.4423	-78.4432		-78.0689	-78.4174	-78.4393	-78.4553	-78.4548	-78.4556
	14_ethene-ethene_1.00re_cpB	-78.0058	-78.1826	-78.2099	-78.2153	-78.2151	-78.215	-78.2154	-78.2158		-78.0265	-78.2771	-78.3056	-78.3145	-78.3142	-78.3139	-78.3148	-78.3153		-78.0634	-78.3933	-78.4161	-78.4186	-78.4339	-78.4335	-78.4329	-78.4339	-78.4346		-78.0427	-78.3258	-78.3552	-78.3662	-78.3657	-78.3668	-78.0644	-78.4034	-78.4273	-78.4428	-78.4422	-78.4432		-78.0688	-78.4173	-78.4393	-78.4553	-78.4547	-78.4556
	14_ethene-ethene_1.05re_cpB	-78.0058	-78.1825	-78.2098	-78.2152	-78.2149	-78.2148	-78.2153	-78.2157		-78.0265	-78.277	-78.3055	-78.3144	-78.314	-78.3138	-78.3146	-78.3152		-78.0634	-78.3932	-78.416	-78.4186	-78.4338	-78.4334	-78.4329	-78.4338	-78.4346		-78.0427	-78.3257	-78.3551	-78.366	-78.3656	-78.3667	-78.0644	-78.4033	-78.4273	-78.4427	-78.4422	-78.4431		-78.0688	-78.4173	-78.4392	-78.4553	-78.4547	-78.4556
	14_ethene-ethene_1.10re_cpB	-78.0058	-78.1824	-78.2097	-78.2151	-78.2148	-78.2147	-78.2152	-78.2156		-78.0265	-78.2769	-78.3054	-78.3143	-78.3139	-78.3137	-78.3145	-78.3151		-78.0634	-78.3932	-78.416	-78.4186	-78.4338	-78.4334	-78.4328	-78.4338	-78.4345		-78.0426	-78.3256	-78.355	-78.3659	-78.3655	-78.3666	-78.0644	-78.4033	-78.4272	-78.4427	-78.4421	-78.4431		-78.0688	-78.4173	-78.4392	-78.4552	-78.4547	-78.4555
	14_ethene-ethene_1.25re_cpB	-78.0057	-78.1821	-78.2095	-78.2148	-78.2146	-78.2145	-78.2149	-78.2153		-78.0264	-78.2766	-78.3051	-78.314	-78.3136	-78.3134	-78.3142	-78.3148		-78.0634	-78.3931	-78.4159	-78.4185	-78.4337	-78.4333	-78.4328	-78.4337	-78.4344		-78.0426	-78.3254	-78.3548	-78.3658	-78.3654	-78.3664	-78.0644	-78.4032	-78.4272	-78.4426	-78.4421	-78.443		-78.0688	-78.4172	-78.4392	-78.4552	-78.4546	-78.4555
	14_ethene-ethene_1.50re_cpB	-78.0054	-78.1818	-78.2092	-78.2145	-78.2143	-78.2141	-78.2146	-78.215		-78.0261	-78.2762	-78.3048	-78.3137	-78.3133	-78.3131	-78.3139	-78.3145		-78.0633	-78.393	-78.4158	-78.4184	-78.4336	-78.4332	-78.4327	-78.4336	-78.4344		-78.0426	-78.3254	-78.3548	-78.3657	-78.3653	-78.3663	-78.0644	-78.4032	-78.4271	-78.4426	-78.442	-78.443		-78.0688	-78.4172	-78.4392	-78.4552	-78.4546	-78.4555
	14_ethene-ethene_2.00re_cpB	-78.0053	-78.1817	-78.2091	-78.2144	-78.2142	-78.2141	-78.2145	-78.2149		-78.026	-78.2761	-78.3047	-78.3136	-78.3132	-78.313	-78.3138	-78.3144		-78.0632	-78.393	-78.4157	-78.4184	-78.4336	-78.4331	-78.4326	-78.4336	-78.4343		-78.0426	-78.3253	-78.3547	-78.3657	-78.3653	-78.3663	-78.0644	-78.4032	-78.4271	-78.4425	-78.442	-78.4429		-78.0688	-78.4172	-78.4391	-78.4551	-78.4546	-78.4555
	15_methane-ethene_0.90re_cpB	-78.0057	-78.1824	-78.2097	-78.2152	-78.2149	-78.2148	-78.2152	-78.2156		-78.0264	-78.277	-78.3055	-78.3144	-78.314	-78.3138	-78.3147	-78.3152		-78.0634	-78.3933	-78.416	-78.4186	-78.4339	-78.4334	-78.4329	-78.4339	-78.4346		-78.0427	-78.3256	-78.355	-78.366	-78.3656	-78.3666	-78.0644	-78.4033	-78.4273	-78.4427	-78.4422	-78.4431		-78.0689	-78.4173	-78.4393	-78.4553	-78.4547	-78.4556
	15_methane-ethene_0.95re_cpB	-78.0057	-78.1823	-78.2097	-78.2151	-78.2148	-78.2147	-78.2152	-78.2155		-78.0264	-78.2769	-78.3054	-78.3143	-78.3139	-78.3137	-78.3146	-78.3151		-78.0634	-78.3932	-78.416	-78.4186	-78.4338	-78.4334	-78.4329	-78.4338	-78.4346		-78.0427	-78.3256	-78.355	-78.366	-78.3655	-78.3666	-78.0644	-78.4033	-78.4272	-78.4427	-78.4421	-78.4431		-78.0689	-78.4173	-78.4392	-78.4552	-78.4547	-78.4556
	15_methane-ethene_1.00re_cpB	-78.0057	-78.1823	-78.2096	-78.215	-78.2147	-78.2146	-78.2151	-78.2155		-78.0264	-78.2768	-78.3053	-78.3142	-78.3138	-78.3136	-78.3145	-78.315		-78.0634	-78.3932	-78.416	-78.4186	-78.4338	-78.4334	-78.4329	-78.4338	-78.4345		-78.0427	-78.3255	-78.3549	-78.3659	-78.3655	-78.3665	-78.0644	-78.4033	-78.4272	-78.4427	-78.4421	-78.4431		-78.0689	-78.4173	-78.4392	-78.4552	-78.4547	-78.4555
	15_methane-ethene_1.05re_cpB	-78.0057	-78.1822	-78.2095	-78.2149	-78.2147	-78.2146	-78.215	-78.2154		-78.0264	-78.2767	-78.3052	-78.3141	-78.3138	-78.3135	-78.3144	-78.315		-78.0634	-78.3932	-78.4159	-78.4185	-78.4338	-78.4333	-78.4328	-78.4338	-78.4345		-78.0426	-78.3255	-78.3549	-78.3659	-78.3654	-78.3665	-78.0644	-78.4033	-78.4272	-78.4426	-78.4421	-78.443		-78.0689	-78.4173	-78.4392	-78.4552	-78.4547	-78.4555
	15_methane-ethene_1.10re_cpB	-78.0057	-78.1822	-78.2095	-78.2149	-78.2146	-78.2145	-78.215	-78.2154		-78.0264	-78.2767	-78.3052	-78.3141	-78.3137	-78.3135	-78.3143	-78.3149		-78.0634	-78.3931	-78.4159	-78.4185	-78.4337	-78.4333	-78.4328	-78.4337	-78.4345		-78.0426	-78.3255	-78.3549	-78.3658	-78.3654	-78.3664	-78.0644	-78.4033	-78.4272	-78.4426	-78.4421	-78.443		-78.0688	-78.4173	-78.4392	-78.4552	-78.4546	-78.4555
	15_methane-ethene_1.25re_cpB	-78.0057	-78.182	-78.2094	-78.2148	-78.2145	-78.2144	-78.2148	-78.2152		-78.0264	-78.2765	-78.305	-78.3139	-78.3136	-78.3133	-78.3142	-78.3147		-78.0633	-78.3931	-78.4159	-78.4185	-78.4337	-78.4333	-78.4328	-78.4337	-78.4344		-78.0426	-78.3254	-78.3548	-78.3657	-78.3653	-78.3664	-78.0644	-78.4032	-78.4271	-78.4426	-78.442	-78.443		-78.0688	-78.4172	-78.4392	-78.4552	-78.4546	-78.4555
	15_methane-ethene_1.50re_cpB	-78.0055	-78.1818	-78.2092	-78.2145	-78.2143	-78.2142	-78.2146	-78.215		-78.0262	-78.2762	-78.3048	-78.3137	-78.3133	-78.3131	-78.3139	-78.3145		-78.0633	-78.393	-78.4158	-78.4184	-78.4336	-78.4332	-78.4327	-78.4336	-78.4344		-78.0426	-78.3253	-78.3548	-78.3657	-78.3653	-78.3663	-78.0644	-78.4032	-78.4271	-78.4426	-78.442	-78.443		-78.0688	-78.4172	-78.4392	-78.4552	-78.4546	-78.4555
	15_methane-ethene_2.00re_cpB	-78.0053	-78.1817	-78.2091	-78.2144	-78.2142	-78.2141	-78.2145	-78.2149		-78.026	-78.2761	-78.3047	-78.3136	-78.3132	-78.313	-78.3138	-78.3144		-78.0632	-78.393	-78.4158	-78.4184	-78.4336	-78.4331	-78.4326	-78.4336	-78.4343		-78.0426	-78.3253	-78.3547	-78.3657	-78.3652	-78.3663	-78.0644	-78.4032	-78.4271	-78.4425	-78.442	-78.4429		-78.0688	-78.4172	-78.4391	-78.4552	-78.4546	-78.4555
	16_borane-methane_0.90re_cpB	-40.1765	-40.2724	-40.2921	-40.2938	-40.2937	-40.2938	-40.294	-40.294		-40.1855	-40.3218	-40.3435	-40.3463	-40.3461	-40.3461	-40.3465	-40.3466		-40.213	-40.4059	-40.4248	-40.427	-40.4333	-40.4331	-40.433	-40.4335	-40.4336		-40.1993	-40.3661	-40.3896	-40.394	-40.3939	-40.3944	-40.2135	-40.4136	-40.4337	-40.4402	-40.44	-40.4406		-40.2161	-40.4221	-40.4409	-40.4477	-40.4475	-40.448
	16_borane-methane_0.95re_cpB	-40.1764	-40.2722	-40.2919	-40.2936	-40.2936	-40.2936	-40.2938	-40.2939		-40.1855	-40.3216	-40.3433	-40.346	-40.3459	-40.3459	-40.3462	-40.3464		-40.213	-40.4058	-40.4247	-40.4269	-40.4332	-40.433	-40.4329	-40.4334	-40.4336		-40.1993	-40.366	-40.3895	-40.3939	-40.3938	-40.3943	-40.2135	-40.4135	-40.4336	-40.4401	-40.44	-40.4405		-40.2161	-40.422	-40.4408	-40.4476	-40.4475	-40.448
	16_borane-methane_1.00re_cpB	-40.1764	-40.2721	-40.2918	-40.2934	-40.2934	-40.2934	-40.2936	-40.2937		-40.1854	-40.3214	-40.3432	-40.3459	-40.3457	-40.3457	-40.346	-40.3462		-40.213	-40.4058	-40.4247	-40.4269	-40.4332	-40.433	-40.4329	-40.4334	-40.4335		-40.1993	-40.3659	-40.3894	-40.3938	-40.3937	-40.3942	-40.2135	-40.4135	-40.4336	-40.4401	-40.44	-40.4405		-40.2161	-40.422	-40.4408	-40.4476	-40.4475	-40.448
	16_borane-methane_1.05re_cpB	-40.1764	-40.2719	-40.2916	-40.2933	-40.2932	-40.2932	-40.2935	-40.2935		-40.1854	-40.3213	-40.343	-40.3457	-40.3455	-40.3455	-40.3459	-40.346		-40.213	-40.4057	-40.4246	-40.4268	-40.4331	-40.4329	-40.4328	-40.4333	-40.4334		-40.1993	-40.3658	-40.3893	-40.3937	-40.3936	-40.3941	-40.2135	-40.4135	-40.4336	-40.4401	-40.4399	-40.4405		-40.2161	-40.422	-40.4408	-40.4476	-40.4475	-40.448
	16_borane-methane_1.10re_cpB	-40.1764	-40.2718	-40.2915	-40.2932	-40.2931	-40.2931	-40.2933	-40.2934		-40.1854	-40.3211	-40.3429	-40.3456	-40.3454	-40.3454	-40.3457	-40.3459		-40.213	-40.4057	-40.4246	-40.4268	-40.4331	-40.4329	-40.4328	-40.4333	-40.4334		-40.1992	-40.3657	-40.3893	-40.3936	-40.3935	-40.394	-40.2134	-40.4134	-40.4335	-40.44	-40.4399	-40.4404		-40.2161	-40.422	-40.4408	-40.4476	-40.4475	-40.448
	16_borane-methane_1.25re_cpB	-40.1763	-40.2716	-40.2913	-40.2929	-40.2928	-40.2928	-40.2931	-40.2931		-40.1853	-40.3209	-40.3426	-40.3453	-40.3451	-40.3451	-40.3455	-40.3456		-40.213	-40.4056	-40.4245	-40.4267	-40.433	-40.4328	-40.4327	-40.4332	-40.4333		-40.1992	-40.3655	-40.3891	-40.3934	-40.3934	-40.3939	-40.2134	-40.4134	-40.4335	-40.44	-40.4399	-40.4404		-40.216	-40.422	-40.4408	-40.4476	-40.4474	-40.4479
	16_borane-methane_1.50re_cpB	-40.1763	-40.2714	-40.2911	-40.2927	-40.2926	-40.2926	-40.2928	-40.2929		-40.1852	-40.3207	-40.3424	-40.3451	-40.3449	-40.3449	-40.3453	-40.3454		-40.213	-40.4056	-40.4245	-40.4267	-40.4329	-40.4327	-40.4326	-40.4331	-40.4333		-40.1991	-40.3654	-40.389	-40.3933	-40.3932	-40.3937	-40.2134	-40.4134	-40.4335	-40.44	-40.4398	-40.4404		-40.216	-40.4219	-40.4408	-40.4475	-40.4474	-40.4479
	16_borane-methane_2.00re_cpB	-40.1762	-40.2713	-40.291	-40.2926	-40.2925	-40.2925	-40.2928	-40.2928		-40.1852	-40.3206	-40.3423	-40.345	-40.3448	-40.3448	-40.3452	-40.3453		-40.2129	-40.4055	-40.4245	-40.4266	-40.4329	-40.4327	-40.4326	-40.4331	-40.4332		-40.1991	-40.3653	-40.3889	-40.3932	-40.3931	-40.3937	-40.2134	-40.4133	-40.4334	-40.4399	-40.4398	-40.4403		-40.216	-40.4219	-40.4408	-40.4475	-40.4474	-40.4479
	17_methane-ethane_0.90re_cpB	-79.1923	-79.3756	-79.4076	-79.4116	-79.4114	-79.4114	-79.4118	-79.4121		-79.2161	-79.4789	-79.5134	-79.52	-79.5197	-79.5197	-79.5203	-79.5207		-79.2593	-79.6206	-79.6504	-79.6531	-79.6666	-79.6662	-79.666	-79.6668	-79.6672		-79.2364	-79.5474	-79.5844	-79.5938	-79.5936	-79.5945	-79.2601	-79.6335	-79.6644	-79.6783	-79.6779	-79.6788		-79.2649	-79.6491	-79.6777	-79.6921	-79.6918	-79.6926
	17_methane-ethane_0.95re_cpB	-79.1923	-79.3755	-79.4074	-79.4114	-79.4113	-79.4112	-79.4117	-79.4119		-79.216	-79.4787	-79.5132	-79.5198	-79.5196	-79.5195	-79.5201	-79.5205		-79.2593	-79.6206	-79.6503	-79.6531	-79.6665	-79.6662	-79.6659	-79.6668	-79.6672		-79.2364	-79.5473	-79.5843	-79.5937	-79.5934	-79.5943	-79.2601	-79.6335	-79.6644	-79.6782	-79.6779	-79.6788		-79.2649	-79.6491	-79.6777	-79.6921	-79.6918	-79.6925
	17_methane-ethane_1.00re_cpB	-79.1922	-79.3753	-79.4073	-79.4113	-79.4111	-79.4111	-79.4115	-79.4117		-79.216	-79.4786	-79.5131	-79.5197	-79.5194	-79.5194	-79.52	-79.5204		-79.2593	-79.6205	-79.6503	-79.653	-79.6665	-79.6662	-79.6659	-79.6667	-79.6671		-79.2363	-79.5472	-79.5842	-79.5936	-79.5934	-79.5943	-79.2601	-79.6334	-79.6643	-79.6782	-79.6779	-79.6787		-79.2649	-79.6491	-79.6776	-79.6921	-79.6917	-79.6925
	17_methane-ethane_1.05re_cpB	-79.1922	-79.3752	-79.4072	-79.4111	-79.411	-79.411	-79.4114	-79.4116		-79.2159	-79.4785	-79.513	-79.5196	-79.5193	-79.5193	-79.5199	-79.5203		-79.2593	-79.6205	-79.6503	-79.653	-79.6665	-79.6661	-79.6658	-79.6667	-79.6671		-79.2363	-79.5471	-79.5841	-79.5935	-79.5933	-79.5942	-79.2601	-79.6334	-79.6643	-79.6782	-79.6778	-79.6787		-79.2649	-79.649	-79.6776	-79.692	-79.6917	-79.6925
	17_methane-ethane_1.10re_cpB	-79.1922	-79.3752	-79.4071	-79.4111	-79.4109	-79.4109	-79.4113	-79.4116		-79.2159	-79.4784	-79.5129	-79.5195	-79.5192	-79.5192	-79.5198	-79.5202		-79.2593	-79.6205	-79.6502	-79.653	-79.6665	-79.6661	-79.6658	-79.6667	-79.6671		-79.2363	-79.5471	-79.5841	-79.5934	-79.5932	-79.5941	-79.2601	-79.6334	-79.6643	-79.6781	-79.6778	-79.6787		-79.2649	-79.649	-79.6776	-79.692	-79.6917	-79.6925
	17_methane-ethane_1.25re_cpB	-79.1921	-79.375	-79.407	-79.4109	-79.4108	-79.4108	-79.4112	-79.4114		-79.2159	-79.4783	-79.5128	-79.5194	-79.5191	-79.519	-79.5197	-79.5201		-79.2593	-79.6204	-79.6502	-79.653	-79.6664	-79.6661	-79.6658	-79.6666	-79.667		-79.2363	-79.547	-79.584	-79.5934	-79.5931	-79.594	-79.2601	-79.6334	-79.6643	-79.6781	-79.6778	-79.6787		-79.2649	-79.649	-79.6776	-79.692	-79.6917	-79.6925
	17_methane-ethane_1.50re_cpB	-79.1921	-79.375	-79.4069	-79.4108	-79.4107	-79.4107	-79.4111	-79.4113		-79.2158	-79.4782	-79.5127	-79.5193	-79.519	-79.519	-79.5196	-79.52		-79.2592	-79.6204	-79.6502	-79.6529	-79.6664	-79.666	-79.6658	-79.6666	-79.667		-79.2363	-79.547	-79.584	-79.5933	-79.5931	-79.594	-79.2601	-79.6333	-79.6643	-79.6781	-79.6778	-79.6786		-79.2649	-79.649	-79.6776	-79.692	-79.6917	-79.6925
	17_methane-ethane_2.00re_cpB	-79.1921	-79.3749	-79.4069	-79.4108	-79.4107	-79.4107	-79.4111	-79.4113		-79.2158	-79.4782	-79.5127	-79.5193	-79.519	-79.5189	-79.5196	-79.52		-79.2592	-79.6204	-79.6502	-79.6529	-79.6664	-79.666	-79.6657	-79.6666	-79.667		-79.2362	-79.5469	-79.5839	-79.5933	-79.5931	-79.594	-79.2601	-79.6333	-79.6642	-79.6781	-79.6778	-79.6786		-79.2649	-79.649	-79.6776	-79.692	-79.6917	-79.6925
	18-methane_ethane_0.90re_cpB	-79.1924	-79.3757	-79.4077	-79.4116	-79.4115	-79.4115	-79.4119	-79.4121		-79.2161	-79.4788	-79.5134	-79.52	-79.5197	-79.5196	-79.5203	-79.5206		-79.2593	-79.6206	-79.6503	-79.6531	-79.6666	-79.6662	-79.6659	-79.6668	-79.6672		-79.2363	-79.5473	-79.5843	-79.5936	-79.5934	-79.5943	-79.2601	-79.6335	-79.6644	-79.6783	-79.6779	-79.6788		-79.2649	-79.6491	-79.6777	-79.6921	-79.6918	-79.6925
	18-methane_ethane_0.95re_cpB	-79.1923	-79.3755	-79.4075	-79.4114	-79.4113	-79.4113	-79.4117	-79.4119		-79.216	-79.4787	-79.5132	-79.5198	-79.5195	-79.5194	-79.5201	-79.5205		-79.2593	-79.6205	-79.6503	-79.6531	-79.6665	-79.6662	-79.6659	-79.6667	-79.6671		-79.2363	-79.5472	-79.5842	-79.5936	-79.5934	-79.5943	-79.2601	-79.6335	-79.6644	-79.6782	-79.6779	-79.6788		-79.2649	-79.6491	-79.6776	-79.6921	-79.6917	-79.6925
	18-methane_ethane_1.00re_cpB	-79.1923	-79.3753	-79.4073	-79.4112	-79.4111	-79.4111	-79.4115	-79.4117		-79.216	-79.4785	-79.513	-79.5196	-79.5193	-79.5193	-79.5199	-79.5203		-79.2593	-79.6205	-79.6503	-79.653	-79.6665	-79.6661	-79.6659	-79.6667	-79.6671		-79.2363	-79.5471	-79.5841	-79.5935	-79.5933	-79.5942	-79.2601	-79.6334	-79.6643	-79.6782	-79.6779	-79.6787		-79.2649	-79.6491	-79.6776	-79.6921	-79.6917	-79.6925
	18-methane_ethane_1.05re_cpB	-79.1922	-79.3752	-79.4072	-79.4111	-79.411	-79.411	-79.4114	-79.4116		-79.2159	-79.4784	-79.513	-79.5195	-79.5192	-79.5192	-79.5198	-79.5202		-79.2593	-79.6205	-79.6503	-79.653	-79.6665	-79.6661	-79.6658	-79.6667	-79.6671		-79.2363	-79.5471	-79.5841	-79.5935	-79.5932	-79.5941	-79.2601	-79.6334	-79.6643	-79.6782	-79.6779	-79.6787		-79.2649	-79.649	-79.6776	-79.692	-79.6917	-79.6925
	18-methane_ethane_1.10re_cpB	-79.1922	-79.3752	-79.4071	-79.411	-79.4109	-79.4109	-79.4113	-79.4115		-79.2159	-79.4784	-79.5129	-79.5195	-79.5192	-79.5191	-79.5198	-79.5202		-79.2593	-79.6205	-79.6502	-79.653	-79.6664	-79.6661	-79.6658	-79.6667	-79.6671		-79.2363	-79.5471	-79.5841	-79.5934	-79.5932	-79.5941	-79.2601	-79.6334	-79.6643	-79.6782	-79.6778	-79.6787		-79.2649	-79.649	-79.6776	-79.692	-79.6917	-79.6925
	18-methane_ethane_1.25re_cpB	-79.1921	-79.375	-79.407	-79.4109	-79.4108	-79.4108	-79.4112	-79.4114		-79.2158	-79.4783	-79.5128	-79.5194	-79.5191	-79.519	-79.5197	-79.52		-79.2592	-79.6204	-79.6502	-79.653	-79.6664	-79.6661	-79.6658	-79.6666	-79.667		-79.2363	-79.547	-79.584	-79.5934	-79.5931	-79.594	-79.2601	-79.6334	-79.6643	-79.6781	-79.6778	-79.6787		-79.2649	-79.649	-79.6776	-79.692	-79.6917	-79.6925
	18-methane_ethane_1.50re_cpB	-79.1921	-79.375	-79.407	-79.4109	-79.4107	-79.4107	-79.4111	-79.4114		-79.2158	-79.4782	-79.5128	-79.5193	-79.519	-79.519	-79.5196	-79.52		-79.2592	-79.6204	-79.6502	-79.6529	-79.6664	-79.666	-79.6658	-79.6666	-79.667		-79.2363	-79.547	-79.584	-79.5933	-79.5931	-79.594	-79.2601	-79.6333	-79.6643	-79.6781	-79.6778	-79.6786		-79.2649	-79.649	-79.6776	-79.692	-79.6917	-79.6925
	18-methane_ethane_2.00re_cpB	-79.1921	-79.375	-79.4069	-79.4109	-79.4107	-79.4107	-79.4111	-79.4113		-79.2158	-79.4782	-79.5127	-79.5193	-79.519	-79.519	-79.5196	-79.52		-79.2592	-79.6204	-79.6502	-79.6529	-79.6664	-79.666	-79.6658	-79.6666	-79.667		-79.2362	-79.547	-79.5839	-79.5933	-79.5931	-79.594	-79.2601	-79.6333	-79.6643	-79.6781	-79.6778	-79.6786		-79.2649	-79.649	-79.6776	-79.692	-79.6917	-79.6925
	19-methane_methane_0.90re_cpB	-40.1765	-40.2718	-40.2915	-40.2932	-40.2931	-40.2931	-40.2933	-40.2934		-40.1854	-40.3211	-40.3429	-40.3455	-40.3454	-40.3454	-40.3457	-40.3459		-40.2131	-40.4058	-40.4247	-40.4269	-40.4331	-40.4329	-40.4328	-40.4333	-40.4335		-40.1993	-40.3657	-40.3893	-40.3936	-40.3935	-40.394	-40.2135	-40.4135	-40.4336	-40.4401	-40.44	-40.4405		-40.2161	-40.4221	-40.4409	-40.4476	-40.4475	-40.448
	19-methane_methane_0.95re_cpB	-40.1764	-40.2717	-40.2914	-40.293	-40.2929	-40.2929	-40.2932	-40.2932		-40.1854	-40.321	-40.3427	-40.3454	-40.3452	-40.3452	-40.3456	-40.3457		-40.2131	-40.4057	-40.4246	-40.4268	-40.4331	-40.4329	-40.4328	-40.4333	-40.4334		-40.1993	-40.3656	-40.3892	-40.3935	-40.3934	-40.394	-40.2135	-40.4135	-40.4336	-40.4401	-40.4399	-40.4405		-40.2161	-40.422	-40.4409	-40.4476	-40.4475	-40.448
	19-methane_methane_1.00re_cpB	-40.1764	-40.2715	-40.2912	-40.2929	-40.2928	-40.2928	-40.293	-40.2931		-40.1853	-40.3209	-40.3426	-40.3453	-40.3451	-40.3451	-40.3454	-40.3456		-40.2131	-40.4057	-40.4246	-40.4268	-40.4331	-40.4329	-40.4328	-40.4333	-40.4334		-40.1992	-40.3656	-40.3891	-40.3934	-40.3934	-40.3939	-40.2135	-40.4135	-40.4336	-40.44	-40.4399	-40.4404		-40.2161	-40.422	-40.4408	-40.4476	-40.4475	-40.448
	19-methane_methane_1.05re_cpB	-40.1764	-40.2715	-40.2911	-40.2928	-40.2927	-40.2927	-40.2929	-40.293		-40.1853	-40.3208	-40.3425	-40.3452	-40.345	-40.345	-40.3453	-40.3455		-40.213	-40.4057	-40.4246	-40.4268	-40.433	-40.4328	-40.4327	-40.4332	-40.4334		-40.1992	-40.3655	-40.3891	-40.3934	-40.3933	-40.3938	-40.2135	-40.4134	-40.4335	-40.44	-40.4399	-40.4404		-40.2161	-40.422	-40.4408	-40.4476	-40.4475	-40.448
	19-methane_methane_1.10re_cpB	-40.1763	-40.2714	-40.2911	-40.2927	-40.2926	-40.2927	-40.2929	-40.2929		-40.1853	-40.3207	-40.3425	-40.3451	-40.3449	-40.3449	-40.3453	-40.3454		-40.213	-40.4056	-40.4246	-40.4267	-40.433	-40.4328	-40.4327	-40.4332	-40.4333		-40.1992	-40.3654	-40.389	-40.3933	-40.3932	-40.3938	-40.2135	-40.4134	-40.4335	-40.44	-40.4399	-40.4404		-40.2161	-40.422	-40.4408	-40.4476	-40.4475	-40.448
	19-methane_methane_1.25re_cpB	-40.1763	-40.2713	-40.291	-40.2926	-40.2925	-40.2926	-40.2928	-40.2928		-40.1852	-40.3207	-40.3424	-40.345	-40.3448	-40.3449	-40.3452	-40.3453		-40.213	-40.4056	-40.4245	-40.4267	-40.433	-40.4328	-40.4327	-40.4332	-40.4333		-40.1992	-40.3654	-40.3889	-40.3932	-40.3932	-40.3937	-40.2135	-40.4134	-40.4335	-40.44	-40.4399	-40.4404		-40.2161	-40.422	-40.4408	-40.4476	-40.4475	-40.4479
	19-methane_methane_1.50re_cpB	-40.1763	-40.2713	-40.2909	-40.2926	-40.2925	-40.2925	-40.2927	-40.2928		-40.1852	-40.3206	-40.3423	-40.345	-40.3448	-40.3448	-40.3452	-40.3453		-40.213	-40.4056	-40.4245	-40.4267	-40.4329	-40.4327	-40.4326	-40.4331	-40.4333		-40.1991	-40.3653	-40.3889	-40.3932	-40.3931	-40.3937	-40.2135	-40.4134	-40.4335	-40.44	-40.4399	-40.4404		-40.2161	-40.422	-40.4408	-40.4476	-40.4475	-40.4479
	19-methane_methane_2.00re_cpB	-40.1763	-40.2713	-40.2909	-40.2926	-40.2925	-40.2925	-40.2927	-40.2928		-40.1852	-40.3206	-40.3423	-40.345	-40.3448	-40.3448	-40.3451	-40.3453		-40.213	-40.4056	-40.4245	-40.4267	-40.4329	-40.4327	-40.4326	-40.4331	-40.4333		-40.1991	-40.3653	-40.3889	-40.3932	-40.3931	-40.3936	-40.2135	-40.4134	-40.4335	-40.44	-40.4399	-40.4404		-40.2161	-40.422	-40.4408	-40.4476	-40.4475	-40.4479
	20-ar-methane_0.90re_cpB	-526.8	-526.837	-526.842	-526.842	-526.842	-526.842	-526.842	-526.842		-526.8	-526.941	-526.952	-526.954	-526.954	-526.954	-526.954	-526.954		-526.813	-527.019	-527.038	-527.037	-527.043	-527.043	-527.043	-527.044	-527.044		-526.801	-526.956	-526.967	-526.97	-526.97	-526.97	-526.813	-527.025	-527.042	-527.049	-527.049	-527.049		-526.817	-527.033	-527.051	-527.058	-527.058	-527.059
	20-ar-methane_0.95re_cpB	-526.8	-526.837	-526.842	-526.842	-526.842	-526.842	-526.842	-526.842		-526.8	-526.941	-526.952	-526.953	-526.953	-526.953	-526.953	-526.954		-526.813	-527.019	-527.038	-527.037	-527.043	-527.043	-527.043	-527.044	-527.044		-526.801	-526.956	-526.967	-526.97	-526.97	-526.97	-526.813	-527.024	-527.042	-527.049	-527.049	-527.049		-526.817	-527.033	-527.051	-527.058	-527.058	-527.059
	20-ar-methane_1.00re_cpB	-526.8	-526.837	-526.842	-526.842	-526.842	-526.842	-526.842	-526.842		-526.8	-526.941	-526.952	-526.953	-526.953	-526.953	-526.953	-526.954		-526.813	-527.019	-527.038	-527.037	-527.043	-527.043	-527.043	-527.044	-527.044		-526.801	-526.955	-526.967	-526.97	-526.97	-526.97	-526.813	-527.024	-527.042	-527.049	-527.049	-527.049		-526.817	-527.033	-527.05	-527.058	-527.058	-527.059
	20-ar-methane_1.05re_cpB	-526.8	-526.837	-526.842	-526.842	-526.842	-526.842	-526.842	-526.842		-526.8	-526.94	-526.952	-526.953	-526.953	-526.953	-526.953	-526.953		-526.813	-527.019	-527.038	-527.037	-527.043	-527.043	-527.043	-527.044	-527.044		-526.801	-526.955	-526.967	-526.97	-526.97	-526.97	-526.813	-527.024	-527.042	-527.049	-527.049	-527.049		-526.817	-527.033	-527.05	-527.058	-527.058	-527.059
	20-ar-methane_1.10re_cpB	-526.8	-526.837	-526.842	-526.842	-526.842	-526.842	-526.842	-526.842		-526.8	-526.94	-526.952	-526.953	-526.953	-526.953	-526.953	-526.953		-526.813	-527.019	-527.038	-527.037	-527.043	-527.043	-527.043	-527.044	-527.044		-526.801	-526.955	-526.967	-526.97	-526.97	-526.97	-526.813	-527.024	-527.041	-527.049	-527.049	-527.049		-526.817	-527.033	-527.05	-527.058	-527.058	-527.059
	20-ar-methane_1.25re_cpB	-526.8	-526.836	-526.841	-526.842	-526.842	-526.842	-526.842	-526.842		-526.8	-526.94	-526.952	-526.953	-526.953	-526.953	-526.953	-526.953		-526.813	-527.019	-527.038	-527.037	-527.043	-527.043	-527.043	-527.043	-527.044		-526.801	-526.955	-526.967	-526.97	-526.97	-526.97	-526.813	-527.024	-527.041	-527.049	-527.049	-527.049		-526.817	-527.033	-527.05	-527.058	-527.058	-527.059
	20-ar-methane_1.50re_cpB	-526.8	-526.836	-526.841	-526.842	-526.842	-526.842	-526.842	-526.842		-526.8	-526.94	-526.952	-526.953	-526.953	-526.953	-526.953	-526.953		-526.813	-527.019	-527.038	-527.037	-527.043	-527.043	-527.043	-527.043	-527.044		-526.801	-526.955	-526.967	-526.97	-526.97	-526.97	-526.813	-527.024	-527.041	-527.049	-527.049	-527.049		-526.817	-527.033	-527.05	-527.058	-527.058	-527.059
	20-ar-methane_2.00re_cpB	-526.8	-526.836	-526.841	-526.842	-526.842	-526.842	-526.842	-526.842		-526.8	-526.94	-526.952	-526.953	-526.953	-526.953	-526.953	-526.953		-526.813	-527.019	-527.038	-527.037	-527.043	-527.043	-527.043	-527.043	-527.044		-526.801	-526.955	-526.967	-526.97	-526.97	-526.97	-526.813	-527.024	-527.041	-527.049	-527.049	-527.049		-526.817	-527.033	-527.05	-527.058	-527.058	-527.059
	21_ar-ethene_0.90re_cpB	-526.8	-526.837	-526.842	-526.842	-526.842	-526.842	-526.842	-526.842		-526.8	-526.941	-526.952	-526.953	-526.953	-526.953	-526.953	-526.954		-526.813	-527.019	-527.038	-527.037	-527.043	-527.043	-527.043	-527.044	-527.044		-526.801	-526.956	-526.967	-526.97	-526.97	-526.97	-526.813	-527.024	-527.042	-527.049	-527.049	-527.049		-526.817	-527.033	-527.051	-527.058	-527.058	-527.059
	21_ar-ethene_0.95re_cpB	-526.8	-526.837	-526.842	-526.842	-526.842	-526.842	-526.842	-526.842		-526.8	-526.94	-526.952	-526.953	-526.953	-526.953	-526.953	-526.953		-526.813	-527.019	-527.038	-527.037	-527.043	-527.043	-527.043	-527.044	-527.044		-526.801	-526.955	-526.967	-526.97	-526.97	-526.97	-526.813	-527.024	-527.042	-527.049	-527.049	-527.049		-526.817	-527.033	-527.05	-527.058	-527.058	-527.059
	21_ar-ethene_1.00re_cpB	-526.8	-526.837	-526.841	-526.842	-526.842	-526.842	-526.842	-526.842		-526.8	-526.94	-526.952	-526.953	-526.953	-526.953	-526.953	-526.953		-526.813	-527.019	-527.038	-527.037	-527.043	-527.043	-527.043	-527.044	-527.044		-526.801	-526.955	-526.967	-526.97	-526.97	-526.97	-526.813	-527.024	-527.042	-527.049	-527.049	-527.049		-526.817	-527.033	-527.05	-527.058	-527.058	-527.059
	21_ar-ethene_1.05re_cpB	-526.8	-526.837	-526.841	-526.842	-526.842	-526.842	-526.842	-526.842		-526.8	-526.94	-526.952	-526.953	-526.953	-526.953	-526.953	-526.953		-526.813	-527.019	-527.038	-527.037	-527.043	-527.043	-527.043	-527.044	-527.044		-526.801	-526.955	-526.967	-526.97	-526.97	-526.97	-526.813	-527.024	-527.042	-527.049	-527.049	-527.049		-526.817	-527.033	-527.05	-527.058	-527.058	-527.059
	21_ar-ethene_1.10re_cpB	-526.8	-526.836	-526.841	-526.842	-526.842	-526.842	-526.842	-526.842		-526.8	-526.94	-526.952	-526.953	-526.953	-526.953	-526.953	-526.953		-526.813	-527.019	-527.038	-527.037	-527.043	-527.043	-527.043	-527.044	-527.044		-526.801	-526.955	-526.967	-526.97	-526.97	-526.97	-526.813	-527.024	-527.041	-527.049	-527.049	-527.049		-526.817	-527.033	-527.05	-527.058	-527.058	-527.059
	21_ar-ethene_1.25re_cpB	-526.8	-526.836	-526.841	-526.842	-526.842	-526.842	-526.842	-526.842		-526.8	-526.94	-526.952	-526.953	-526.953	-526.953	-526.953	-526.953		-526.813	-527.019	-527.038	-527.037	-527.043	-527.043	-527.043	-527.043	-527.044		-526.801	-526.955	-526.967	-526.97	-526.97	-526.97	-526.813	-527.024	-527.041	-527.049	-527.049	-527.049		-526.817	-527.033	-527.05	-527.058	-527.058	-527.059
	21_ar-ethene_1.50re_cpB	-526.8	-526.836	-526.841	-526.842	-526.842	-526.842	-526.842	-526.842		-526.8	-526.94	-526.952	-526.953	-526.953	-526.953	-526.953	-526.953		-526.813	-527.019	-527.038	-527.037	-527.043	-527.043	-527.043	-527.043	-527.044		-526.801	-526.955	-526.967	-526.97	-526.97	-526.97	-526.813	-527.024	-527.041	-527.049	-527.049	-527.049		-526.817	-527.033	-527.05	-527.058	-527.058	-527.059
	21_ar-ethene_2.00re_cpB	-526.8	-526.836	-526.841	-526.842	-526.842	-526.842	-526.842	-526.842		-526.8	-526.94	-526.952	-526.953	-526.953	-526.953	-526.953	-526.953		-526.813	-527.019	-527.038	-527.037	-527.043	-527.043	-527.043	-527.043	-527.044		-526.801	-526.955	-526.967	-526.97	-526.97	-526.97	-526.813	-527.024	-527.041	-527.049	-527.049	-527.049		-526.817	-527.033	-527.05	-527.058	-527.058	-527.059
	22_ethene_ethyne_0.90re_cpB	-76.7974	-76.9802	-76.9943	-77.0009	-77.0004	-77.0004	-77.0005	-77.0015		-76.8184	-77.0653	-77.0818	-77.0929	-77.0924	-77.0921	-77.0928	-77.0938		-76.8488	-77.1567	-77.1664	-77.169	-77.1861	-77.1854	-77.1848	-77.1855	-77.1867		-76.8278	-77.0908	-77.1069	-77.1192	-77.1188	-77.1196	-76.8496	-77.1635	-77.1747	-77.1917	-77.191	-77.1917		-76.8539	-77.1762	-77.1857	-77.2032	-77.2026	-77.2031
	22_ethene_ethyne_0.95re_cpB	-76.7973	-76.98	-76.9941	-77.0007	-77.0002	-77.0002	-77.0003	-77.0013		-76.8183	-77.0651	-77.0816	-77.0927	-77.0922	-77.0919	-77.0926	-77.0936		-76.8487	-77.1566	-77.1663	-77.169	-77.186	-77.1854	-77.1848	-77.1854	-77.1866		-76.8278	-77.0906	-77.1067	-77.119	-77.1186	-77.1194	-76.8496	-77.1634	-77.1747	-77.1916	-77.191	-77.1916		-76.8539	-77.1761	-77.1857	-77.2032	-77.2025	-77.2031
	22_ethene_ethyne_1.00re_cpB	-76.7973	-76.9799	-76.9939	-77.0005	-77.0001	-77	-77.0002	-77.0011		-76.8183	-77.065	-77.0815	-77.0926	-77.0921	-77.0918	-77.0925	-77.0935		-76.8487	-77.1566	-77.1663	-77.1689	-77.1859	-77.1853	-77.1847	-77.1854	-77.1866		-76.8277	-77.0905	-77.1066	-77.1189	-77.1184	-77.1192	-76.8495	-77.1634	-77.1746	-77.1916	-77.1909	-77.1916		-76.8539	-77.1761	-77.1856	-77.2032	-77.2025	-77.2031
	22_ethene_ethyne_1.05re_cpB	-76.7973	-76.9798	-76.9939	-77.0004	-77	-76.9999	-77.0001	-77.001		-76.8183	-77.0649	-77.0814	-77.0925	-77.092	-77.0916	-77.0924	-77.0934		-76.8487	-77.1565	-77.1662	-77.1689	-77.1859	-77.1853	-77.1847	-77.1853	-77.1865		-76.8277	-77.0904	-77.1065	-77.1187	-77.1183	-77.1191	-76.8495	-77.1633	-77.1746	-77.1915	-77.1909	-77.1916		-76.8539	-77.1761	-77.1856	-77.2032	-77.2025	-77.2031
	22_ethene_ethyne_1.10re_cpB	-76.7972	-76.9797	-76.9938	-77.0004	-76.9999	-76.9998	-77	-77.001		-76.8182	-77.0648	-77.0813	-77.0924	-77.0919	-77.0916	-77.0923	-77.0933		-76.8487	-77.1565	-77.1662	-77.1688	-77.1858	-77.1852	-77.1846	-77.1853	-77.1865		-76.8277	-77.0903	-77.1064	-77.1187	-77.1182	-77.119	-76.8495	-77.1633	-77.1746	-77.1915	-77.1909	-77.1915		-76.8539	-77.1761	-77.1856	-77.2031	-77.2025	-77.2031
	22_ethene_ethyne_1.25re_cpB	-76.7971	-76.9795	-76.9936	-77.0002	-76.9997	-76.9997	-76.9998	-77.0008		-76.8181	-77.0646	-77.0811	-77.0922	-77.0917	-77.0914	-77.0921	-77.0931		-76.8487	-77.1564	-77.1661	-77.1688	-77.1858	-77.1851	-77.1846	-77.1852	-77.1864		-76.8277	-77.0902	-77.1063	-77.1185	-77.1181	-77.1189	-76.8495	-77.1632	-77.1745	-77.1915	-77.1908	-77.1915		-76.8539	-77.176	-77.1856	-77.2031	-77.2025	-77.203
	22_ethene_ethyne_1.50re_cpB	-76.797	-76.9794	-76.9935	-77	-76.9996	-76.9995	-76.9997	-77.0006		-76.8179	-77.0645	-77.081	-77.0921	-77.0916	-77.0912	-77.092	-77.093		-76.8486	-77.1563	-77.166	-77.1687	-77.1857	-77.1851	-77.1845	-77.1851	-77.1863		-76.8277	-77.0901	-77.1062	-77.1185	-77.118	-77.1188	-76.8495	-77.1632	-77.1745	-77.1914	-77.1908	-77.1914		-76.8539	-77.176	-77.1856	-77.2031	-77.2024	-77.203
	22_ethene_ethyne_2.00re_cpB	-76.797	-76.9794	-76.9935	-77	-76.9996	-76.9995	-76.9997	-77.0006		-76.8179	-77.0645	-77.081	-77.0921	-77.0916	-77.0912	-77.0919	-77.0929		-76.8486	-77.1563	-77.166	-77.1687	-77.1857	-77.1851	-77.1845	-77.1851	-77.1863		-76.8276	-77.0901	-77.1062	-77.1184	-77.118	-77.1188	-76.8495	-77.1632	-77.1745	-77.1914	-77.1908	-77.1914		-76.8538	-77.176	-77.1856	-77.2031	-77.2024	-77.203
	23_ethene_ethene_0.90re_cpB	-78.0059	-78.1828	-78.2101	-78.2155	-78.2153	-78.2152	-78.2156	-78.216		-78.0267	-78.2773	-78.3058	-78.3147	-78.3144	-78.3141	-78.315	-78.3156		-78.0635	-78.3935	-78.4162	-78.4188	-78.434	-78.4336	-78.4331	-78.434	-78.4348		-78.0428	-78.3262	-78.3556	-78.3666	-78.3662	-78.3672	-78.0645	-78.4035	-78.4274	-78.4429	-78.4423	-78.4433		-78.0689	-78.4174	-78.4393	-78.4553	-78.4548	-78.4556
	23_ethene_ethene_0.95re_cpB	-78.0059	-78.1826	-78.2099	-78.2153	-78.215	-78.2149	-78.2154	-78.2157		-78.0266	-78.2771	-78.3056	-78.3145	-78.3141	-78.3139	-78.3147	-78.3153		-78.0635	-78.3934	-78.4161	-78.4187	-78.434	-78.4335	-78.433	-78.434	-78.4347		-78.0428	-78.326	-78.3554	-78.3664	-78.366	-78.367	-78.0645	-78.4035	-78.4274	-78.4428	-78.4423	-78.4432		-78.0689	-78.4174	-78.4393	-78.4553	-78.4547	-78.4556
	23_ethene_ethene_1.00re_cpB	-78.0058	-78.1824	-78.2097	-78.2151	-78.2148	-78.2147	-78.2152	-78.2156		-78.0266	-78.2769	-78.3054	-78.3143	-78.3139	-78.3137	-78.3145	-78.3151		-78.0634	-78.3933	-78.4161	-78.4187	-78.4339	-78.4335	-78.433	-78.4339	-78.4346		-78.0427	-78.3258	-78.3552	-78.3662	-78.3658	-78.3668	-78.0644	-78.4034	-78.4273	-78.4428	-78.4422	-78.4432		-78.0689	-78.4173	-78.4393	-78.4553	-78.4547	-78.4556
	23_ethene_ethene_1.05re_cpB	-78.0058	-78.1823	-78.2096	-78.215	-78.2147	-78.2146	-78.2151	-78.2154		-78.0266	-78.2768	-78.3053	-78.3142	-78.3138	-78.3135	-78.3144	-78.315		-78.0634	-78.3933	-78.416	-78.4186	-78.4338	-78.4334	-78.4329	-78.4338	-78.4346		-78.0427	-78.3257	-78.3551	-78.366	-78.3656	-78.3667	-78.0644	-78.4034	-78.4273	-78.4427	-78.4422	-78.4431		-78.0689	-78.4173	-78.4392	-78.4553	-78.4547	-78.4556
	23_ethene_ethene_1.10re_cpB	-78.0058	-78.1822	-78.2095	-78.2149	-78.2146	-78.2145	-78.215	-78.2153		-78.0265	-78.2766	-78.3052	-78.314	-78.3137	-78.3134	-78.3143	-78.3149		-78.0634	-78.3932	-78.416	-78.4186	-78.4338	-78.4334	-78.4328	-78.4338	-78.4345		-78.0427	-78.3256	-78.355	-78.3659	-78.3655	-78.3666	-78.0644	-78.4033	-78.4273	-78.4427	-78.4421	-78.4431		-78.0689	-78.4173	-78.4392	-78.4552	-78.4547	-78.4555
	23_ethene_ethene_1.25re_cpB	-78.0056	-78.1819	-78.2093	-78.2146	-78.2144	-78.2143	-78.2147	-78.2151		-78.0263	-78.2764	-78.3049	-78.3138	-78.3134	-78.3132	-78.314	-78.3146		-78.0634	-78.3931	-78.4159	-78.4185	-78.4337	-78.4333	-78.4327	-78.4337	-78.4344		-78.0426	-78.3254	-78.3548	-78.3658	-78.3654	-78.3664	-78.0644	-78.4032	-78.4272	-78.4426	-78.4421	-78.443		-78.0689	-78.4172	-78.4392	-78.4552	-78.4546	-78.4555
	23_ethene_ethene_1.50re_cpB	-78.0054	-78.1817	-78.2091	-78.2144	-78.2142	-78.2141	-78.2145	-78.2149		-78.0261	-78.2761	-78.3047	-78.3136	-78.3132	-78.313	-78.3138	-78.3144		-78.0633	-78.393	-78.4158	-78.4184	-78.4336	-78.4332	-78.4327	-78.4336	-78.4343		-78.0426	-78.3254	-78.3548	-78.3657	-78.3653	-78.3663	-78.0644	-78.4032	-78.4271	-78.4426	-78.442	-78.443		-78.0689	-78.4172	-78.4392	-78.4552	-78.4546	-78.4555
	23_ethene_ethene_2.00re_cpB	-78.0054	-78.1817	-78.2091	-78.2144	-78.2141	-78.214	-78.2145	-78.2149		-78.0261	-78.2761	-78.3047	-78.3136	-78.3132	-78.313	-78.3138	-78.3144		-78.0632	-78.393	-78.4158	-78.4184	-78.4336	-78.4331	-78.4326	-78.4336	-78.4343		-78.0426	-78.3253	-78.3547	-78.3656	-78.3652	-78.3663	-78.0644	-78.4032	-78.4271	-78.4425	-78.442	-78.4429		-78.0688	-78.4172	-78.4391	-78.4551	-78.4546	-78.4555
	24-ethyne_ethyne_0.90re_cpB	-76.7973	-76.9801	-76.9942	-77.0008	-77.0003	-77.0002	-77.0004	-77.0014		-76.8183	-77.0652	-77.0817	-77.0928	-77.0923	-77.092	-77.0927	-77.0937		-76.8487	-77.1566	-77.1663	-77.169	-77.186	-77.1854	-77.1848	-77.1854	-77.1866		-76.8278	-77.0908	-77.1069	-77.1192	-77.1187	-77.1195	-76.8496	-77.1634	-77.1747	-77.1917	-77.191	-77.1917		-76.8539	-77.1761	-77.1857	-77.2032	-77.2025	-77.2031
	24-ethyne_ethyne_0.95re_cpB	-76.7972	-76.98	-76.994	-77.0006	-77.0001	-77.0001	-77.0002	-77.0012		-76.8182	-77.0651	-77.0815	-77.0927	-77.0921	-77.0918	-77.0925	-77.0935		-76.8487	-77.1566	-77.1663	-77.1689	-77.1859	-77.1853	-77.1847	-77.1854	-77.1866		-76.8278	-77.0906	-77.1067	-77.119	-77.1185	-77.1193	-76.8495	-77.1634	-77.1747	-77.1916	-77.191	-77.1916		-76.8539	-77.1761	-77.1856	-77.2032	-77.2025	-77.2031
	24-ethyne_ethyne_1.00re_cpB	-76.7972	-76.9798	-76.9939	-77.0005	-77	-77	-77.0001	-77.0011		-76.8182	-77.0649	-77.0814	-77.0925	-77.092	-77.0917	-77.0924	-77.0934		-76.8487	-77.1565	-77.1662	-77.1689	-77.1859	-77.1853	-77.1847	-77.1853	-77.1865		-76.8277	-77.0905	-77.1066	-77.1189	-77.1184	-77.1192	-76.8495	-77.1633	-77.1746	-77.1916	-77.1909	-77.1916		-76.8539	-77.1761	-77.1856	-77.2031	-77.2025	-77.2031
	24-ethyne_ethyne_1.05re_cpB	-76.7972	-76.9798	-76.9938	-77.0004	-76.9999	-76.9999	-77	-77.001		-76.8182	-77.0649	-77.0814	-77.0925	-77.0919	-77.0916	-77.0923	-77.0933		-76.8487	-77.1565	-77.1662	-77.1688	-77.1859	-77.1852	-77.1846	-77.1853	-77.1865		-76.8277	-77.0904	-77.1065	-77.1187	-77.1183	-77.1191	-76.8495	-77.1633	-77.1746	-77.1915	-77.1909	-77.1915		-76.8539	-77.1761	-77.1856	-77.2031	-77.2025	-77.2031
	24-ethyne_ethyne_1.10re_cpB	-76.7972	-76.9797	-76.9938	-77.0003	-76.9999	-76.9998	-77	-77.0009		-76.8182	-77.0648	-77.0813	-77.0924	-77.0919	-77.0915	-77.0923	-77.0933		-76.8487	-77.1565	-77.1661	-77.1688	-77.1858	-77.1852	-77.1846	-77.1853	-77.1865		-76.8277	-77.0903	-77.1064	-77.1187	-77.1182	-77.119	-76.8495	-77.1633	-77.1746	-77.1915	-77.1909	-77.1915		-76.8539	-77.176	-77.1856	-77.2031	-77.2025	-77.2031
	24-ethyne_ethyne_1.25re_cpB	-76.7971	-76.9795	-76.9936	-77.0002	-76.9997	-76.9996	-76.9998	-77.0008		-76.8181	-77.0646	-77.0811	-77.0922	-77.0917	-77.0914	-77.0921	-77.0931		-76.8487	-77.1564	-77.1661	-77.1688	-77.1858	-77.1851	-77.1845	-77.1852	-77.1864		-76.8277	-77.0902	-77.1063	-77.1185	-77.1181	-77.1189	-76.8495	-77.1632	-77.1745	-77.1915	-77.1908	-77.1915		-76.8539	-77.176	-77.1856	-77.2031	-77.2025	-77.203
	24-ethyne_ethyne_1.50re_cpB	-76.797	-76.9794	-76.9935	-77.0001	-76.9996	-76.9995	-76.9997	-77.0006		-76.8179	-77.0645	-77.081	-77.0921	-77.0916	-77.0912	-77.092	-77.093		-76.8486	-77.1563	-77.166	-77.1687	-77.1857	-77.1851	-77.1845	-77.1851	-77.1863		-76.8277	-77.0901	-77.1062	-77.1185	-77.118	-77.1188	-76.8495	-77.1632	-77.1745	-77.1914	-77.1908	-77.1914		-76.8538	-77.176	-77.1856	-77.2031	-77.2024	-77.203
	24-ethyne_ethyne_2.00re_cpB	-76.797	-76.9794	-76.9935	-77	-76.9996	-76.9995	-76.9997	-77.0006		-76.8179	-77.0645	-77.081	-77.0921	-77.0916	-77.0912	-77.0919	-77.0929		-76.8486	-77.1563	-77.166	-77.1687	-77.1857	-77.1851	-77.1845	-77.1851	-77.1863		-76.8276	-77.0901	-77.1062	-77.1184	-77.118	-77.1188	-76.8495	-77.1632	-77.1745	-77.1914	-77.1908	-77.1914		-76.8538	-77.176	-77.1856	-77.2031	-77.2024	-77.203
[truncated: 17 more columns]

## Sheet: Association energies
All energies are in kcal/mol										RMSD( kcal/mol)			0.138277	0.0191238	0.0091722	REF	0.0122669				RMSD( kcal/mol)				0.195839	0.0189508	0.0137969	REF	0.011332
										RMSD( kcal/mol)				0.0246783	0.0114286	0.0182295	0.0171801	REF			RMSD( kcal/mol)				0.216152	0.0208899	0.0112375	0.023152	0.0238521	REF		RAW	RAW	RAW	RAW	RAW	RAW		RAW	RAW	RAW	RAW	RAW	RAW		RAW	RAW	RAW	RAW
without counterpoise correction (a.k.a., RAW)	RAW	RAW	RAW	RAW	RAW	RAW	RAW	RAW			RAW	RAW	RAW	RAW	RAW	RAW	RAW	RAW				RAW	RAW	RAW	RAW	RAW	RAW	RAW	RAW	RAW	RMSD( kcal/mol)	1.38633	0.134581	0.200578	0.0116741	REF	0.01144	RMSD( kcal/mol)	1.47755	0.15647	0.214248	0.0154638	REF	0.0112147	RMSD( kcal/mol)	1.41143	0.175671	0.213948	0.0158034
RMSD( kcal/mol)			0.114365	0.0347495	0.0132747	0.0132484	REF	0.0148264		RMSD( kcal/mol)			0.136554	0.0285261	0.0155994	0.0122989	REF	0.017225			RMSD( kcal/mol)				0.194863	0.0249811	0.0189218	0.011332	REF	0.0238521	RMSD( kcal/mol)	1.38599	0.137948	0.198824	0.0173739	0.01144	REF	RMSD( kcal/mol)	1.47784	0.161336	0.21395	0.0198819	0.0112147	REF	RMSD( kcal/mol)	1.41044	0.181286	0.212266	0.0212817
	SCF	MP2	CCSD	CCSD[T]	CCSD(T)	CCSD(T)L	CCSDT	CCSDT(Q)	T3-(T)		SCF	MP2	CCSD	CCSD[T]	CCSD(T)	CCSD(T)_L	CCSDT	CCSDT(Q)				SCF	MP2	MP3	CCSD	CCSD[T]	CCSD(T)	CCSD(T)L	CCSDT	CCSDT(Q)		HF	ΜP2	CCSD	CCSD(T)	CCSD(T)_L	CCSDT		ΗF	ΜP2	CCSD	CCSD(T)	CCSD(T)_L	CCSDT		SCF	MP2	CCSD	CCSD(T)
	VDZ(p,s)	VDZ(p,s)	VDZ(p,s)	VDZ(p,s)	VDZ(p,s)	VDZ(p,s)	VDZ(p,s)	VDZ(p,s)			VDZ(d,s)	VDZ(d,s)	VDZ(d,s)	VDZ(d,s)	VDZ(d,s)	VDZ(d,s)	VDZ(d,s)	VDZ(d,s)	T3-(T)	(Q)		VTZ(f,p)	VTZ(f,p)	VTZ(f,p)	VTZ(f,p)	VTZ(f,p)	VTZ(f,p)	VTZ(f,p)	VTZ(f,p)	VTZ(f,p)		haVDZ	haVDZ	haVDZ	haVDZ	haVDZ	haVDZ		haVTZ	haVTZ	haVTZ	haVTZ	haVTZ	haVTZ		VQZ(g,d)	VQZ(g,d)	VQZ(g,d)	VQZ(g,d)
01-water_ammonia_0.90re	-7.82819	-8.87556	-8.23588	-8.46658	-8.45065	-8.44496	-8.45337	-8.4618	-0.00271907	01-water_ammonia_0.90re	-5.18806	-7.37322	-6.37753	-6.66184	-6.65789	-6.64574	-6.65448	-6.66968	0.00341294	-0.0152093	01-water_ammonia_0.90re	-3.62853	-6.61929	-6.05428	-5.78428	-6.23792	-6.2304	-6.20846	-6.21216	-6.23831	01-water_ammonia_0.90re	-3.23259	-5.86888	-5.14125	-5.59287	-5.58234	-5.58469		-3.02806	-6.00323	-5.32529	-5.79719	-5.77617	-5.78184		-3.28695	-6.39521	-5.61049	-6.08934
01-water_ammonia_0.95re	-8.3411	-9.36927	-8.86064	-9.07014	-9.05442	-9.04916	-9.0571	-9.0655	-0.00268127	01-water_ammonia_0.95re	-6.15549	-8.07552	-7.24576	-7.49775	-7.49381	-7.48298	-7.49181	-7.50585	0.00200453	-0.0140394	01-water_ammonia_0.95re	-4.66492	-7.2016	-6.72352	-6.49164	-6.88583	-6.87943	-6.85994	-6.86475	-6.88875	01-water_ammonia_0.95re	-4.25543	-6.44894	-5.85892	-6.24967	-6.23925	-6.24349		-4.03203	-6.51389	-5.96322	-6.37075	-6.35165	-6.35916		-4.30391	-6.89737	-6.24475	-6.65836
01-water_ammonia_1.00re	-8.4288	-9.4346	-9.03319	-9.22338	-9.20774	-9.20295	-9.21037	-9.21857	-0.00263264	01-water_ammonia_1.00re	-6.59519	-8.29775	-7.60496	-7.82854	-7.8246	-7.81494	-7.82356	-7.83653	0.00103981	-0.0129718	01-water_ammonia_1.00re	-5.19922	-7.35004	-6.94066	-6.74343	-7.08395	-7.07845	-7.06133	-7.0665	-7.08826	01-water_ammonia_1.00re	-4.77919	-6.60482	-6.12578	-6.46183	-6.45195	-6.45721		-4.54561	-6.6143	-6.16589	-6.51601	-6.4989	-6.50728		-4.82425	-6.98848	-6.44408	-6.7995
01-water_ammonia_1.05re	-8.25411	-9.23288	-8.91854	-9.09072	-9.07511	-9.07084	-9.07768	-9.08558	-0.00257234	01-water_ammonia_1.05re	-6.69163	-8.21302	-7.63292	-7.83107	-7.82713	-7.81853	-7.82672	-7.83873	0.000404724	-0.0120091	01-water_ammonia_1.05re	-5.40507	-7.22473	-6.87062	-6.70453	-6.99651	-6.99174	-6.97689	-6.98192	-7.0014	01-water_ammonia_1.05re	-4.97639	-6.49748	-6.10736	-6.39469	-6.38561	-6.39128		-4.74121	-6.45999	-6.09426	-6.39315	-6.37801	-6.38658		-5.02003	-6.82452	-6.36911	-6.67264
01-water_ammonia_1.10re	-7.91703	-8.86323	-8.61866	-8.77372	-8.75816	-8.75444	-8.76065	-8.76822	-0.00248708	01-water_ammonia_1.10re	-6.56502	-7.93214	-7.44434	-7.61935	-7.61541	-7.6078	-7.61539	-7.62653	2.02704e-05	-0.0111351	01-water_ammonia_1.10re	-5.3919	-6.92558	-6.61689	-6.47844	-6.72661	-6.72248	-6.70978	-6.71433	-6.73155	01-water_ammonia_1.10re	-4.95801	-6.22788	-5.9087	-6.15314	-6.145	-6.15066		-4.72848	-6.14961	-5.85098	-6.10427	-6.09107	-6.09934		-5.00115	-6.50314	-6.12111	-6.37854
01-water_ammonia_1.25re	-6.54177	-7.35966	-7.23853	-7.34749	-7.33294	-7.33077	-7.33489	-7.3415	-0.00195323	01-water_ammonia_1.25re	-5.59187	-6.60518	-6.29672	-6.41418	-6.4104	-6.40533	-6.41053	-6.4195	-0.000133518	-0.00896594	01-water_ammonia_1.25re	-4.70076	-5.61254	-5.39959	-5.32203	-5.46947	-5.46678	-5.45928	-5.46182	-5.47304	01-water_ammonia_1.25re	-4.29154	-5.0588	-4.87282	-5.02333	-5.01808	-5.02243		-4.09877	-4.89821	-4.72922	-4.88007	-4.87175	-4.8778		-4.33051	-5.20647	-4.97108	-5.12493
01-water_ammonia_1.50re	-4.32547	-4.83927	-4.77363	-4.82055	-4.81129	-4.81075	-4.81172	-4.81661	-0.000427622	01-water_ammonia_1.50re	-3.72776	-4.29628	-4.12409	-4.1722	-4.16978	-4.16774	-4.16905	-4.17481	0.000727503	-0.00576339	01-water_ammonia_1.50re	-3.14378	-3.52601	-3.40247	-3.37401	-3.4313	-3.43011	-3.4275	-3.42746	-3.4323	01-water_ammonia_1.50re	-2.85671	-3.21727	-3.1255	-3.19342	-3.19152	-3.1933		-2.73316	-3.04457	-2.96749	-3.02739	-3.02406	-3.02636		-2.89783	-3.25718	-3.13854	-3.19894
01-water_ammonia_2.00re	-1.63383	-1.67203	-1.63988	-1.63676	-1.63665	-1.63665	-1.63614	-1.63719	0.000516864	01-water_ammonia_2.00re	-1.36077	-1.43704	-1.3875	-1.38356	-1.38392	-1.38391	-1.3832	-1.38415	0.000723406	-0.00095649	01-water_ammonia_2.00re	-1.30327	-1.36872	-1.32753	-1.31969	-1.32387	-1.32424	-1.32426	-1.32302	-1.32372	01-water_ammonia_2.00re	-1.23646	-1.3371	-1.30099	-1.31732	-1.3173	-1.31705		-1.16719	-1.21992	-1.19331	-1.2018	-1.20143	-1.20115		-1.2342	-1.29273	-1.25357	-1.25975
02-water_water_0.90re	-6.96642	-7.89251	-7.30872	-7.50683	-7.47457	-7.47711	-7.47616	-7.48284	-0.0015869	02-water_water_0.90re	-5.24556	-7.00937	-6.21572	-6.45453	-6.43608	-6.43185	-6.43352	-6.44398	0.00256029	-0.0104658	02-water_water_0.90re	-3.22812	-5.47078	-5.0296	-4.85665	-5.23628	-5.21967	-5.20589	-5.20667	-5.22463	02-water_water_0.90re	-2.76851	-4.51396	-4.07714	-4.42151	-4.40836	-4.41028		-2.49892	-4.50059	-4.12621	-4.46761	-4.44937	-4.45624		-2.81394	-5.03201	-4.51697	-4.88759
02-water_water_0.95re	-7.33553	-8.2613	-7.7821	-7.95962	-7.92827	-7.93112	-7.93028	-7.93693	-0.00200758	02-water_water_0.95re	-5.87948	-7.46521	-6.80219	-7.01277	-6.99497	-6.99157	-6.99349	-7.00349	0.00148421	-0.0100046	02-water_water_0.95re	-4.03397	-5.94789	-5.55963	-5.42376	-5.75186	-5.73623	-5.72447	-5.72582	-5.74226	02-water_water_0.95re	-3.58055	-5.01047	-4.66456	-4.95703	-4.94534	-4.94807		-3.29071	-4.94317	-4.64869	-4.93944	-4.92331	-4.93074		-3.60793	-5.45191	-5.02432	-5.34102
02-water_water_1.00re	-7.35854	-8.27004	-7.87545	-8.03432	-8.00395	-8.00711	-8.00634	-8.01275	-0.00238882	02-water_water_1.00re	-6.10404	-7.5394	-6.98213	-7.16782	-7.15072	-7.14805	-7.15002	-7.15947	0.000701884	-0.00944524	02-water_water_1.00re	-4.4318	-6.06219	-5.7167	-5.61208	-5.89363	-5.879	-5.86915	-5.8706	-5.88538	02-water_water_1.00re	-3.97204	-5.14557	-4.86975	-5.1166	-5.10649	-5.10951		-3.68483	-5.04459	-4.81276	-5.05875	-5.04469	-5.05213		-3.9953	-5.52689	-5.17008	-5.4389
02-water_water_1.05re	-7.16889	-8.0543	-7.72748	-7.86915	-7.83989	-7.84332	-7.84259	-7.84864	-0.00269697	02-water_water_1.05re	-6.07005	-7.37454	-6.90261	-7.066	-7.04967	-7.04764	-7.04951	-7.05836	0.00015466	-0.0088433	02-water_water_1.05re	-4.56116	-5.94526	-5.63535	-5.55668	-5.79641	-5.78282	-5.7747	-5.77597	-5.78903	02-water_water_1.05re	-4.09345	-5.06033	-4.83829	-5.04581	-5.03727	-5.04025		-3.82272	-4.93613	-4.75323	-4.95995	-4.94785	-4.95492		-4.11847	-5.38904	-5.08954	-5.31621
02-water_water_1.10re	-6.85248	-7.70288	-7.42915	-7.55489	-7.52693	-7.53054	-7.52983	-7.53551	-0.00290061	02-water_water_1.10re	-5.8764	-7.06512	-6.66122	-6.80457	-6.78908	-6.78761	-6.78927	-6.79753	-0.000198121	-0.00825125	02-water_water_1.10re	-4.51404	-5.68646	-5.40664	-5.34899	-5.55198	-5.53943	-5.53286	-5.5338	-5.54516	02-water_water_1.10re	-4.04498	-4.84774	-4.66666	-4.84121	-4.83413	-4.83686		-3.7956	-4.70495	-4.55957	-4.73252	-4.72222	-4.72868		-4.0718	-5.12738	-4.87372	-5.06408
02-water_water_1.25re	-5.60126	-6.30195	-6.12554	-6.20879	-6.1861	-6.18974	-6.18891	-6.19361	-0.00281211	02-water_water_1.25re	-4.88497	-5.77169	-5.50158	-5.59417	-5.58177	-5.58148	-5.5822	-5.58881	-0.000429785	-0.00660371	02-water_water_1.25re	-3.86814	-4.56842	-4.35957	-4.34164	-4.46132	-4.45183	-4.44874	-4.44848	-4.45537	02-water_water_1.25re	-3.4491	-3.92642	-3.82081	-3.92628	-3.92276	-3.9243		-3.25543	-3.74282	-3.66496	-3.76336	-3.75736	-3.76149		-3.47676	-4.08594	-3.92344	-4.0337
02-water_water_1.50re	-3.61922	-3.99488	-3.88787	-3.91835	-3.90695	-3.90921	-3.90829	-3.91152	-0.00133577	02-water_water_1.50re	-3.1606	-3.61981	-3.46521	-3.49836	-3.49225	-3.49261	-3.49207	-3.49609	0.000186341	-0.00401845	02-water_water_1.50re	-2.57052	-2.87048	-2.74217	-2.74396	-2.79115	-2.78609	-2.78566	-2.78416	-2.78681	02-water_water_1.50re	-2.28763	-2.51136	-2.45688	-2.50567	-2.5052	-2.50514		-2.16973	-2.33543	-2.29996	-2.3356	-2.33346	-2.33465		-2.33211	-2.5773	-2.48935	-2.5312
02-water_water_2.00re	-1.39031	-1.38215	-1.34992	-1.34538	-1.34543	-1.34556	-1.34526	-1.34578	0.000171941	02-water_water_2.00re	-1.1699	-1.20335	-1.16295	-1.15745	-1.15769	-1.15782	-1.15726	-1.15772	0.000426342	-0.000456258	02-water_water_2.00re	-1.08419	-1.11193	-1.08005	-1.07716	-1.0777	-1.07772	-1.07803	-1.07681	-1.07695	02-water_water_2.00re	-1.03592	-1.08639	-1.06327	-1.0736	-1.07397	-1.07308		-0.971875	-0.978632	-0.966523	-0.969639	-0.96942	-0.969035		-1.03189	-1.05748	-1.03005	-1.03254
03-HCN_HCN_0.90re	-5.12568	-5.90085	-5.234	-5.39273	-5.36351	-5.37147	-5.3546	-5.36348	0.00890109	03-HCN_HCN_0.90re	-3.67278	-4.80129	-4.09716	-4.26219	-4.24567	-4.24897	-4.22283	-4.23608	0.0228444	-0.0132489	03-HCN_HCN_0.90re	-3.29933	-4.69198	-4.28373	-4.18222	-4.37071	-4.37238	-4.36708	-4.35321	-4.36958	03-HCN_HCN_0.90re	-3.27289	-4.53513	-3.95393	-4.17686	-4.17477	-4.15958		-3.25196	-4.73805	-4.24818	-4.46459	-4.45806	-4.44652		-3.15215	-4.54152	-4.04995	-4.2578
03-HCN_HCN_0.95re	-5.55879	-6.29567	-5.76134	-5.89567	-5.8699	-5.87625	-5.86087	-5.86977	0.00903122	03-HCN_HCN_0.95re	-4.37455	-5.32674	-4.74577	-4.88155	-4.86654	-4.87007	-4.84712	-4.85845	0.0194196	-0.0113306	03-HCN_HCN_0.95re	-3.98238	-5.05835	-4.71546	-4.64385	-4.78856	-4.78936	-4.78625	-4.7735	-4.78599	03-HCN_HCN_0.95re	-3.97982	-4.9574	-4.48843	-4.6643	-4.66353	-4.65034		-3.93178	-5.08599	-4.6943	-4.86271	-4.85847	-4.84805		-3.84551	-4.90172	-4.51093	-4.67016
03-HCN_HCN_1.00re	-5.65894	-6.37722	-5.94754	-6.06519	-6.04208	-6.04703	-6.03294	-6.04216	0.00914121	03-HCN_HCN_1.00re	-4.6658	-5.50412	-5.01913	-5.13524	-5.12122	-5.12469	-5.10447	-5.11485	0.0167565	-0.0103821	03-HCN_HCN_1.00re	-4.27129	-5.1195	-4.81745	-4.7737	-4.88745	-4.88712	-4.88556	-4.87352	-4.88363	03-HCN_HCN_1.00re	-4.29046	-5.07387	-4.68818	-4.82987	-4.82997	-4.81822		-4.22007	-5.13392	-4.81314	-4.94693	-4.94429	-4.93455		-4.14201	-4.96183	-4.64295	-4.76743
03-HCN_HCN_1.05re	-5.52742	-6.31558	-5.9434	-6.05727	-6.03489	-6.03879	-6.02518	-6.03725	0.0097097	03-HCN_HCN_1.05re	-4.64848	-5.49037	-5.05919	-5.17277	-5.15804	-5.16103	-5.14281	-5.15512	0.0152296	-0.0123125	03-HCN_HCN_1.05re	-4.25371	-5.01234	-4.702	-4.69369	-4.79856	-4.79551	-4.79452	-4.7825	-4.79383	03-HCN_HCN_1.05re	-4.30331	-5.03667	-4.69184	-4.81894	-4.81919	-4.80821		-4.20313	-5.01869	-4.72604	-4.84644	-4.84437	-4.83457		-4.1265	-4.85026	-4.55883	-4.67014
03-HCN_HCN_1.10re	-5.33718	-5.93992	-5.67694	-5.76375	-5.74606	-5.74879	-5.73751	-5.74528	0.00855179	03-HCN_HCN_1.10re	-4.61188	-5.22772	-4.89613	-4.9759	-4.96466	-4.96794	-4.95211	-4.95964	0.0125506	-0.00753176	03-HCN_HCN_1.10re	-4.26416	-4.74887	-4.52307	-4.51323	-4.57506	-4.57399	-4.57484	-4.56404	-4.56917	03-HCN_HCN_1.10re	-4.29413	-4.76728	-4.51135	-4.59804	-4.5995	-4.5897		-4.21633	-4.74958	-4.54144	-4.6186	-4.61849	-4.60982		-4.14494	-4.59827	-4.39218	-4.4602
03-HCN_HCN_1.25re	-4.34748	-4.87763	-4.70759	-4.77241	-4.7588	-4.75995	-4.7507	-4.76021	0.0081041	03-HCN_HCN_1.25re	-3.81988	-4.31288	-4.07792	-4.13685	-4.12685	-4.12924	-4.11716	-4.12561	0.00968999	-0.00845113	03-HCN_HCN_1.25re	-3.56893	-3.86892	-3.66051	-3.69088	-3.72952	-3.72562	-3.72731	-3.71742	-3.72261	03-HCN_HCN_1.25re	-3.61076	-3.95504	-3.76939	-3.82453	-3.82628	-3.81765		-3.53079	-3.86834	-3.71342	-3.76011	-3.76106	-3.75273		-3.45779	-3.72357	-3.56905	-3.6073
03-HCN_HCN_1.50re	-2.87699	-2.96447	-2.92361	-2.93654	-2.93212	-2.93277	-2.92716	-2.92807	0.00495883	03-HCN_HCN_1.50re	-2.63711	-2.70729	-2.61741	-2.61825	-2.61478	-2.6173	-2.60936	-2.61009	0.00541252	-0.000730906	03-HCN_HCN_1.50re	-2.5525	-2.53525	-2.45427	-2.47194	-2.46212	-2.46124	-2.46415	-2.45732	-2.45537	03-HCN_HCN_1.50re	-2.56734	-2.59037	-2.5187	-2.52338	-2.52602	-2.51949		-2.54073	-2.54391	-2.49414	-2.48891	-2.49163	-2.48551		-2.49323	-2.44116	-2.39462	-2.38232
03-HCN_HCN_2.00re	-1.3017	-1.13232	-1.13727	-1.12654	-1.12649	-1.12769	-1.12485	-1.12076	0.00164469	03-HCN_HCN_2.00re	-1.22447	-1.07764	-1.07066	-1.04999	-1.04986	-1.05177	-1.04804	-1.04506	0.00182195	0.0029844	03-HCN_HCN_2.00re	-1.31538	-1.19276	-1.1837	-1.18556	-1.16325	-1.16374	-1.16607	-1.16245	-1.15893	03-HCN_HCN_2.00re	-1.33472	-1.24823	-1.22813	-1.21651	-1.21845	-1.21474		-1.32264	-1.21993	-1.21349	-1.19511	-1.19738	-1.19398		-1.31162	-1.19315	-1.18938	-1.16855
04-HF_HF_0.90re	-6.34729	-6.92531	-6.3404	-6.52138	-6.48897	-6.4954	-6.48773	-6.48568	0.00124115	04-HF_HF_0.90re	-5.58064	-6.76254	-6.08459	-6.28559	-6.2599	-6.26309	-6.25825	-6.25844	0.00164952	-0.000184429	04-HF_HF_0.90re	-3.56261	-4.8224	-4.61382	-4.4776	-4.74226	-4.7307	-4.72124	-4.72153	-4.73069	04-HF_HF_0.90re	-3.17111	-3.91434	-3.74766	-3.99041	-3.9664	-3.97257		-2.94842	-3.93782	-3.83492	-4.04593	-4.02621	-4.03744		-3.18297	-4.37186	-4.15794	-4.40441
04-HF_HF_0.95re	-6.75413	-7.37731	-6.88205	-7.04067	-7.00866	-7.01574	-7.00904	-7.00786	-0.000384985	04-HF_HF_0.95re	-6.0849	-7.17814	-6.60389	-6.77851	-6.75369	-6.7574	-6.75338	-6.75427	0.000306103	-0.000887974	04-HF_HF_0.95re	-4.20336	-5.30727	-5.10722	-5.00819	-5.23885	-5.22653	-5.219	-5.21941	-5.22784	04-HF_HF_0.95re	-3.82703	-4.42183	-4.29351	-4.49823	-4.47801	-4.48365		-3.57854	-4.40688	-4.33095	-4.5117	-4.49467	-4.50509		-3.80698	-4.80573	-4.62343	-4.83575
04-HF_HF_1.00re	-6.79994	-7.43402	-7.01349	-7.15194	-7.12066	-7.12825	-7.12235	-7.12156	-0.00169557	04-HF_HF_1.00re	-6.2052	-7.2082	-6.71977	-6.8708	-6.847	-6.85116	-6.8477	-6.84885	-0.000706871	-0.00114905	04-HF_HF_1.00re	-4.47729	-5.43416	-5.24362	-5.17416	-5.37264	-5.36	-5.35422	-5.35451	-5.36195	04-HF_HF_1.00re	-4.09703	-4.56978	-4.46964	-4.64028	-4.62354	-4.62845		-3.85277	-4.54061	-4.48546	-4.63847	-4.62399	-4.63339		-4.06639	-4.8985	-4.74276	-4.92334
04-HF_HF_1.05re	-6.62217	-7.24299	-6.88499	-7.00522	-6.97502	-6.98293	-6.9777	-6.97703	-0.00268545	04-HF_HF_1.05re	-6.08631	-6.99927	-6.58231	-6.71227	-6.68964	-6.69415	-6.69107	-6.69222	-0.00142983	-0.00114723	04-HF_HF_1.05re	-4.51449	-5.33352	-5.15336	-5.10715	-5.27567	-5.26306	-5.25883	-5.25886	-5.26521	04-HF_HF_1.05re	-4.12979	-4.50448	-4.4249	-4.56578	-4.55214	-4.55622		-3.90482	-4.46917	-4.42948	-4.55756	-4.54541	-4.55369		-4.0967	-4.78434	-4.65072	-4.80246
04-HF_HF_1.10re	-6.31332	-6.9049	-6.59786	-6.70204	-6.67325	-6.68127	-6.6766	-6.6759	-0.00334605	04-HF_HF_1.10re	-5.82523	-6.6519	-6.29319	-6.40478	-6.38348	-6.38817	-6.38537	-6.38638	-0.00188647	-0.00101226	04-HF_HF_1.10re	-4.40308	-5.09746	-4.92831	-4.89954	-5.04135	-5.02908	-5.02615	-5.02588	-5.03114	04-HF_HF_1.10re	-4.0224	-4.32069	-4.25593	-4.37211	-4.36109	-4.36437		-3.81976	-4.27874	-4.24984	-4.3564	-4.34631	-4.35344		-3.98789	-4.55478	-4.43904	-4.56571
04-HF_HF_1.25re	-5.05368	-5.50861	-5.30805	-5.37349	-5.35061	-5.35781	-5.3544	-5.35357	-0.00378691	04-HF_HF_1.25re	-4.67982	-5.26746	-5.03169	-5.09993	-5.08345	-5.0879	-5.08559	-5.08607	-0.00213281	-0.000483317	04-HF_HF_1.25re	-3.67607	-4.0703	-3.93638	-3.93635	-4.01614	-4.00606	-4.00572	-4.00458	-4.00708	04-HF_HF_1.25re	-3.34921	-3.4995	-3.46153	-3.52736	-3.52199	-3.52329		-3.19976	-3.42711	-3.41369	-3.47196	-3.46652	-3.47051		-3.31876	-3.62755	-3.54941	-3.61937
04-HF_HF_1.50re	-3.10609	-3.31278	-3.20439	-3.2296	-3.21815	-3.22216	-3.22022	-3.21965	-0.00206736	04-HF_HF_1.50re	-2.86783	-3.139	-3.01339	-3.03804	-3.02999	-3.03264	-3.03098	-3.03103	-0.000987759	-5.4444e-05	04-HF_HF_1.50re	-2.40018	-2.5287	-2.44922	-2.45548	-2.48126	-2.47633	-2.47713	-2.47538	-2.47572	04-HF_HF_1.50re	-2.17744	-2.22605	-2.20593	-2.23464	-2.23357	-2.23316		-2.10783	-2.14724	-2.14009	-2.15743	-2.15562	-2.15657		-2.19766	-2.29071	-2.24837	-2.27003
04-HF_HF_2.00re	-1.19157	-1.1639	-1.13195	-1.13158	-1.1309	-1.13128	-1.13084	-1.13052	6.23418e-05	04-HF_HF_2.00re	-1.07938	-1.07823	-1.04316	-1.04094	-1.04055	-1.04094	-1.04035	-1.04005	0.000198531	0.000298567	04-HF_HF_2.00re	-1.00881	-0.977614	-0.966345	-0.962354	-0.957457	-0.958027	-0.958186	-0.95726	-0.957083	04-HF_HF_2.00re	-0.984683	-0.980973	-0.970295	-0.975881	-0.976044	-0.975114		-0.949275	-0.915047	-0.912411	-0.911035	-0.910715	-0.910358		-0.981536	-0.956278	-0.945704	-0.942848
05-NH3_NH3_0.90re	-3.33512	-5.23376	-5.00661	-5.23349	-5.20132	-5.19673	-5.208	-5.22197	-0.00667737	05-NH3_NH3_0.90re	-2.44659	-4.72873	-4.20922	-4.4669	-4.45706	-4.44447	-4.45944	-4.47955	-0.00237926	-0.0201162	05-NH3_NH3_0.90re	-1.28792	-3.81342	-3.42058	-3.24205	-3.60937	-3.60216	-3.58143	-3.5927	-3.61857	05-NH3_NH3_0.90re	-0.456754	-2.46567	-2.03883	-2.33817	-2.32548	-2.33655		-0.458454	-2.77809	-2.3662	-2.71321	-2.69263	-2.70399		-0.79611	-3.30867	-2.80026	-3.17579
05-NH3_NH3_0.95re	-3.72039	-5.41115	-5.22967	-5.42642	-5.39727	-5.39345	-5.40283	-5.41525	-0.00556449	05-NH3_NH3_0.95re	-2.92785	-4.91462	-4.47545	-4.6971	-4.68817	-4.67742	-4.69012	-4.70778	-0.00195412	-0.0176566	05-NH3_NH3_0.95re	-1.88969	-4.0189	-3.67898	-3.53212	-3.84439	-3.83763	-3.82011	-3.82977	-3.85191	05-NH3_NH3_0.95re	-1.11473	-2.81224	-2.45935	-2.71428	-2.70351	-2.7134		-1.11019	-3.05023	-2.71249	-3.00763	-2.99006	-3.00026		-1.42323	-3.53615	-3.10958	-3.42928
05-NH3_NH3_1.00re	-3.86141	-5.3627	-5.21571	-5.38536	-5.35917	-5.35603	-5.36374	-5.3748	-0.00456399	05-NH3_NH3_1.00re	-3.1514	-4.8813	-4.50745	-4.69731	-4.68928	-4.68015	-4.69078	-4.7063	-0.0015063	-0.0155146	05-NH3_NH3_1.00re	-2.22594	-4.02306	-3.72603	-3.60601	-3.87115	-3.86485	-3.8501	-3.85823	-3.87718	05-NH3_NH3_1.00re	-1.51037	-2.94812	-2.65464	-2.87185	-2.86274	-2.87148		-1.49704	-3.12092	-2.84232	-3.09311	-3.07814	-3.08717		-1.78714	-3.56526	-3.2051	-3.47682
05-NH3_NH3_1.05re	-3.83235	-5.16089	-5.03986	-5.18522	-5.16191	-5.15935	-5.16559	-5.17547	-0.00368003	05-NH3_NH3_1.05re	-3.19598	-4.70126	-4.38091	-4.54272	-4.53558	-4.52787	-4.53665	-4.55029	-0.00107563	-0.0136399	05-NH3_NH3_1.05re	-2.37425	-3.89526	-3.63328	-3.53577	-3.76093	-3.7551	-3.74272	-3.74946	-3.76569	05-NH3_NH3_1.05re	-1.71833	-2.94002	-2.69453	-2.87985	-2.87217	-2.87982		-1.69571	-3.05858	-2.82696	-3.04017	-3.02744	-3.03535		-1.96482	-3.46338	-3.15722	-3.38797
05-NH3_NH3_1.10re	-3.69266	-4.86446	-4.76251	-4.88636	-4.8658	-4.86373	-4.86872	-4.87757	-0.0029165	05-NH3_NH3_1.10re	-3.12205	-4.4315	-4.15467	-4.29199	-4.2857	-4.27921	-4.28638	-4.29838	-0.000681261	-0.0120031	05-NH3_NH3_1.10re	-2.39504	-3.68973	-3.45642	-3.37727	-3.56904	-3.56368	-3.55326	-3.55879	-3.57274	05-NH3_NH3_1.10re	-1.79567	-2.83946	-2.63232	-2.79103	-2.78456	-2.79123		-1.76548	-2.91584	-2.72105	-2.9029	-2.89206	-2.89892		-2.01556	-3.28345	-3.02081	-3.21709
05-NH3_NH3_1.25re	-2.95442	-3.72546	-3.65763	-3.72986	-3.71679	-3.71575	-3.71802	-3.72427	-0.00122262	05-NH3_NH3_1.25re	-2.55194	-3.3908	-3.2087	-3.28835	-3.2844	-3.28072	-3.28421	-3.29222	0.000188171	-0.00800805	05-NH3_NH3_1.25re	-2.07681	-2.89254	-2.72262	-2.68093	-2.80013	-2.79613	-2.78999	-2.79271	-2.80163	05-NH3_NH3_1.25re	-1.62595	-2.29325	-2.16407	-2.26564	-2.2618	-2.26611		-1.58568	-2.29241	-2.17052	-2.28424	-2.27756	-2.28184		-1.78372	-2.56085	-2.38874	-2.50959
05-NH3_NH3_1.50re	-1.63635	-1.94826	-1.90966	-1.93226	-1.9279	-1.92759	-1.9279	-1.93086	2.70457e-07	05-NH3_NH3_1.50re	-1.42991	-1.77343	-1.68693	-1.71215	-1.71097	-1.70979	-1.71037	-1.71384	0.000599125	-0.00347099	05-NH3_NH3_1.50re	-1.29414	-1.68733	-1.58706	-1.57225	-1.62628	-1.62418	-1.62169	-1.62204	-1.62625	05-NH3_NH3_1.50re	-1.03915	-1.39463	-1.32732	-1.38127	-1.37959	-1.38164		-0.994096	-1.33077	-1.26741	-1.3216	-1.31857	-1.32038		-1.12229	-1.49001	-1.39575	-1.45161
05-NH3_NH3_2.00re	-0.316635	-0.338861	-0.332276	-0.332719	-0.332745	-0.332691	-0.332692	-0.333004	5.26738e-05	05-NH3_NH3_2.00re	-0.282263	-0.318417	-0.305716	-0.306478	-0.306603	-0.306521	-0.306465	-0.306811	0.000138429	-0.000346258	05-NH3_NH3_2.00re	-0.341023	-0.420938	-0.398795	-0.394802	-0.403716	-0.403544	-0.403178	-0.402881	-0.403599	05-NH3_NH3_2.00re	-0.342193	-0.475426	-0.451363	-0.470912	-0.470434	-0.470943		-0.301646	-0.403012	-0.380165	-0.396438	-0.395648	-0.396053		-0.33877	-0.435221	-0.405806	-0.419187
06-methane_HF_0.90re	0.170952	-0.71529	-0.502996	-0.643068	-0.623583	-0.627587	-0.633926	-0.635533	-0.0103427	06-methane_HF_0.90re	0.13552	-1.32903	-1.00822	-1.17616	-1.1602	-1.16087	-1.16805	-1.17223	-0.0078449	-0.00418676	06-methane_HF_0.90re	0.475136	-1.55977	-1.75549	-1.2126	-1.5232	-1.50326	-1.49534	-1.50712	-1.52026	06-methane_HF_0.90re	0.748528	-0.911219	-0.604104	-0.852338	-0.847113	-0.855679		0.755215	-1.32201	-1.03891	-1.34809	-1.33651	-1.35163		0.685339	-1.43635	-1.09716	-1.41868
06-methane_HF_0.95re	-0.539684	-1.30464	-1.14338	-1.26017	-1.24454	-1.24756	-1.2535	-1.25511	-0.00895729	06-methane_HF_0.95re	-0.556732	-1.76803	-1.52103	-1.65941	-1.64651	-1.64688	-1.65341	-1.65703	-0.00689766	-0.00362765	06-methane_HF_0.95re	-0.183081	-1.84836	-1.34575	-1.56891	-1.82769	-1.81009	-1.80377	-1.81402	-1.82494	06-methane_HF_0.95re	0.114473	-1.23636	-0.995902	-1.2017	-1.19748	-1.20526		0.0689315	-1.61917	-1.39652	-1.65231	-1.64276	-1.65599		-0.000267094	-1.71959	-1.44851	-1.71467
06-methane_HF_1.00re	-0.930969	-1.57519	-1.45425	-1.55066	-1.53828	-1.54051	-1.54595	-1.54735	-0.00766875	06-methane_HF_1.00re	-0.925031	-1.91967	-1.73068	-1.84383	-1.83353	-1.83366	-1.83948	-1.84251	-0.00595084	-0.0030282	06-methane_HF_1.00re	-0.542421	-1.90228	-1.67218	-1.6759	-1.89036	-1.87495	-1.86998	-1.87871	-1.88762	06-methane_HF_1.00re	-0.26118	-1.36272	-1.173	-1.3435	-1.34019	-1.34708		-0.317863	-1.69003	-1.51381	-1.72462	-1.71683	-1.72817		-0.384915	-1.77998	-1.56191	-1.78141
06-methane_HF_1.05re	-1.11149	-1.64432	-1.55434	-1.63323	-1.62353	-1.62515	-1.63003	-1.63117	-0.00650008	06-methane_HF_1.05re	-1.08334	-1.89641	-1.75214	-1.84405	-1.83593	-1.83588	-1.84098	-1.84346	-0.00504727	-0.00247697	06-methane_HF_1.05re	-0.713461	-1.82475	-1.70062	-1.6396	-1.81673	-1.80331	-1.79946	-1.80676	-1.81397	06-methane_HF_1.05re	-0.467906	-1.37167	-1.21996	-1.36131	-1.35882	-1.36477		-0.514415	-1.63329	-1.49211	-1.66557	-1.65927	-1.66883		-0.578367	-1.71502	-1.53753	-1.71823
06-methane_HF_1.10re	-1.15158	-1.5847	-1.51831	-1.5824	-1.57487	-1.57603	-1.58033	-1.58117	-0.00546333	06-methane_HF_1.10re	-1.1107	-1.77125	-1.66138	-1.73557	-1.72925	-1.72907	-1.73347	-1.73543	-0.00421987	-0.00195917	06-methane_HF_1.10re	-0.773379	-1.68052	-1.57525	-1.52845	-1.67419	-1.66262	-1.65966	-1.6657	-1.67145	06-methane_HF_1.10re	-0.56726	-1.31114	-1.18869	-1.30585	-1.30404	-1.30911		-0.596962	-1.50948	-1.39567	-1.53798	-1.53293	-1.5409		-0.657573	-1.58503	-1.43958	-1.58793
06-methane_HF_1.25re	-0.887692	-1.10727	-1.07983	-1.11311	-1.10975	-1.11015	-1.11287	-1.11307	-0.0031153	06-methane_HF_1.25re	-0.850655	-1.20024	-1.14994	-1.1879	-1.18509	-1.18479	-1.1874	-1.18827	-0.002309	-0.00087354	06-methane_HF_1.25re	-0.672782	-1.1712	-1.10681	-1.08493	-1.16536	-1.15826	-1.15697	-1.16022	-1.16307	06-methane_HF_1.25re	-0.548642	-0.974485	-0.905405	-0.972701	-0.9722	-0.975138		-0.547145	-1.04677	-0.984076	-1.0624	-1.05986	-1.06426		-0.594705	-1.10671	-1.02326	-1.105
06-methane_HF_1.50re	-0.37411	-0.44027	-0.429666	-0.439894	-0.439205	-0.439231	-0.440299	-0.440347	-0.00109436	06-methane_HF_1.50re	-0.361981	-0.488092	-0.468164	-0.479658	-0.479102	-0.478916	-0.479804	-0.480116	-0.000701643	-0.000312266	06-methane_HF_1.50re	-0.364647	-0.554951	-0.528565	-0.519457	-0.549225	-0.546554	-0.546202	-0.54732	-0.548213	06-methane_HF_1.50re	-0.312018	-0.49011	-0.458616	-0.486756	-0.486896	-0.487969		-0.307008	-0.500853	-0.473573	-0.503942	-0.503129	-0.504676		-0.335447	-0.53772	-0.501575	-0.532669
06-methane_HF_2.00re	-0.0790033	-0.0808417	-0.0770165	-0.0775642	-0.0776568	-0.0776339	-0.0777595	-0.0778177	-0.000102679	06-methane_HF_2.00re	-0.0803717	-0.0987552	-0.0925977	-0.0931443	-0.0931991	-0.0931812	-0.093228	-0.0933054	-2.88441e-05	-7.74403e-05	06-methane_HF_2.00re	-0.0912005	-0.119412	-0.116319	-0.112087	-0.115927	-0.11579	-0.115726	-0.115876	-0.115967	06-methane_HF_2.00re	-0.0924511	-0.129625	-0.121118	-0.127468	-0.12755	-0.127709		-0.0929097	-0.13066	-0.12353	-0.129521	-0.129396	-0.129621		-0.096299	-0.132428	-0.124785	-0.129991
07-NH3_CH4_0.90re	-0.600944	-1.62601	-1.60565	-1.76091	-1.74211	-1.73956	-1.74911	-1.75223	-0.00699406	07-NH3_CH4_0.90re	-0.525689	-1.83649	-1.65178	-1.82961	-1.82383	-1.8161	-1.82737	-1.83606	-0.003538	-0.00869303	07-NH3_CH4_0.90re	0.0577999	-1.24036	-1.09788	-0.989322	-1.1934	-1.19034	-1.17818	-1.19023	-1.20401	07-NH3_CH4_0.90re	0.545636	-0.599579	-0.440887	-0.624925	-0.617357	-0.629011		0.652542	-0.527064	-0.387629	-0.582474	-0.570219	-0.584189		0.431025	-0.839241	-0.631938	-0.839176
07-NH3_CH4_0.95re	-0.877535	-1.82201	-1.82407	-1.95699	-1.93965	-1.93759	-1.94541	-1.94895	-0.00576088	07-NH3_CH4_0.95re	-0.835566	-1.97234	-1.82436	-1.97472	-1.96931	-1.96288	-1.9723	-1.98039	-0.00298513	-0.00809359	07-NH3_CH4_0.95re	-0.286928	-1.31616	-1.19629	-1.11431	-1.27846	-1.27567	-1.26597	-1.27581	-1.2871	07-NH3_CH4_0.95re	0.142792	-0.804191	-0.682959	-0.835404	-0.829216	-0.839212		0.239825	-0.691365	-0.586558	-0.743725	-0.733839	-0.745515		0.0384908	-0.971343	-0.806613	-0.973559
07-NH3_CH4_1.00re	-1.02485	-1.88409	-1.89457	-2.00664	-1.99093	-1.98931	-1.99553	-1.99941	-0.00460582	07-NH3_CH4_1.00re	-0.999127	-1.98188	-1.85766	-1.98321	-1.97824	-1.97296	-1.98059	-1.98812	-0.00234553	-0.00753466	07-NH3_CH4_1.00re	-0.461135	-1.28614	-1.1829	-1.12147	-1.25454	-1.25198	-1.24422	-1.25223	-1.26155	07-NH3_CH4_1.00re	-0.0870119	-0.877792	-0.783426	-0.910533	-0.905467	-0.914		0.00100171	-0.741597	-0.661013	-0.788271	-0.780282	-0.790118		-0.18162	-0.989122	-0.856213	-0.990899
07-NH3_CH4_1.05re	-1.08612	-1.85359	-1.86341	-1.956	-1.94211	-1.94089	-1.94566	-1.94973	-0.00354958	07-NH3_CH4_1.05re	-1.06648	-1.90805	-1.79971	-1.90269	-1.89823	-1.89397	-1.89993	-1.90686	-0.00169751	-0.00692762	07-NH3_CH4_1.05re	-0.538424	-1.20834	-1.11712	-1.07137	-1.18014	-1.17779	-1.17154	-1.17803	-1.18577	07-NH3_CH4_1.05re	-0.21015	-0.874077	-0.799135	-0.905489	-0.901348	-0.908588		-0.131263	-0.728626	-0.665168	-0.768476	-0.762016	-0.770173		-0.295772	-0.943399	-0.834877	-0.943458
07-NH3_CH4_1.10re	-1.08456	-1.75608	-1.76059	-1.83545	-1.82353	-1.82263	-1.82616	-1.83022	-0.00263663	07-NH3_CH4_1.10re	-1.06526	-1.77747	-1.68092	-1.76381	-1.75993	-1.75655	-1.76105	-1.76729	-0.00112078	-0.00624457	07-NH3_CH4_1.10re	-0.56189	-1.11483	-1.03221	-0.998252	-1.08811	-1.08593	-1.08088	-1.08607	-1.09258	07-NH3_CH4_1.10re	-0.268058	-0.828846	-0.768039	-0.857503	-0.854114	-0.860238		-0.197102	-0.682724	-0.631447	-0.715798	-0.710558	-0.717296		-0.343673	-0.865741	-0.776075	-0.86381
07-NH3_CH4_1.25re	-0.835842	-1.21684	-1.20412	-1.23789	-1.23181	-1.2315	-1.23265	-1.23565	-0.000839354	07-NH3_CH4_1.25re	-0.811982	-1.19743	-1.13179	-1.16921	-1.16718	-1.1657	-1.16724	-1.17108	-5.36916e-05	-0.00384069	07-NH3_CH4_1.25re	-0.502355	-0.832811	-0.767698	-0.75401	-0.806037	-0.804382	-0.801686	-0.804107	-0.808053	07-NH3_CH4_1.25re	-0.276568	-0.622276	-0.586171	-0.641052	-0.639182	-0.642809		-0.218499	-0.491039	-0.460609	-0.507936	-0.505083	-0.508828		-0.317818	-0.600599	-0.546352	-0.593568
07-NH3_CH4_1.50re	-0.279547	-0.360254	-0.350473	-0.355784	-0.354935	-0.354847	-0.355018	-0.355812	-8.31061e-05	07-NH3_CH4_1.50re	-0.266885	-0.35989	-0.339115	-0.345399	-0.345185	-0.344874	-0.345039	-0.345985	0.000146272	-0.000945955	07-NH3_CH4_1.50re	-0.287604	-0.425701	-0.390626	-0.386381	-0.405544	-0.404856	-0.403989	-0.404415	-0.405972	07-NH3_CH4_1.50re	-0.179479	-0.343605	-0.324177	-0.350071	-0.349283	-0.350708		-0.132354	-0.251751	-0.235597	-0.255965	-0.254826	-0.256293		-0.1947	-0.316181	-0.286451	-0.305635
07-NH3_CH4_2.00re	-0.0296789	-0.032169	-0.0310394	-0.0311708	-0.0312197	-0.0311937	-0.0312466	-0.0312923	-2.69176e-05	07-NH3_CH4_2.00re	-0.0282267	-0.0369162	-0.0347828	-0.035059	-0.0351159	-0.0350691	-0.0350995	-0.0351682	1.63347e-05	-6.86652e-05	07-NH3_CH4_2.00re	-0.0368547	-0.0529181	-0.0508152	-0.0489453	-0.0508177	-0.050851	-0.0507439	-0.050808	-0.0509443	07-NH3_CH4_2.00re	-0.0475114	-0.0785956	-0.0739553	-0.0787515	-0.0785877	-0.0788148		-0.0407368	-0.0686119	-0.0634354	-0.0681462	-0.0679042	-0.068175		-0.0442242	-0.0662166	-0.0606338	-0.0637079
08-methane_water_0.90re	-0.686942	-1.60416	-1.49572	-1.61851	-1.59671	-1.59951	-1.60255	-1.6039	-0.00584177	08-methane_water_0.90re	-0.52183	-1.68691	-1.50723	-1.65005	-1.63822	-1.63602	-1.64105	-1.64582	-0.00282654	-0.00476499	08-methane_water_0.90re	0.0535994	-1.09501	-0.922208	-0.865659	-1.0427	-1.03355	-1.02739	-1.03318	-1.04169	08-methane_water_0.90re	0.468732	-0.537361	-0.396721	-0.553766	-0.550843	-0.557292		0.550899	-0.478068	-0.356777	-0.518416	-0.510836	-0.519604		0.383096	-0.72803	-0.541588	-0.714515
08-methane_water_0.95re	-0.903151	-1.73003	-1.64283	-1.74649	-1.72743	-1.73003	-1.73241	-1.73395	-0.00498211	08-methane_water_0.95re	-0.776331	-1.78548	-1.63694	-1.75681	-1.74651	-1.74483	-1.74895	-1.75334	-0.00243821	-0.00438888	08-methane_water_0.95re	-0.260187	-1.1776	-1.02912	-0.989854	-1.13231	-1.1244	-1.11968	-1.12422	-1.13106	08-methane_water_0.95re	0.107842	-0.723274	-0.614503	-0.744987	-0.742891	-0.748272		0.190691	-0.624673	-0.532291	-0.662315	-0.656339	-0.663642		0.0382423	-0.845804	-0.696655	-0.835539
08-methane_water_1.00re	-0.997978	-1.73184	-1.65742	-1.74352	-1.72713	-1.72948	-1.7313	-1.73305	-0.00417573	08-methane_water_1.00re	-0.895539	-1.76223	-1.63568	-1.7349	-1.72608	-1.72481	-1.72808	-1.73215	-0.00200607	-0.0040674	08-methane_water_1.00re	-0.41728	-1.15649	-1.02776	-1.00113	-1.11636	-1.10953	-1.10592	-1.10944	-1.11497	08-methane_water_1.00re	-0.0969569	-0.789871	-0.70397	-0.813196	-0.811751	-0.816201		-0.0152527	-0.664771	-0.592936	-0.697654	-0.692957	-0.698976		-0.154471	-0.860772	-0.739652	-0.851277
08-methane_water_1.05re	-1.01261	-1.65152	-1.5849	-1.65516	-1.64137	-1.64345	-1.6448	-1.64667	-0.00343471	08-methane_water_1.05re	-0.926813	-1.66234	-1.55211	-1.63295	-1.62554	-1.6246	-1.62711	-1.63085	-0.00157536	-0.00373493	08-methane_water_1.05re	-0.481655	-1.08433	-0.97184	-0.954049	-1.04802	-1.04213	-1.03936	-1.04207	-1.04656	08-methane_water_1.05re	-0.204559	-0.786489	-0.71699	-0.809056	-0.808108	-0.811759		-0.125898	-0.646667	-0.589591	-0.674228	-0.670534	-0.675468		-0.252734	-0.819882	-0.720091	-0.810014
08-methane_water_1.10re	-0.974327	-1.5183	-1.45744	-1.51353	-1.50223	-1.50401	-1.50499	-1.50691	-0.00276337	08-methane_water_1.10re	-0.900791	-1.51501	-1.41841	-1.48294	-1.47687	-1.47619	-1.47805	-1.48143	-0.00118148	-0.00337275	08-methane_water_1.10re	-0.494731	-0.991157	-0.892201	-0.880658	-0.957816	-0.952743	-0.950614	-0.952655	-0.95633	08-methane_water_1.10re	-0.255075	-0.746215	-0.68885	-0.766799	-0.766225	-0.76919		-0.179815	-0.599742	-0.553539	-0.622189	-0.619285	-0.623305		-0.294053	-0.751133	-0.668064	-0.740593
08-methane_water_1.25re	-0.69708	-0.986107	-0.94273	-0.967724	-0.962559	-0.963448	-0.963837	-0.965357	-0.0012786	08-methane_water_1.25re	-0.651556	-0.972332	-0.911202	-0.940184	-0.937417	-0.937146	-0.937801	-0.939934	-0.000384065	-0.00213277	08-methane_water_1.25re	-0.41625	-0.707391	-0.638719	-0.636226	-0.680305	-0.677104	-0.676123	-0.676871	-0.678934	08-methane_water_1.25re	-0.258818	-0.562713	-0.527136	-0.575852	-0.575873	-0.577355		-0.191262	-0.422822	-0.395624	-0.433888	-0.432449	-0.434599		-0.26991	-0.518986	-0.468471	-0.507696
08-methane_water_1.50re	-0.236819	-0.295653	-0.281745	-0.28602	-0.285386	-0.285476	-0.285684	-0.286163	-0.000297397	08-methane_water_1.50re	-0.222866	-0.29942	-0.280718	-0.285862	-0.285564	-0.285447	-0.2856	-0.286194	-3.5571e-05	-0.000594354	08-methane_water_1.50re	-0.224509	-0.341341	-0.309693	-0.308679	-0.324853	-0.323736	-0.323451	-0.32348	-0.324246	08-methane_water_1.50re	-0.161771	-0.303263	-0.284096	-0.306445	-0.306573	-0.306909		-0.114116	-0.211872	-0.198259	-0.21451	-0.214024	-0.214798		-0.156379	-0.260124	-0.235292	-0.251148
08-methane_water_2.00re	-0.0318896	-0.0338345	-0.0325267	-0.0327193	-0.0327677	-0.0327458	-0.0328176	-0.0328675	-4.98638e-05	08-methane_water_2.00re	-0.0305026	-0.0384245	-0.0362292	-0.0365061	-0.0365533	-0.0365185	-0.0365625	-0.036624	-9.19239e-06	-6.14828e-05	08-methane_water_2.00re	-0.0356435	-0.0499175	-0.0479393	-0.0462736	-0.047995	-0.0479977	-0.0479351	-0.0479798	-0.0480666	08-methane_water_2.00re	-0.0434758	-0.0699548	-0.0652656	-0.0692696	-0.0692672	-0.0692974		-0.0354229	-0.0572728	-0.0532744	-0.0568891	-0.056799	-0.0569212		-0.0388986	-0.0575757	-0.0530157	-0.0556581
09-formaldehyde_formaldehyde_0.90re	-0.238784	-1.26304	-0.535621	-1.42934	-1.2348	-1.23312	-1.13815	-1.16154	0.0966477	09-formaldehyde_formaldehyde_0.90re	-0.238279	-2.77293	-1.79959	-2.55849	-2.41617	-2.40021	-2.31959	-2.36992	0.0965821	-0.0503291	09-formaldehyde_formaldehyde_0.90re	0.861188	-2.97871	-1.85598	-1.78047	-2.69329	-2.57927	-2.5482	-2.49036	-2.55972	09-formaldehyde_formaldehyde_0.90re	0.864168	-2.93513	-1.88281	-2.73536	-2.70756	-2.63827		1.21454	-3.23289	-2.12166	-3.00258	-2.96686	-2.9158		1.13641	-3.20113	-2.01412	-2.88583
09-formaldehyde_formaldehyde_0.95re	-2.87683	-3.45874	-3.00605	-3.67576	-3.528	-3.5267	-3.4481	-3.46159	0.0798995	09-formaldehyde_formaldehyde_0.95re	-2.75513	-4.41989	-3.77321	-4.31692	-4.21258	-4.20066	-4.1328	-4.16802	0.0797756	-0.03522	09-formaldehyde_formaldehyde_0.95re	-1.67096	-4.19986	-3.45828	-3.39815	-4.03605	-3.95704	-3.93482	-3.88527	-3.93196	09-formaldehyde_formaldehyde_0.95re	-1.62911	-4.26009	-3.56836	-4.19352	-4.17255	-4.11539		-1.30593	-4.35163	-3.62177	-4.25528	-4.22886	-4.18546		-1.37445	-4.28788	-3.49762	-4.1155
09-formaldehyde_formaldehyde_1.00re	-4.10523	-4.37388	-4.10546	-4.60732	-4.4942	-4.49276	-4.42771	-4.4353	0.0664908	09-formaldehyde_formaldehyde_1.00re	-3.90097	-4.9631	-4.5381	-4.9258	-4.84859	-4.83944	-4.78252	-4.80757	0.066075	-0.0250508	09-formaldehyde_formaldehyde_1.00re	-2.91305	-4.53334	-4.04358	-4.00506	-4.44827	-4.39254	-4.37677	-4.33462	-4.36561	09-formaldehyde_formaldehyde_1.00re	-2.83843	-4.63535	-4.1899	-4.64744	-4.63166	-4.58448		-2.54902	-4.59643	-4.12808	-4.58093	-4.56144	-4.52466		-2.60672	-4.52438	-4.00727	-4.44182
09-formaldehyde_formaldehyde_1.05re	-4.51843	-4.56339	-4.41305	-4.7898	-4.70266	-4.70065	-4.64636	-4.65074	0.0562928	09-formaldehyde_formaldehyde_1.05re	-4.24385	-4.88544	-4.60889	-4.88399	-4.82636	-4.81896	-4.77105	-4.78932	0.0553146	-0.0182754	09-formaldehyde_formaldehyde_1.05re	-3.39543	-4.40637	-4.078	-4.06043	-4.36908	-4.32871	-4.31746	-4.28152	-4.30205	09-formaldehyde_formaldehyde_1.05re	-3.29618	-4.51014	-4.22721	-4.56307	-4.55116	-4.51187		-3.04033	-4.39558	-4.10069	-4.42459	-4.41013	-4.37884		-3.09419	-4.33335	-3.99869	-4.30401
09-formaldehyde_formaldehyde_1.10re	-4.49021	-4.36639	-4.29259	-4.57351	-4.50673	-4.50386	-4.45828	-4.46091	0.0484545	09-formaldehyde_formaldehyde_1.10re	-4.15329	-4.48871	-4.31487	-4.50634	-4.46352	-4.45718	-4.41676	-4.4303	0.04676	-0.0135415	09-formaldehyde_formaldehyde_1.10re	-3.46591	-4.06548	-3.84209	-3.84192	-4.056	-4.02615	-4.01807	-3.98731	-4.00082	09-formaldehyde_formaldehyde_1.10re	-3.34783	-4.14803	-3.97287	-4.21873	-4.20968	-4.17667		-3.12663	-3.99707	-3.81792	-4.04836	-4.0376	-4.01088		-3.18233	-3.95336	-3.74181	-3.95464
09-formaldehyde_formaldehyde_1.25re	-3.40982	-2.98002	-3.018	-3.12542	-3.09821	-3.09258	-3.06492	-3.06523	0.0332893	09-formaldehyde_formaldehyde_1.25re	-2.99401	-2.81837	-2.80881	-2.85772	-2.84212	-2.83692	-2.81242	-2.81783	0.0296991	-0.00540818	09-formaldehyde_formaldehyde_1.25re	-2.7842	-2.7969	-2.72043	-2.74681	-2.81189	-2.79904	-2.79578	-2.77575	-2.77923	09-formaldehyde_formaldehyde_1.25re	-2.65332	-2.80635	-2.77936	-2.87367	-2.86941	-2.84864		-2.52318	-2.66232	-2.64295	-2.72128	-2.71666	-2.69943		-2.58349	-2.66551	-2.62887	-2.6944
09-formaldehyde_formaldehyde_1.50re	-1.66398	-1.18377	-1.26657	-1.28211	-1.27804	-1.27196	-1.25887	-1.2577	0.0191695	09-formaldehyde_formaldehyde_1.50re	-1.36387	-1.02959	-1.0928	-1.07952	-1.07845	-1.07445	-1.06319	-1.06385	0.0152674	-0.000664988	09-formaldehyde_formaldehyde_1.50re	-1.5127	-1.29945	-1.30508	-1.3272	-1.31824	-1.3163	-1.31493	-1.30459	-1.30391	09-formaldehyde_formaldehyde_1.50re	-1.48155	-1.36178	-1.38341	-1.3991	-1.39734	-1.38639		-1.43208	-1.29269	-1.32393	-1.32829	-1.32684	-1.31757		-1.47512	-1.31233	-1.33738	-1.33461
09-formaldehyde_formaldehyde_2.00re	-0.574284	-0.356892	-0.399077	-0.398917	-0.398696	-0.395983	-0.391436	-0.390733	0.00726081	09-formaldehyde_formaldehyde_2.00re	-0.45234	-0.287933	-0.323712	-0.312995	-0.313496	-0.311816	-0.308048	-0.307936	0.00544795	0.000112775	09-formaldehyde_formaldehyde_2.00re	-0.49473	-0.346564	-0.371722	-0.378375	-0.363117	-0.364087	-0.363444	-0.360187	-0.359219	09-formaldehyde_formaldehyde_2.00re	-0.539018	-0.43076	-0.449565	-0.445692	-0.444935	-0.440958		-0.526504	-0.409218	-0.432549	-0.423049	-0.422646	-0.419265		-0.517243	-0.386348	-0.414623	-0.401549
10-water-ethene_0.90re	0.172193	-1.0856	-0.570472	-0.805917	-0.798147	-0.789806	-0.80776	-0.818794	-0.00961228	10-water-ethene_0.90re	-0.12945	-2.07846	-1.38305	-1.64599	-1.64523	-1.6317	-1.64077	-1.66023	0.00446572	-0.0194622	10-water-ethene_0.90re	0.20781	-2.61643	-2.13555	-1.80235	-2.21044	-2.2044	-2.18483	-2.18563	-2.2185	10-water-ethene_0.90re	0.411096	-2.17534	-1.47204	-1.86964	-1.86195	-1.86298		0.483511	-2.54126	-1.79178	-2.23131	-2.21163	-2.21292		0.384076	-2.62214	-1.7933	-2.23552
10-water-ethene_0.95re	-0.807834	-1.77032	-1.35061	-1.54221	-1.53878	-1.53133	-1.54685	-1.55483	-0.00806526	10-water-ethene_0.95re	-1.01566	-2.54486	-1.9869	-2.196	-2.19762	-2.18659	-2.1937	-2.2085	0.00392555	-0.0148013	10-water-ethene_0.95re	-0.665126	-2.89464	-2.5146	-2.23169	-2.55898	-2.5556	-2.54003	-2.5403	-2.56656	10-water-ethene_0.95re	-0.487332	-2.5417	-1.97907	-2.30424	-2.29786	-2.29903		-0.407462	-2.81764	-2.21458	-2.57234	-2.55642	-2.5575		-0.512153	-2.89497	-2.22466	-2.58251
10-water-ethene_1.00re	-1.36912	-2.10154	-1.75588	-1.91254	-1.91201	-1.90542	-1.91886	-1.9245	-0.00685723	10-water-ethene_1.00re	-1.50358	-2.70515	-2.2541	-2.42061	-2.42361	-2.41469	-2.4202	-2.4314	0.00341089	-0.0112024	10-water-ethene_1.00re	-1.16546	-2.9224	-2.61861	-2.38021	-2.64217	-2.64055	-2.62829	-2.62806	-2.64898	10-water-ethene_1.00re	-1.01915	-2.65465	-2.20123	-2.46742	-2.46219	-2.46327		-0.926663	-2.84658	-2.3593	-2.65017	-2.63738	-2.63814		-1.0323	-2.92023	-2.37606	-2.66525
10-water-ethene_1.05re	-1.65227	-2.20476	-1.91658	-2.04502	-2.04632	-2.04057	-2.05221	-2.05607	-0.00589049	10-water-ethene_1.05re	-1.73446	-2.67836	-2.31021	-2.44269	-2.44638	-2.43924	-2.44343	-2.45185	0.00294731	-0.00841269	10-water-ethene_1.05re	-1.42444	-2.8067	-2.56138	-2.36142	-2.57051	-2.57006	-2.56051	-2.55985	-2.57643	10-water-ethene_1.05re	-1.30475	-2.60971	-2.24133	-2.45942	-2.45519	-2.45604		-1.20468	-2.73352	-2.33812	-2.5742	-2.56402	-2.56443		-1.30707	-2.80232	-2.35863	-2.59192
10-water-ethene_1.10re	-1.75745	-2.16885	-1.92602	-2.03134	-2.03371	-2.02876	-2.03879	-2.04131	-0.00508846	10-water-ethene_1.10re	-1.80518	-2.54423	-2.24108	-2.34608	-2.34998	-2.34436	-2.34744	-2.35369	0.00253504	-0.00624059	10-water-ethene_1.10re	-1.53008	-2.61386	-2.41438	-2.24743	-2.41361	-2.41393	-2.40658	-2.40557	-2.41864	10-water-ethene_1.10re	-1.42944	-2.47163	-2.17048	-2.34913	-2.34576	-2.34633		-1.32881	-2.54426	-2.22257	-2.41369	-2.40566	-2.40573		-1.42422	-2.60626	-2.24341	-2.43111
10-water-ethene_1.25re	-1.58053	-1.7248	-1.57082	-1.62771	-1.63069	-1.62783	-1.63397	-1.63423	-0.00328052	10-water-ethene_1.25re	-1.58618	-1.92454	-1.7457	-1.79528	-1.79833	-1.796	-1.79672	-1.79894	0.00160846	-0.00222471	10-water-ethene_1.25re	-1.40571	-1.91443	-1.80419	-1.70802	-1.78909	-1.79048	-1.7874	-1.78586	-1.79197	10-water-ethene_1.25re	-1.32851	-1.8629	-1.69189	-1.79023	-1.7887	-1.78854		-1.25408	-1.86282	-1.68593	-1.78632	-1.78257	-1.78192		-1.31869	-1.89795	-1.69503	-1.79158
10-water-ethene_1.50re	-0.995002	-0.969631	-0.89436	-0.91099	-0.912579	-0.911836	-0.913992	-0.913429	-0.00141328	10-water-ethene_1.50re	-0.983425	-1.04616	-0.96533	-0.974165	-0.975317	-0.97542	-0.974555	-0.974482	0.00076276	7.29561e-05	10-water-ethene_1.50re	-0.886501	-1.01407	-0.968372	-0.929057	-0.951381	-0.95271	-0.952358	-0.95085	-0.952268	10-water-ethene_1.50re	-0.833107	-1.01601	-0.940742	-0.978981	-0.97874	-0.978131		-0.801538	-1.00085	-0.928514	-0.963512	-0.962625	-0.961657		-0.836654	-1.00854	-0.925568	-0.956592
10-water-ethene_2.00re	-0.289886	-0.253782	-0.240756	-0.239692	-0.240227	-0.240259	-0.240451	-0.240344	-0.00022409	10-water-ethene_2.00re	-0.27919	-0.272027	-0.257735	-0.254895	-0.255277	-0.255552	-0.25516	-0.254989	0.000116771	0.000171367	10-water-ethene_2.00re	-0.305148	-0.304203	-0.29466	-0.286585	-0.286345	-0.286854	-0.287204	-0.286532	-0.286431	10-water-ethene_2.00re	-0.297408	-0.325157	-0.303586	-0.311279	-0.311342	-0.310862		-0.290524	-0.314213	-0.296776	-0.301792	-0.301871	-0.301342		-0.299286	-0.307599	-0.290082	-0.292554
11_formaldehyde-ethene_0.90re	0.410187	-0.882875	-0.596262	-0.845157	-0.821732	-0.81868	-0.81766	-0.834853	0.00407199	11_formaldehyde-ethene_0.90re	0.120286	-1.73119	-1.27457	-1.54321	-1.52721	-1.51851	-1.50933	-1.53462	0.0178784	-0.025294	11_formaldehyde-ethene_0.90re	0.844671	-1.55577	-1.21884	-0.982928	-1.34292	-1.33757	-1.31935	-1.31372	-1.3513	11_formaldehyde-ethene_0.90re	1.06647	-1.42149	-0.94383	-1.31411	-1.29747	-1.29229		1.26506	-1.42733	-0.905294	-1.29903	-1.27715	-1.27375		1.16926	-1.43555	-0.863308	-1.25789
11_formaldehyde-ethene_0.95re	-0.389205	-1.43824	-1.19452	-1.39772	-1.37837	-1.37621	-1.3748	-1.38951	0.00357338	11_formaldehyde-ethene_0.95re	-0.607851	-2.08737	-1.71259	-1.92671	-1.91381	-1.90729	-1.89881	-1.9197	0.0149997	-0.0208864	11_formaldehyde-ethene_0.95re	0.014538	-1.87519	-1.59794	-1.40902	-1.69759	-1.69323	-1.67912	-1.67367	-1.704	11_formaldehyde-ethene_0.95re	0.243231	-1.75934	-1.37721	-1.68044	-1.66691	-1.66253		0.413557	-1.71997	-1.30318	-1.62201	-1.60442	-1.60137		0.320839	-1.7272	-1.26698	-1.584
11_formaldehyde-ethene_1.00re	-0.822059	-1.66128	-1.45254	-1.6172	-1.6016	-1.6	-1.59836	-1.6109	0.00324243	11_formaldehyde-ethene_1.00re	-0.976019	-2.15039	-1.84156	-2.0108	-2.00059	-1.99575	-1.98795	-2.00513	0.0126343	-0.0171763	11_formaldehyde-ethene_1.00re	-0.461826	-1.95312	-1.72161	-1.57145	-1.80295	-1.79924	-1.78841	-1.78313	-1.80761	11_formaldehyde-ethene_1.00re	-0.230446	-1.84087	-1.53348	-1.78135	-1.7704	-1.76658		-0.087013	-1.77961	-1.44544	-1.70348	-1.68941	-1.68657		-0.175641	-1.78682	-1.41478	-1.66922
11_formaldehyde-ethene_1.05re	-1.02237	-1.67951	-1.50079	-1.63275	-1.62059	-1.61933	-1.61757	-1.62817	0.00302254	11_formaldehyde-ethene_1.05re	-1.12032	-2.04132	-1.78705	-1.91915	-1.91129	-1.90775	-1.90063	-1.91462	0.0106634	-0.0139936	11_formaldehyde-ethene_1.05re	-0.712915	-1.89089	-1.69539	-1.57696	-1.76246	-1.75922	-1.751	-1.74589	-1.76563	11_formaldehyde-ethene_1.05re	-0.482666	-1.77534	-1.52703	-1.7291	-1.72029	-1.71687		-0.364193	-1.70758	-1.43885	-1.64739	-1.63618	-1.63341		-0.449081	-1.71644	-1.4145	-1.61836
11_formaldehyde-ethene_1.10re	-1.07616	-1.57801	-1.42585	-1.53047	-1.52135	-1.52027	-1.51849	-1.52734	0.00286601	11_formaldehyde-ethene_1.10re	-1.12896	-1.84163	-1.6329	-1.73472	-1.72887	-1.7263	-1.71986	-1.73114	0.00901062	-0.0112795	11_formaldehyde-ethene_1.10re	-0.820679	-1.75361	-1.58681	-1.49392	-1.64256	-1.63969	-1.63352	-1.6286	-1.64453	11_formaldehyde-ethene_1.10re	-0.594721	-1.63311	-1.43134	-1.59604	-1.58899	-1.58587		-0.498878	-1.5682	-1.35106	-1.51975	-1.51086	-1.50828		-0.580789	-1.58035	-1.33391	-1.49743
11_formaldehyde-ethene_1.25re	-0.855039	-1.03605	-0.949296	-0.997601	-0.994965	-0.994019	-0.992501	-0.997332	0.00246393	11_formaldehyde-ethene_1.25re	-0.835217	-1.13367	-1.02332	-1.06599	-1.06418	-1.0633	-1.0588	-1.0643	0.00538707	-0.0055068	11_formaldehyde-ethene_1.25re	-0.753947	-1.22218	-1.11563	-1.07157	-1.14745	-1.1456	-1.14314	-1.13899	-1.14741	11_formaldehyde-ethene_1.25re	-0.561767	-1.10797	-0.995717	-1.08599	-1.08238	-1.07996		-0.514121	-1.06535	-0.947477	-1.0378	-1.03334	-1.03114		-0.587806	-1.09006	-0.951411	-1.03698
11_formaldehyde-ethene_1.50re	-0.358671	-0.361677	-0.33744	-0.348522	-0.349149	-0.348499	-0.347585	-0.349406	0.00156381	11_formaldehyde-ethene_1.50re	-0.330865	-0.3874	-0.355528	-0.363657	-0.363885	-0.363751	-0.361676	-0.363337	0.00220961	-0.00166105	11_formaldehyde-ethene_1.50re	-0.381786	-0.525553	-0.481693	-0.467196	-0.490226	-0.489924	-0.489476	-0.487056	-0.489915	11_formaldehyde-ethene_1.50re	-0.305549	-0.519051	-0.471548	-0.509103	-0.507666	-0.506287		-0.280056	-0.480597	-0.433617	-0.467668	-0.46618	-0.464725		-0.334946	-0.511217	-0.452397	-0.483237
11_formaldehyde-ethene_2.00re	-0.0491294	-0.0462704	-0.044145	-0.0455207	-0.0457913	-0.0456385	-0.0453831	-0.0458848	0.000408205	11_formaldehyde-ethene_2.00re	-0.0405645	-0.050294	-0.046349	-0.047525	-0.0476507	-0.0476035	-0.0471734	-0.0475798	0.000477357	-0.000406403	11_formaldehyde-ethene_2.00re	-0.0544174	-0.0756624	-0.0707743	-0.0678064	-0.0707504	-0.0709405	-0.0708733	-0.0703629	-0.0708654	11_formaldehyde-ethene_2.00re	-0.0670563	-0.122157	-0.110099	-0.120396	-0.119966	-0.119613		-0.0584379	-0.0999372	-0.0892385	-0.0963318	-0.0960465	-0.095615		-0.0625572	-0.0910128	-0.0808026	-0.0857111
12-ethyne_ethyne_C2v_0.90re	0.621646	-0.368553	0.0170281	-0.138431	-0.156482	-0.142217	-0.151491	-0.171032	0.00499106	12-ethyne_ethyne_C2v_0.90re	0.206835	-1.15354	-0.686246	-0.873725	-0.892453	-0.875475	-0.870707	-0.895385	0.0217462	-0.0246777	12-ethyne_ethyne_C2v_0.90re	0.377948	-1.38722	-1.13619	-0.861282	-1.09776	-1.12594	-1.10322	-1.0966	-1.13542	12-ethyne_ethyne_C2v_0.90re	0.387434	-1.56097	-1.06547	-1.36068	-1.34056	-1.3324		0.416679	-1.53609	-1.01145	-1.30141	-1.27732	-1.27064		0.450248	-1.43118	-0.885684	-1.17272
12-ethyne_ethyne_C2v_0.95re	-0.094183	-0.900051	-0.594917	-0.726853	-0.74283	-0.730888	-0.739479	-0.754188	0.00335153	12-ethyne_ethyne_C2v_0.95re	-0.437697	-1.53638	-1.16827	-1.32339	-1.33966	-1.32571	-1.32246	-1.34167	0.0171969	-0.0192118	12-ethyne_ethyne_C2v_0.95re	-0.243531	-1.59554	-1.40776	-1.18126	-1.36695	-1.39054	-1.37261	-1.36742	-1.39785	12-ethyne_ethyne_C2v_0.95re	-0.247619	-1.80911	-1.4194	-1.66097	-1.64447	-1.6383		-0.208108	-1.73855	-1.32603	-1.55884	-1.53952	-1.53445		-0.184508	-1.64163	-1.21248	-1.44124
12-ethyne_ethyne_C2v_1.00re	-0.5026	-1.14126	-0.899475	-1.01061	-1.02478	-1.01483	-1.0227	-1.03337	0.00208064	12-ethyne_ethyne_C2v_1.00re	-0.794262	-1.67454	-1.38386	-1.51117	-1.52539	-1.51398	-1.51179	-1.52649	0.0135984	-0.0147005	12-ethyne_ethyne_C2v_1.00re	-0.599207	-1.62689	-1.48828	-1.30136	-1.44571	-1.46548	-1.45146	-1.44735	-1.47092	12-ethyne_ethyne_C2v_1.00re	-0.606352	-1.84955	-1.5425	-1.73869	-1.72527	-1.72051		-0.564033	-1.75771	-1.43388	-1.61945	-1.60408	-1.60016		-0.548302	-1.66898	-1.33199	-1.51269
12-ethyne_ethyne_C2v_1.05re	-0.711457	-1.21708	-1.02345	-1.1179	-1.13023	-1.12198	-1.12905	-1.13672	0.0011814	12-ethyne_ethyne_C2v_1.05re	-0.963431	-1.6743	-1.44199	-1.54755	-1.55976	-1.55043	-1.54896	-1.56029	0.0108038	-0.0113321	12-ethyne_ethyne_C2v_1.05re	-0.77619	-1.56494	-1.46025	-1.30661	-1.42049	-1.43689	-1.42586	-1.42254	-1.44105	12-ethyne_ethyne_C2v_1.05re	-0.781384	-1.77844	-1.53368	-1.69386	-1.68289	-1.67917		-0.738432	-1.67795	-1.42102	-1.5703	-1.55802	-1.55489		-0.727418	-1.59428	-1.32709	-1.47093
12-ethyne_ethyne_C2v_1.10re	-0.802057	-1.19192	-1.03482	-1.11473	-1.12533	-1.11856	-1.12482	-1.13013	0.000512413	12-ethyne_ethyne_C2v_1.10re	-1.02149	-1.58918	-1.40147	-1.48839	-1.49877	-1.49122	-1.49018	-1.49881	0.00859402	-0.0086363	12-ethyne_ethyne_C2v_1.10re	-0.849759	-1.4564	-1.37699	-1.25002	-1.34011	-1.35371	-1.34503	-1.34234	-1.35689	12-ethyne_ethyne_C2v_1.10re	-0.845706	-1.64226	-1.44539	-1.5756	-1.56666	-1.56369		-0.808913	-1.54933	-1.34415	-1.46412	-1.45434	-1.45177		-0.799765	-1.4685	-1.25564	-1.36979
12-ethyne_ethyne_C2v_1.25re	-0.7618	-0.92312	-0.833752	-0.882567	-0.888647	-0.885145	-0.88907	-0.890196	-0.000423625	12-ethyne_ethyne_C2v_1.25re	-0.908852	-1.18308	-1.07824	-1.12604	-1.13176	-1.12803	-1.12739	-1.13098	0.00436976	-0.00358272	12-ethyne_ethyne_C2v_1.25re	-0.767633	-1.06175	-1.02188	-0.948958	-0.997403	-1.00507	-1.00064	-0.999027	-1.00658	12-ethyne_ethyne_C2v_1.25re	-0.744237	-1.15977	-1.05055	-1.12171	-1.11683	-1.11508		-0.727866	-1.10836	-0.99718	-1.06219	-1.0571	-1.05543		-0.717397	-1.03364	-0.920231	-0.979426
12-ethyne_ethyne_C2v_1.50re	-0.497408	-0.50118	-0.464318	-0.483114	-0.485056	-0.484158	-0.485464	-0.484591	-0.000408338	12-ethyne_ethyne_C2v_1.50re	-0.569105	-0.618961	-0.576723	-0.590471	-0.592191	-0.59145	-0.590728	-0.591004	0.00146258	-0.0002756	12-ethyne_ethyne_C2v_1.50re	-0.471383	-0.561958	-0.544836	-0.514541	-0.532931	-0.535864	-0.534419	-0.533448	-0.536011	12-ethyne_ethyne_C2v_1.50re	-0.450321	-0.600897	-0.554344	-0.582372	-0.580506	-0.579452		-0.435109	-0.571253	-0.525823	-0.550976	-0.549146	-0.548147		-0.433413	-0.53257	-0.486796	-0.508772
12-ethyne_ethyne_C2v_2.00re	-0.125719	-0.109565	-0.103814	-0.104804	-0.105414	-0.105333	-0.105478	-0.105432	-6.48104e-05	12-ethyne_ethyne_C2v_2.00re	-0.145672	-0.141426	-0.135016	-0.134646	-0.135145	-0.135178	-0.134911	-0.134903	0.000234221	8.5222e-06	12-ethyne_ethyne_C2v_2.00re	-0.164065	-0.164295	-0.161853	-0.155833	-0.157136	-0.157797	-0.15776	-0.157388	-0.15755	12-ethyne_ethyne_C2v_2.00re	-0.154556	-0.188385	-0.176182	-0.183718	-0.18325	-0.182805		-0.151482	-0.172189	-0.162794	-0.167238	-0.166955	-0.166616		-0.154849	-0.161455	-0.152143	-0.155452
13-ammonia-ethene_0.90re	0.672989	-0.420027	-0.128752	-0.294067	-0.297015	-0.286746	-0.301494	-0.312307	-0.00447919	13-ammonia-ethene_0.90re	0.553759	-1.0871	-0.64088	-0.839599	-0.847588	-0.832706	-0.840949	-0.858655	0.00663893	-0.017706	13-ammonia-ethene_0.90re	0.7998	-1.43003	-1.11393	-0.835944	-1.1366	-1.14444	-1.12328	-1.12686	-1.15737	13-ammonia-ethene_0.90re	0.910465	-1.24418	-0.73746	-1.03884	-1.02397	-1.02928		1.02713	-1.37218	-0.816417	-1.15242	-1.12994	-1.13345		0.936089	-1.43081	-0.823223	-1.16246
13-ammonia-ethene_0.95re	0.034777	-0.821017	-0.588141	-0.722826	-0.726465	-0.717974	-0.730543	-0.738561	-0.00407834	13-ammonia-ethene_0.95re	-0.0503465	-1.35192	-0.998385	-1.15717	-1.16451	-1.15264	-1.15921	-1.17286	0.00529534	-0.0136466	13-ammonia-ethene_0.95re	0.152399	-1.60176	-1.35352	-1.1231	-1.36173	-1.36881	-1.35214	-1.35476	-1.37879	13-ammonia-ethene_0.95re	0.249688	-1.47695	-1.07274	-1.31755	-1.30559	-1.31011		0.356867	-1.54906	-1.10568	-1.37609	-1.35812	-1.36092		0.269048	-1.60396	-1.11627	-1.38815
13-ammonia-ethene_1.00re	-0.342462	-1.00928	-0.819238	-0.929129	-0.933017	-0.926032	-0.936715	-0.942582	-0.003698	13-ammonia-ethene_1.00re	-0.402729	-1.43195	-1.14869	-1.2752	-1.28172	-1.27235	-1.27749	-1.28795	0.00423092	-0.0104631	13-ammonia-ethene_1.00re	-0.237239	-1.61531	-1.41857	-1.22847	-1.41745	-1.42369	-1.41065	-1.41246	-1.43133	13-ammonia-ethene_1.00re	-0.148113	-1.53342	-1.20857	-1.40748	-1.3979	-1.40166		-0.0541205	-1.56798	-1.21285	-1.43016	-1.41587	-1.41803		-0.135082	-1.61608	-1.22308	-1.44055
13-ammonia-ethene_1.05re	-0.543865	-1.06669	-0.907184	-0.997674	-1.0015	-0.995747	-1.00485	-1.00914	-0.00334896	13-ammonia-ethene_1.05re	-0.588568	-1.40759	-1.17571	-1.27709	-1.28275	-1.27537	-1.27932	-1.28738	0.00342587	-0.00805985	13-ammonia-ethene_1.05re	-0.449699	-1.54369	-1.38487	-1.22718	-1.37823	-1.38369	-1.37342	-1.3746	-1.38954	13-ammonia-ethene_1.05re	-0.365927	-1.49079	-1.22532	-1.3886	-1.38087	-1.38396		-0.285055	-1.50167	-1.21314	-1.38948	-1.37803	-1.37964		-0.357355	-1.54112	-1.22006	-1.39561
13-ammonia-ethene_1.10re	-0.651741	-1.05009	-0.915468	-0.988693	-0.992225	-0.987611	-0.995202	-0.998193	-0.00297694	13-ammonia-ethene_1.10re	-0.685888	-1.32122	-1.1319	-1.21115	-1.21585	-1.21025	-1.21311	-1.21912	0.00274409	-0.0060168	13-ammonia-ethene_1.10re	-0.565327	-1.41761	-1.29049	-1.16192	-1.28046	-1.28511	-1.27722	-1.27786	-1.28944	13-ammonia-ethene_1.10re	-0.486432	-1.38725	-1.17214	-1.30429	-1.29817	-1.30063		-0.418979	-1.38203	-1.15023	-1.29106	-1.28208	-1.28319		-0.481467	-1.41148	-1.15227	-1.29152
13-ammonia-ethene_1.25re	-0.666706	-0.830924	-0.743127	-0.781424	-0.78358	-0.781375	-0.785547	-0.786392	-0.00196666	13-ammonia-ethene_1.25re	-0.683723	-0.969808	-0.858249	-0.894564	-0.896835	-0.894719	-0.895335	-0.897669	0.00149965	-0.00233414	13-ammonia-ethene_1.25re	-0.573621	-0.987731	-0.916965	-0.846109	-0.905071	-0.907859	-0.904252	-0.903962	-0.909437	13-ammonia-ethene_1.25re	-0.509407	-0.994333	-0.872028	-0.945014	-0.94191	-0.943066		-0.471513	-0.972414	-0.844849	-0.919371	-0.91492	-0.91509		-0.514126	-0.981242	-0.838135	-0.909675
13-ammonia-ethene_1.50re	-0.412039	-0.429441	-0.391165	-0.401352	-0.401965	-0.401559	-0.402746	-0.402721	-0.000781422	13-ammonia-ethene_1.50re	-0.412741	-0.475798	-0.430237	-0.437214	-0.43768	-0.437617	-0.43712	-0.437426	0.000559674	-0.000305552	13-ammonia-ethene_1.50re	-0.358451	-0.485144	-0.452232	-0.425916	-0.444685	-0.445682	-0.444839	-0.444078	-0.445593	13-ammonia-ethene_1.50re	-0.314014	-0.506632	-0.45253	-0.483097	-0.481985	-0.482234		-0.294652	-0.480195	-0.427089	-0.455023	-0.453576	-0.453272		-0.319551	-0.475974	-0.418116	-0.442806
13-ammonia-ethene_2.00re	-0.076619	-0.0739976	-0.0696559	-0.0699179	-0.0700734	-0.0700718	-0.0701947	-0.0702618	-0.000121377	13-ammonia-ethene_2.00re	-0.0755045	-0.0844323	-0.0781479	-0.0781064	-0.0782396	-0.0782891	-0.078174	-0.0782392	6.56136e-05	-6.52127e-05	13-ammonia-ethene_2.00re	-0.0964877	-0.115523	-0.108939	-0.104337	-0.106418	-0.106618	-0.106617	-0.106308	-0.106466	13-ammonia-ethene_2.00re	-0.0950404	-0.136728	-0.122258	-0.129159	-0.128943	-0.128848		-0.0899836	-0.127215	-0.114181	-0.11986	-0.119635	-0.119452		-0.097189	-0.122101	-0.109433	-0.113319
14_ethene-ethene_0.90re	2.59739	0.306311	0.764161	0.515065	0.508526	0.527888	0.512902	0.481239	0.00437542	14_ethene-ethene_0.90re	2.56202	-0.351072	0.289594	-0.0471219	-0.0569107	-0.0289695	-0.0334861	-0.0756314	0.0234246	-0.0421453	14_ethene-ethene_0.90re	3.06506	-0.661517	-0.216787	0.231224	-0.257153	-0.273039	-0.232125	-0.235533	-0.299076	14_ethene-ethene_0.90re	2.97855	-0.953225	-0.110008	-0.613625	-0.579839	-0.584407		3.20151	-0.942155	-0.00998338	-0.574807	-0.530097	-0.531978		3.18711	-0.816577	0.141681	-0.422131
14_ethene-ethene_0.95re	1.17941	-0.518174	-0.193795	-0.384522	-0.390632	-0.375717	-0.388077	-0.410641	0.00255564	14_ethene-ethene_0.95re	1.16212	-0.986745	-0.528087	-0.779007	-0.787503	-0.766624	-0.770786	-0.80124	0.0167167	-0.0304541	14_ethene-ethene_0.95re	1.56706	-1.10341	-0.80064	-0.461478	-0.815578	-0.828745	-0.798738	-0.801842	-0.847513	14_ethene-ethene_0.95re	1.52547	-1.3843	-0.77549	-1.15339	-1.12792	-1.13256		1.70016	-1.31778	-0.64531	-1.06336	-1.02991	-1.03206		1.68486	-1.20444	-0.51321	-0.926928
14_ethene-ethene_1.00re	0.406316	-0.849938	-0.609269	-0.75571	-0.761114	-0.749717	-0.759688	-0.775726	0.00142612	14_ethene-ethene_1.00re	0.400174	-1.18863	-0.849943	-1.0371	-1.04412	-1.02869	-1.03199	-1.05402	0.0121282	-0.0220212	14_ethene-ethene_1.00re	0.72594	-1.19838	-0.986009	-0.72993	-0.987854	-0.99843	-0.97651	-0.978953	-1.01191	14_ethene-ethene_1.00re	0.727095	-1.43302	-0.986244	-1.27022	-1.2511	-1.25522		0.850192	-1.35958	-0.86829	-1.17856	-1.15363	-1.15551		0.837212	-1.25355	-0.749116	-1.05278
14_ethene-ethene_1.05re	-0.00445174	-0.928126	-0.74205	-0.854134	-0.858629	-0.850063	-0.857893	-0.869287	0.000735863	14_ethene-ethene_1.05re	-0.00509228	-1.17557	-0.91815	-1.05718	-1.0627	-1.05146	-1.05376	-1.06963	0.00893969	-0.0158697	14_ethene-ethene_1.05re	0.266658	-1.12891	-0.974708	-0.781752	-0.970787	-0.979075	-0.963086	-0.964808	-0.988714	14_ethene-ethene_1.05re	0.299462	-1.30947	-0.976714	-1.19051	-1.17619	-1.1796		0.379351	-1.24987	-0.886261	-1.1176	-1.09902	-1.10045		0.367562	-1.15099	-0.778801	-1.0021
14_ethene-ethene_1.10re	-0.211906	-0.88489	-0.736653	-0.821885	-0.825496	-0.819106	-0.825137	-0.833206	0.000359357	14_ethene-ethene_1.10re	-0.21022	-1.06774	-0.867293	-0.969881	-0.974001	-0.965966	-0.967304	-0.978693	0.00669673	-0.0113885	14_ethene-ethene_1.10re	0.0270675	-0.995338	-0.878903	-0.733087	-0.872963	-0.879361	-0.867669	-0.868737	-0.886223	14_ethene-ethene_1.10re	0.0798818	-1.1273	-0.875258	-1.03717	-1.02643	-1.02911		0.128809	-1.08574	-0.812213	-0.986168	-0.972265	-0.973229		0.115748	-0.996851	-0.718306	-0.883588
14_ethene-ethene_1.25re	-0.322913	-0.560154	-0.485399	-0.519473	-0.520903	-0.518562	-0.52092	-0.523718	-1.71486e-05	14_ethene-ethene_1.25re	-0.319014	-0.637497	-0.54063	-0.578752	-0.580051	-0.577456	-0.577167	-0.58121	0.00288361	-0.00404232	14_ethene-ethene_1.25re	-0.170812	-0.589789	-0.529894	-0.466273	-0.525274	-0.528019	-0.523421	-0.523247	-0.530302	14_ethene-ethene_1.25re	-0.101772	-0.636226	-0.517976	-0.591784	-0.587091	-0.58819		-0.0881692	-0.616101	-0.491282	-0.568161	-0.562193	-0.562249		-0.105974	-0.565412	-0.439999	-0.509839
14_ethene-ethene_1.50re	-0.106924	-0.152649	-0.136503	-0.142672	-0.143017	-0.142608	-0.143034	-0.143824	-1.71486e-05	14_ethene-ethene_1.50re	-0.104686	-0.178654	-0.154482	-0.16198	-0.162241	-0.161756	-0.161523	-0.162496	0.000718037	-0.000972956	14_ethene-ethene_1.50re	-0.11144	-0.22145	-0.198856	-0.18169	-0.197124	-0.197788	-0.196761	-0.196302	-0.198061	14_ethene-ethene_1.50re	-0.07115	-0.246956	-0.204199	-0.229762	-0.228244	-0.228434		-0.0675503	-0.223713	-0.182952	-0.205922	-0.204241	-0.204036		-0.0849359	-0.212342	-0.170896	-0.190797
14_ethene-ethene_2.00re	-0.0148684	-0.0209352	-0.0190963	-0.0198062	-0.0198995	-0.0198353	-0.0199167	-0.0200788	-1.71486e-05	14_ethene-ethene_2.00re	-0.0145957	-0.0265951	-0.0231303	-0.0241738	-0.02423	-0.0241527	-0.0241287	-0.0242901	0.000101301	-0.000161378	14_ethene-ethene_2.00re	-0.0166701	-0.0337165	-0.0308365	-0.0283332	-0.0304311	-0.0305555	-0.030412	-0.0303425	-0.0306063	14_ethene-ethene_2.00re	-0.0199253	-0.0476531	-0.0395806	-0.0439133	-0.0436709	-0.0436663		-0.019023	-0.0431287	-0.0356929	-0.039368	-0.0391211	-0.0390507		-0.0183259	-0.0374035	-0.0312364	-0.034058
15_methane-ethene_0.90re	0.789376	-0.0262357	0.087909	-0.018985	-0.0246599	-0.0164907	-0.0279313	-0.0346418	-0.00327142	15_methane-ethene_0.90re	0.707613	-0.445408	-0.234008	-0.369785	-0.377316	-0.36574	-0.373167	-0.385173	0.00414876	-0.012006	15_methane-ethene_0.90re	0.913468	-0.440316	-0.333857	-0.145243	-0.320804	-0.329699	-0.314924	-0.321635	-0.340607	15_methane-ethene_0.90re	0.960382	-0.45379	-0.209109	-0.391041	-0.379571	-0.387379		1.02003	-0.46954	-0.18978	-0.389005	-0.373348	-0.380282		0.997296	-0.445947	-0.141966	-0.342659
15_methane-ethene_0.95re	0.389066	-0.259272	-0.161215	-0.249536	-0.254351	-0.247763	-0.257428	-0.262405	-0.00307675	15_methane-ethene_0.95re	0.320148	-0.591891	-0.418685	-0.527481	-0.533541	-0.524526	-0.530336	-0.539566	0.00320518	-0.00923003	15_methane-ethene_0.95re	0.509221	-0.55066	-0.467272	-0.31442	-0.453519	-0.460689	-0.449137	-0.454411	-0.469229	15_methane-ethene_0.95re	0.562364	-0.576066	-0.38061	-0.527901	-0.518715	-0.52512		0.607634	-0.570011	-0.348207	-0.507142	-0.494771	-0.500354		0.588443	-0.543836	-0.301838	-0.460956
15_methane-ethene_1.00re	0.11805	-0.384918	-0.299043	-0.370781	-0.374691	-0.369513	-0.377483	-0.381058	-0.00279197	15_methane-ethene_1.00re	0.0590022	-0.644434	-0.501687	-0.586849	-0.591496	-0.584715	-0.589038	-0.595945	0.00245859	-0.00690776	15_methane-ethene_1.00re	0.240181	-0.579607	-0.513697	-0.391719	-0.500806	-0.506449	-0.497547	-0.501608	-0.513031	15_methane-ethene_1.00re	0.299812	-0.607028	-0.451631	-0.569452	-0.562192	-0.567365		0.330854	-0.590235	-0.415803	-0.541153	-0.531515	-0.535927		0.314532	-0.562008	-0.371091	-0.495543
15_methane-ethene_1.05re	-0.0479548	-0.43543	-0.358742	-0.416839	-0.419927	-0.415897	-0.422398	-0.424929	-0.00247031	15_methane-ethene_1.05re	-0.0988168	-0.638452	-0.518534	-0.584797	-0.58826	-0.583241	-0.58633	-0.591459	0.00192993	-0.0051295	15_methane-ethene_1.05re	0.0818992	-0.559058	-0.505163	-0.40723	-0.493699	-0.498141	-0.49123	-0.494339	-0.503222	15_methane-ethene_1.05re	0.146868	-0.582128	-0.456603	-0.551547	-0.545774	-0.549951		0.166246	-0.56282	-0.42367	-0.523501	-0.515933	-0.519412		0.150979	-0.534547	-0.382015	-0.480169
15_methane-ethene_1.10re	-0.150494	-0.444752	-0.376169	-0.422783	-0.425134	-0.422051	-0.427266	-0.429018	-0.00213272	15_methane-ethene_1.10re	-0.193356	-0.602698	-0.501218	-0.552169	-0.554644	-0.551022	-0.55311	-0.55686	0.00153474	-0.00375036	15_methane-ethene_1.10re	-0.0116909	-0.515263	-0.469861	-0.391183	-0.460123	-0.463592	-0.458214	-0.46056	-0.467495	15_methane-ethene_1.10re	0.0569686	-0.531425	-0.429084	-0.505894	-0.501289	-0.504657		0.0679957	-0.51297	-0.401011	-0.480969	-0.474998	-0.477734		0.0524767	-0.486514	-0.363753	-0.441527
15_methane-ethene_1.25re	-0.236568	-0.353881	-0.309453	-0.331594	-0.332447	-0.331221	-0.333654	-0.334166	-0.0012071	15_methane-ethene_1.25re	-0.257634	-0.427241	-0.367415	-0.388787	-0.389494	-0.388341	-0.388685	-0.390031	0.000808944	-0.00134606	15_methane-ethene_1.25re	-0.110906	-0.359226	-0.328298	-0.287518	-0.323044	-0.324601	-0.322087	-0.322914	-0.326231	15_methane-ethene_1.25re	-0.0401711	-0.357072	-0.299235	-0.341227	-0.33883	-0.340577		-0.036154	-0.34001	-0.279178	-0.321417	-0.318405	-0.319709		-0.0541258	-0.324777	-0.257866	-0.29771
15_methane-ethene_1.50re	-0.100355	-0.127715	-0.115177	-0.120194	-0.120386	-0.120152	-0.120761	-0.120965	-0.00037452	15_methane-ethene_1.50re	-0.105109	-0.152665	-0.1337	-0.138457	-0.138582	-0.138404	-0.138337	-0.1387	0.000245355	-0.00036337	15_methane-ethene_1.50re	-0.0932977	-0.174056	-0.157279	-0.143503	-0.15533	-0.15569	-0.155037	-0.154959	-0.155932	15_methane-ethene_1.50re	-0.0384986	-0.16922	-0.143441	-0.161655	-0.160677	-0.161275		-0.0351817	-0.150044	-0.125152	-0.141252	-0.140178	-0.140562		-0.0546771	-0.150841	-0.122532	-0.137163
15_methane-ethene_2.00re	-0.00628892	-0.0122584	-0.0113022	-0.0118803	-0.0119422	-0.0119031	-0.0120075	-0.0120994	-6.53375e-05	15_methane-ethene_2.00re	-0.00733006	-0.0181677	-0.0155471	-0.0163182	-0.0163685	-0.0163219	-0.0163366	-0.0164454	3.19245e-05	-0.000108819	15_methane-ethene_2.00re	-0.0117746	-0.028995	-0.0266179	-0.0241258	-0.0260693	-0.026164	-0.0260537	-0.0260311	-0.0262179	15_methane-ethene_2.00re	-0.0113968	-0.0385354	-0.0321306	-0.0360616	-0.0358586	-0.0359357		-0.0101592	-0.0345632	-0.0286114	-0.0320445	-0.0318356	-0.0318784		-0.0142466	-0.0335494	-0.0277684	-0.0304762
16_borane-methane_0.90re	4.04076	1.68199	1.71545	1.49143	1.50143	1.50874	1.48062	1.47554	-0.0208089	16_borane-methane_0.90re	3.6534	0.426291	0.710541	0.363554	0.37605	0.390122	0.355914	0.341684	-0.0201359	-0.0142304	16_borane-methane_0.90re	3.63923	-0.602561	-0.397778	-0.0298146	-0.586451	-0.575297	-0.548593	-0.599122	-0.628599	16_borane-methane_0.90re	3.62031	-0.245344	0.273645	-0.164659	-0.146414	-0.190621		3.62772	-0.846341	-0.242572	-0.82951	-0.801357	-0.852634		3.6384	-0.791626	-0.171415	-0.777681
16_borane-methane_0.95re	2.26711	0.418622	0.424449	0.250684	0.258081	0.263831	0.241206	0.237219	-0.0168756	16_borane-methane_0.95re	2.03504	-0.420246	-0.233877	-0.497397	-0.488632	-0.477761	-0.504826	-0.515591	-0.0161937	-0.010765	16_borane-methane_0.95re	2.10652	-1.11425	-0.98436	-0.698611	-1.12363	-1.11609	-1.09534	-1.13575	-1.15825	16_borane-methane_0.95re	2.07915	-0.912185	-0.544242	-0.884147	-0.869893	-0.905564		2.09413	-1.32865	-0.887337	-1.34024	-1.3182	-1.35947		2.10428	-1.25343	-0.800282	-1.26526
16_borane-methane_1.00re	1.1987	-0.249583	-0.25941	-0.394271	-0.388785	-0.384287	-0.402405	-0.405516	-0.0136201	16_borane-methane_1.00re	1.05214	-0.826973	-0.706939	-0.907493	-0.901351	-0.892953	-0.914234	-0.922407	-0.0128827	-0.00817329	16_borane-methane_1.00re	1.17651	-1.26885	-1.18675	-0.965964	-1.28972	-1.28465	-1.26862	-1.30051	-1.31762	16_borane-methane_1.00re	1.13516	-1.19241	-0.930816	-1.19529	-1.18416	-1.21277		1.16375	-1.45981	-1.13583	-1.48488	-1.46771	-1.50049		1.1733	-1.3753	-1.04292	-1.39898
16_borane-methane_1.05re	0.576014	-0.558665	-0.575869	-0.680834	-0.676735	-0.67322	-0.687709	-0.690131	-0.0109736	16_borane-methane_1.05re	0.478302	-0.971365	-0.89473	-1.04828	-1.04395	-1.03743	-1.05415	-1.06041	-0.0102065	-0.00625027	16_borane-methane_1.05re	0.62607	-1.23633	-1.1841	-1.01366	-1.26054	-1.25712	-1.24477	-1.26974	-1.28276	16_borane-methane_1.05re	0.573362	-1.25155	-1.06345	-1.27065	-1.26193	-1.28484		0.614779	-1.4059	-1.16573	-1.43528	-1.42192	-1.44777		0.623369	-1.32009	-1.07409	-1.34731
16_borane-methane_1.10re	0.22244	-0.664267	-0.683812	-0.765599	-0.762522	-0.759779	-0.771344	-0.773228	-0.00882195	16_borane-methane_1.10re	0.154657	-0.969691	-0.920989	-1.03911	-1.03604	-1.03097	-1.0441	-1.0489	-0.0080614	-0.00480642	16_borane-methane_1.10re	0.304653	-1.11753	-1.08398	-0.952485	-1.14086	-1.13854	-1.12904	-1.1485	-1.15841	16_borane-methane_1.10re	0.246409	-1.19229	-1.05524	-1.21847	-1.21163	-1.22995		0.296621	-1.26559	-1.0857	-1.29417	-1.28379	-1.30408		0.303989	-1.1834	-0.999744	-1.20971
16_borane-methane_1.25re	-0.103658	-0.519557	-0.533816	-0.572793	-0.571488	-0.570171	-0.57603	-0.576939	-0.00454196	16_borane-methane_1.25re	-0.130342	-0.666928	-0.652558	-0.70771	-0.706579	-0.704149	-0.710498	-0.712771	-0.00391876	-0.0022723	16_borane-methane_1.25re	-0.0287339	-0.683668	-0.67309	-0.611397	-0.696905	-0.696127	-0.691782	-0.700928	-0.705388	16_borane-methane_1.25re	-0.074285	-0.79978	-0.740539	-0.822623	-0.819254	-0.828554		-0.0265924	-0.770594	-0.688403	-0.786992	-0.782088	-0.791844		-0.0205178	-0.708087	-0.626466	-0.723753
16_borane-methane_1.50re	-0.0717556	-0.186045	-0.190026	-0.201549	-0.201294	-0.200878	-0.202763	-0.203077	-0.00146891	16_borane-methane_1.50re	-0.0762861	-0.239889	-0.233497	-0.24965	-0.249461	-0.248736	-0.250606	-0.251349	-0.00114572	-0.000742878	16_borane-methane_1.50re	-0.0488466	-0.256914	-0.252687	-0.232476	-0.25868	-0.258506	-0.257202	-0.259962	-0.261321	16_borane-methane_1.50re	-0.0589241	-0.312575	-0.291876	-0.319505	-0.318419	-0.3214		-0.0471913	-0.291403	-0.263166	-0.294969	-0.29342	-0.296528		-0.0424136	-0.258658	-0.232331	-0.262405
16_borane-methane_2.00re	-0.00955971	-0.0221596	-0.0225737	-0.0238283	-0.0238338	-0.0237786	-0.0240226	-0.0240783	-0.000188813	16_borane-methane_2.00re	-0.0099286	-0.0307776	-0.0287514	-0.030602	-0.0305935	-0.0305159	-0.0307346	-0.0308435	-0.000141092	-0.000108954	16_borane-methane_2.00re	-0.0101037	-0.0423679	-0.041199	-0.0376496	-0.0415442	-0.0415473	-0.0413605	-0.0417132	-0.0419158	16_borane-methane_2.00re	-0.0121302	-0.0638114	-0.0594611	-0.0644838	-0.0642961	-0.0647735		-0.0115081	-0.0547063	-0.0500293	-0.0551932	-0.0549447	-0.0554389		-0.00952319	-0.04426	-0.0394784	-0.0441476
17_methane-ethane_0.90re	2.2085	0.755054	0.76258	0.630585	0.633495	0.638971	0.628322	0.624648	-0.00517326	17_methane-ethane_0.90re	2.11937	0.408889	0.541629	0.356137	0.357007	0.366744	0.355356	0.346463	-0.00165066	-0.0088937	17_methane-ethane_0.90re	2.39842	-0.0684654	0.0474852	0.233557	-0.0764965	-0.077802	-0.0588608	-0.0760709	-0.0966422	17_methane-ethane_0.90re	2.24702	-0.245513	0.0715111	-0.207619	-0.194803	-0.208		2.42066	-0.299385	0.0385019	-0.311079	-0.290628	-0.306035		2.4269	-0.261297	0.0888452	-0.270549
17_methane-ethane_0.95re	1.11638	0.00797904	0.00825112	-0.0933239	-0.0912763	-0.0869829	-0.0959219	-0.0991193	-0.00464563	17_methane-ethane_0.95re	1.06444	-0.234672	-0.13952	-0.280721	-0.280339	-0.272811	-0.282215	-0.289348	-0.0018758	-0.00713279	17_methane-ethane_0.95re	1.29647	-0.532624	-0.452498	-0.311319	-0.54536	-0.546269	-0.531865	-0.54564	-0.561164	17_methane-ethane_0.95re	1.17607	-0.71351	-0.480289	-0.695217	-0.685304	-0.696269		1.32073	-0.70699	-0.458175	-0.724796	-0.709071	-0.721751		1.32843	-0.662239	-0.405024	-0.677405
17_methane-ethane_1.00re	0.534186	-0.303207	-0.305957	-0.383853	-0.382404	-0.379054	-0.386438	-0.389149	-0.00403413	17_methane-ethane_1.00re	0.507085	-0.478643	-0.408646	-0.515663	-0.515569	-0.509783	-0.517383	-0.523097	-0.00181413	-0.00571385	17_methane-ethane_1.00re	0.688086	-0.675464	-0.617968	-0.511239	-0.688143	-0.688732	-0.677808	-0.68865	-0.700368	17_methane-ethane_1.00re	0.597834	-0.839332	-0.665933	-0.831502	-0.82387	-0.832772		0.711894	-0.807435	-0.622051	-0.825409	-0.813363	-0.823562		0.719781	-0.759554	-0.568545	-0.774563
17_methane-ethane_1.05re	0.231729	-0.396955	-0.400139	-0.459767	-0.458729	-0.456127	-0.462124	-0.464361	-0.00339514	17_methane-ethane_1.05re	0.220963	-0.526449	-0.47344	-0.554333	-0.554397	-0.549969	-0.555998	-0.560549	-0.00160107	-0.00455106	17_methane-ethane_1.05re	0.356095	-0.666341	-0.623597	-0.542868	-0.676881	-0.677241	-0.668959	-0.677387	-0.686244	17_methane-ethane_1.05re	0.293981	-0.803463	-0.67299	-0.800715	-0.794852	-0.801952		0.378175	-0.767118	-0.627158	-0.782515	-0.773297	-0.781371		0.385378	-0.719724	-0.576152	-0.732007
17_methane-ethane_1.10re	0.0800271	-0.391046	-0.393517	-0.439116	-0.43836	-0.436349	-0.441138	-0.442943	-0.00277729	17_methane-ethane_1.10re	0.0785872	-0.488413	-0.447221	-0.508319	-0.508455	-0.50508	-0.509781	-0.51338	-0.00132635	-0.00359845	17_methane-ethane_1.10re	0.177812	-0.594271	-0.561428	-0.500159	-0.602022	-0.602227	-0.59594	-0.602426	-0.609142	17_methane-ethane_1.10re	0.138931	-0.703313	-0.603912	-0.702697	-0.698195	-0.703788		0.197462	-0.671812	-0.564777	-0.683857	-0.676798	-0.68312		0.203404	-0.627809	-0.518614	-0.636837
17_methane-ethane_1.25re	-0.0311343	-0.232278	-0.231866	-0.252056	-0.251745	-0.250838	-0.253068	-0.253962	-0.00132242	17_methane-ethane_1.25re	-0.0282542	-0.278957	-0.257391	-0.283798	-0.283945	-0.282469	-0.284511	-0.28624	-0.00056515	-0.00172936	17_methane-ethane_1.25re	0.0158807	-0.33442	-0.316793	-0.288596	-0.334841	-0.334857	-0.332045	-0.334892	-0.33792	17_methane-ethane_1.25re	0.00383566	-0.394729	-0.347041	-0.39429	-0.392197	-0.394889		0.0237841	-0.375715	-0.324394	-0.379902	-0.376649	-0.379611		0.0250939	-0.347352	-0.296073	-0.349515
17_methane-ethane_1.50re	-0.0102682	-0.0652166	-0.0642293	-0.0694791	-0.0694223	-0.069171	-0.0697456	-0.0700434	-0.00032329	17_methane-ethane_1.50re	-0.0105466	-0.0814418	-0.0734365	-0.0804347	-0.0805103	-0.0801145	-0.0805825	-0.0811163	-7.21466e-05	-0.000533824	17_methane-ethane_1.50re	-0.00143026	-0.111874	-0.104148	-0.0946684	-0.108935	-0.108962	-0.108124	-0.10884	-0.109764	17_methane-ethane_1.50re	-0.00973624	-0.152303	-0.134544	-0.151265	-0.15056	-0.151481		-0.00195137	-0.130773	-0.112712	-0.130562	-0.129542	-0.130403		-0.00122552	-0.117957	-0.100367	-0.116923
17_methane-ethane_2.00re	-0.000192058	-0.00875091	-0.00851284	-0.00929446	-0.0092941	-0.00925299	-0.00934008	-0.00939299	-4.59732e-05	17_methane-ethane_2.00re	-0.000209782	-0.0115349	-0.0100707	-0.011146	-0.0111651	-0.0111013	-0.0111669	-0.0112574	-1.80472e-06	-9.05283e-05	17_methane-ethane_2.00re	-0.000487767	-0.018374	-0.0169754	-0.0152793	-0.0174961	-0.0175185	-0.017389	-0.0174702	-0.0176164	17_methane-ethane_2.00re	-0.00140538	-0.029631	-0.0258977	-0.0290981	-0.0289718	-0.0291259		-0.000811816	-0.0222138	-0.0187863	-0.0217235	-0.0215577	-0.0216723		-0.000494933	-0.0197792	-0.0164678	-0.0191292
18-methane_ethane_0.90re	1.63389	0.584887	0.539539	0.440612	0.444213	0.447923	0.439105	0.436671	-0.00510809	18-methane_ethane_0.90re	1.53022	0.357114	0.390394	0.250321	0.252445	0.259489	0.249508	0.243947	-0.00293742	-0.00556107	18-methane_ethane_0.90re	1.8285	0.0598654	0.0746292	0.220164	-0.00760865	-0.00834189	0.00637865	-0.00856558	-0.0240792	18-methane_ethane_0.90re	1.70454	-0.173525	0.000189374	-0.213466	-0.20305	-0.215422		1.84557	-0.156802	0.0325938	-0.231159	-0.214764	-0.229066		1.85506	-0.080353	0.115447	-0.151655
18-methane_ethane_0.95re	0.803274	0.013681	-0.0234288	-0.0989848	-0.0962493	-0.0933613	-0.100581	-0.102782	-0.00433149	18-methane_ethane_0.95re	0.740064	-0.141056	-0.11784	-0.223756	-0.22233	-0.216897	-0.224829	-0.229413	-0.00249847	-0.00458471	18-methane_ethane_0.95re	0.965764	-0.339425	-0.33048	-0.221926	-0.39354	-0.393942	-0.382805	-0.394525	-0.406258	18-methane_ethane_0.95re	0.868785	-0.560517	-0.431822	-0.597857	-0.589766	-0.599859		0.986364	-0.503495	-0.363965	-0.565271	-0.55268	-0.564178		0.995626	-0.426205	-0.282533	-0.483845
18-methane_ethane_1.00re	0.379999	-0.200385	-0.227368	-0.284275	-0.282238	-0.279992	-0.285776	-0.287663	-0.00353821	18-methane_ethane_1.00re	0.346104	-0.311853	-0.292005	-0.371032	-0.370166	-0.365983	-0.372096	-0.375848	-0.00192991	-0.00375178	18-methane_ethane_1.00re	0.500063	-0.468169	-0.461126	-0.379878	-0.508606	-0.508818	-0.500429	-0.509468	-0.518274	18-methane_ethane_1.00re	0.429113	-0.656444	-0.558666	-0.686819	-0.680596	-0.688594		0.521853	-0.593317	-0.48831	-0.641224	-0.631614	-0.64067		0.52932	-0.520808	-0.412885	-0.563746
18-methane_ethane_1.05re	0.169788	-0.257497	-0.276242	-0.319348	-0.317833	-0.31609	-0.320667	-0.322254	-0.00283321	18-methane_ethane_1.05re	0.156536	-0.337469	-0.3196	-0.3788	-0.37829	-0.375077	-0.379751	-0.382827	-0.0014607	-0.00307595	18-methane_ethane_1.05re	0.253691	-0.469459	-0.463248	-0.402613	-0.499751	-0.499808	-0.493469	-0.500385	-0.507033	18-methane_ethane_1.05re	0.203943	-0.623719	-0.54913	-0.648382	-0.643592	-0.649888		0.274862	-0.567143	-0.487325	-0.604166	-0.596814	-0.603896		0.280869	-0.500653	-0.418715	-0.532376
18-methane_ethane_1.10re	0.0677587	-0.256525	-0.270647	-0.304021	-0.302877	-0.301529	-0.305144	-0.306482	-0.00226776	18-methane_ethane_1.10re	0.0663069	-0.31168	-0.296836	-0.342096	-0.341748	-0.339296	-0.342913	-0.345447	-0.00116497	-0.00253383	18-methane_ethane_1.10re	0.128128	-0.418234	-0.412728	-0.367976	-0.442586	-0.442469	-0.437647	-0.442944	-0.448052	18-methane_ethane_1.10re	0.0921141	-0.546034	-0.490033	-0.567895	-0.564175	-0.569194		0.147338	-0.496278	-0.435797	-0.526509	-0.520834	-0.526393		0.152709	-0.435454	-0.373538	-0.460579
18-methane_ethane_1.25re	-0.0100754	-0.14994	-0.153521	-0.168291	-0.167879	-0.167264	-0.168884	-0.169582	-0.00100501	18-methane_ethane_1.25re	-0.00451368	-0.17402	-0.163223	-0.182798	-0.182754	-0.181681	-0.183196	-0.184486	-0.000442076	-0.0012908	18-methane_ethane_1.25re	0.0164105	-0.231618	-0.226419	-0.206587	-0.240898	-0.240711	-0.238547	-0.240841	-0.243187	18-methane_ethane_1.25re	0.000983615	-0.29963	-0.272939	-0.310819	-0.309052	-0.311558		0.0229933	-0.277962	-0.248859	-0.291968	-0.289317	-0.291951		0.0259543	-0.237594	-0.208579	-0.248363
18-methane_ethane_1.50re	-0.0035975	-0.0616655	-0.0674031	-0.0725031	-0.0723809	-0.0722305	-0.0727591	-0.0730247	-0.000378282	18-methane_ethane_1.50re	-0.00599393	-0.0666403	-0.0671555	-0.0740075	-0.0738578	-0.0736252	-0.0741797	-0.0745956	-0.000321868	-0.000415908	18-methane_ethane_1.50re	0.0109083	-0.0724181	-0.06968	-0.0645591	-0.077178	-0.0769974	-0.0763237	-0.0770146	-0.0778289	18-methane_ethane_1.50re	-0.00818014	-0.131331	-0.124008	-0.139826	-0.139154	-0.140314		0.00909967	-0.0933671	-0.0853693	-0.101154	-0.100281	-0.101196		0.0115999	-0.0748686	-0.0673066	-0.0815258
18-methane_ethane_2.00re	-0.000353905	-0.0277645	-0.033462	-0.0354724	-0.0353888	-0.0353862	-0.0355662	-0.0356546	-0.000177401	18-methane_ethane_2.00re	-0.00353524	-0.0246062	-0.0288265	-0.0315078	-0.0313221	-0.0313321	-0.031593	-0.0316934	-0.000270848	-0.000100441	18-methane_ethane_2.00re	0.00924384	-0.00853339	-0.00892367	-0.00950041	-0.0133081	-0.013148	-0.0130172	-0.0132138	-0.0134401	18-methane_ethane_2.00re	-0.00177059	-0.0399033	-0.0407201	-0.0456887	-0.0455124	-0.0459344		0.00829663	-0.0135542	-0.0140644	-0.0184922	-0.0183096	-0.0185517		0.00978568	-0.00785055	-0.00866455	-0.0127358
19-methane_methane_0.90re	1.52052	0.656067	0.628146	0.553485	0.555903	0.558769	0.551732	0.550149	-0.0041718	19-methane_methane_0.90re	1.40332	0.39506	0.442118	0.332942	0.334245	0.339397	0.331135	0.32685	-0.00311022	-0.00428459	19-methane_methane_0.90re	1.64424	0.0744673	0.108852	0.230081	0.0390933	0.0376737	0.0495135	0.0368177	0.0246524	19-methane_methane_0.90re	1.49099	-0.0949485	0.0719442	-0.0951578	-0.0873058	-0.0969632		1.67045	-0.0957391	0.0850046	-0.136952	-0.123816	-0.135719		1.67835	-0.0572433	0.13142	-0.0956407
19-methane_methane_0.95re	0.753809	0.114528	0.0910137	0.0349055	0.0366653	0.0388631	0.0331107	0.0316556	-0.00355465	19-methane_methane_0.95re	0.681771	-0.0667255	-0.033559	-0.11461	-0.113811	-0.109892	-0.116399	-0.119884	-0.0025888	-0.00348496	19-methane_methane_0.95re	0.858994	-0.289407	-0.265583	-0.17517	-0.317508	-0.318489	-0.30962	-0.319488	-0.328553	19-methane_methane_0.95re	0.73778	-0.454919	-0.331771	-0.459856	-0.453826	-0.461685		0.887135	-0.415443	-0.282053	-0.449812	-0.439823	-0.449326		0.895039	-0.371444	-0.23291	-0.40246
19-methane_methane_1.00re	0.361969	-0.106044	-0.124639	-0.166698	-0.165433	-0.163745	-0.168401	-0.169689	-0.0029684	19-methane_methane_1.00re	0.321901	-0.233737	-0.208988	-0.268913	-0.268453	-0.265484	-0.270544	-0.273386	-0.00209135	-0.00284181	19-methane_methane_1.00re	0.440258	-0.405119	-0.387437	-0.320256	-0.426538	-0.427189	-0.420555	-0.428132	-0.434886	19-methane_methane_1.00re	0.350829	-0.548851	-0.457112	-0.555366	-0.550755	-0.557032		0.468013	-0.498349	-0.398835	-0.52564	-0.518069	-0.525541		0.474594	-0.455074	-0.352001	-0.478565
19-methane_methane_1.05re	0.165511	-0.175034	-0.188587	-0.220077	-0.219182	-0.217885	-0.221602	-0.222698	-0.00241984	19-methane_methane_1.05re	0.147473	-0.265444	-0.245639	-0.289835	-0.289602	-0.287358	-0.291241	-0.293545	-0.00163935	-0.0023034	19-methane_methane_1.05re	0.219394	-0.40679	-0.392928	-0.342917	-0.422362	-0.422787	-0.417824	-0.423578	-0.428615	19-methane_methane_1.05re	0.160566	-0.519722	-0.45054	-0.525928	-0.522412	-0.527347		0.245188	-0.476462	-0.401217	-0.497203	-0.491468	-0.497282		0.250256	-0.43732	-0.359544	-0.4542
19-methane_methane_1.10re	0.0685645	-0.17969	-0.189001	-0.212593	-0.211969	-0.210974	-0.213898	-0.214801	-0.00192905	19-methane_methane_1.10re	0.0637383	-0.244279	-0.227745	-0.260364	-0.26027	-0.25858	-0.261528	-0.263375	-0.00125818	-0.00184635	19-methane_methane_1.10re	0.10506	-0.362374	-0.351089	-0.313693	-0.373245	-0.373514	-0.369799	-0.37413	-0.377898	19-methane_methane_1.10re	0.0715419	-0.444509	-0.391767	-0.449708	-0.447027	-0.450876		0.12783	-0.415041	-0.357491	-0.430448	-0.426095	-0.430597		0.131516	-0.381342	-0.322062	-0.393183
19-methane_methane_1.25re	-0.00763166	-0.107466	-0.109649	-0.11949	-0.1193	-0.118859	-0.120166	-0.120617	-0.00086576	19-methane_methane_1.25re	-0.00433741	-0.135392	-0.125185	-0.138427	-0.138482	-0.13777	-0.138978	-0.139869	-0.000496107	-0.000890837	19-methane_methane_1.25re	0.0101198	-0.196327	-0.189147	-0.172352	-0.198401	-0.198468	-0.196871	-0.198671	-0.200319	19-methane_methane_1.25re	0.00216609	-0.232455	-0.207008	-0.234231	-0.232999	-0.23487		0.0184419	-0.224849	-0.197449	-0.230744	-0.228779	-0.230869		0.0182967	-0.206207	-0.178645	-0.209986
19-methane_methane_1.50re	-0.00236151	-0.029193	-0.0295231	-0.0320059	-0.0319904	-0.0318651	-0.03221	-0.0323499	-0.000219601	19-methane_methane_1.50re	-0.00195586	-0.0384824	-0.0348963	-0.0383235	-0.0383688	-0.0381777	-0.0384675	-0.0387314	-9.87468e-05	-0.000263861	19-methane_methane_1.50re	0.00164516	-0.0622363	-0.0586574	-0.052928	-0.0607881	-0.0608386	-0.0603734	-0.0608223	-0.0613153	19-methane_methane_1.50re	-0.00546696	-0.0899535	-0.0801238	-0.0900634	-0.0896298	-0.0903574		0.00080694	-0.0754517	-0.0660855	-0.0765388	-0.0759323	-0.0765614		0.00143079	-0.0671703	-0.0579243	-0.0673758
19-methane_methane_2.00re	0.00034673	-0.00375915	-0.00374458	-0.00412028	-0.00412172	-0.0040999	-0.00415279	-0.0041767	-3.10686e-05	19-methane_methane_2.00re	0.000505138	-0.00532525	-0.00465674	-0.00518918	-0.00520187	-0.00516854	-0.00521462	-0.00525909	-1.27535e-05	-4.44647e-05	19-methane_methane_2.00re	0.000297981	-0.00982781	-0.0092547	-0.00823496	-0.00942602	-0.00944607	-0.00937367	-0.00943293	-0.00950995	19-methane_methane_2.00re	-0.000219328	-0.0174385	-0.0153797	-0.0174139	-0.0173309	-0.0174695		0.000110878	-0.0122678	-0.0104488	-0.0121256	-0.0120279	-0.0121172		0.000225217	-0.0108836	-0.00915834	-0.0106442
20-ar-methane_0.90re	1.17786	1.00453	0.974937	0.958699	0.961482	0.961191	0.960086	0.960138	-0.0013966	20-ar-methane_0.90re	1.08587	0.418335	0.491054	0.436597	0.437343	0.439016	0.435418	0.432146	-0.00192482	-0.00327172	20-ar-methane_0.90re	1.25601	0.127631	0.263147	0.329153	0.204684	0.203514	0.209449	0.206462	0.198254	20-ar-methane_0.90re	1.19458	0.010175	0.176961	0.0649733	0.0685193	0.063942		1.27554	-0.14326	0.0736244	-0.0914543	-0.0837466	-0.0869119		1.30467	-0.0331921	0.203597	0.0417275
20-ar-methane_0.95re	0.553133	0.41508	0.391507	0.379	0.381298	0.380993	0.3801	0.380116	-0.00119865	20-ar-methane_0.95re	0.501235	0.0270442	0.0781422	0.0390933	0.0395731	0.0407873	0.0381308	0.0357619	-0.00144227	-0.00236886	20-ar-methane_0.95re	0.628026	-0.191368	-0.092631	-0.0442551	-0.135738	-0.136608	-0.132245	-0.134614	-0.140626	20-ar-methane_0.95re	0.594335	-0.284846	-0.162939	-0.24809	-0.245414	-0.249192		0.653313	-0.388523	-0.230117	-0.35355	-0.347766	-0.350529		0.677875	-0.285332	-0.111949	-0.230577
20-ar-methane_1.00re	0.233243	0.125338	0.108084	0.0985968	0.100421	0.100132	0.0994349	0.0994552	-0.000985966	20-ar-methane_1.00re	0.207126	-0.130495	-0.0930426	-0.120882	-0.120586	-0.119708	-0.121603	-0.123316	-0.00101687	-0.0017133	20-ar-methane_1.00re	0.303207	-0.297287	-0.223478	-0.188034	-0.255338	-0.255977	-0.252781	-0.254538	-0.258942	20-ar-methane_1.00re	0.289421	-0.367581	-0.276871	-0.341552	-0.339545	-0.342571		0.329209	-0.441754	-0.324377	-0.416935	-0.412601	-0.414876		0.348558	-0.351421	-0.22284	-0.310148
20-ar-methane_1.05re	0.0734741	-0.008927	-0.0207655	-0.0277697	-0.0263939	-0.0266418	-0.0271653	-0.0271362	-0.000771348	20-ar-methane_1.05re	0.062275	-0.178701	-0.150321	-0.16998	-0.169807	-0.169179	-0.170481	-0.171718	-0.000673631	-0.00123678	20-ar-methane_1.05re	0.137659	-0.304291	-0.24794	-0.22203	-0.271364	-0.271826	-0.269503	-0.270715	-0.273928	20-ar-methane_1.05re	0.134133	-0.360907	-0.292541	-0.3416	-0.340099	-0.342483		0.162127	-0.412035	-0.324084	-0.393676	-0.390431	-0.392236		0.175597	-0.33744	-0.241105	-0.305643
20-ar-methane_1.10re	0.000410733	-0.0608755	-0.0686281	-0.0736375	-0.0726519	-0.0728457	-0.0732264	-0.0731955	-0.000574567	20-ar-methane_1.10re	-0.00360878	-0.176647	-0.154616	-0.168385	-0.168292	-0.167844	-0.168709	-0.169604	-0.000417001	-0.00089562	20-ar-methane_1.10re	0.056164	-0.270888	-0.227022	-0.208028	-0.244144	-0.244479	-0.242797	-0.243568	-0.245909	20-ar-methane_1.10re	0.0553291	-0.322704	-0.270595	-0.307954	-0.306821	-0.3087		0.078127	-0.353802	-0.287062	-0.339732	-0.337292	-0.338692		0.0863531	-0.293991	-0.22096	-0.269025
20-ar-methane_1.25re	-0.0277123	-0.0494891	-0.0515699	-0.0530968	-0.052825	-0.0528832	-0.0530172	-0.0530073	-0.000192223	20-ar-methane_1.25re	-0.0280702	-0.0952709	-0.0846356	-0.0892665	-0.0892654	-0.0891039	-0.0893167	-0.0896737	-5.13227e-05	-0.000356938	20-ar-methane_1.25re	-0.00992509	-0.147671	-0.125615	-0.117787	-0.132184	-0.132326	-0.131685	-0.131744	-0.13266	20-ar-methane_1.25re	-0.0106938	-0.195368	-0.171349	-0.189085	-0.188547	-0.189554		0.00437273	-0.19198	-0.160877	-0.18477	-0.183692	-0.184295		0.00692292	-0.157376	-0.123757	-0.144353
20-ar-methane_1.50re	-0.00262917	-0.00652424	-0.00703304	-0.0072421	-0.00722349	-0.00722377	-0.00725399	-0.00725823	-3.04963e-05	20-ar-methane_1.50re	-0.00268256	-0.0212323	-0.0178767	-0.0189085	-0.0189168	-0.0188764	-0.0188984	-0.0190021	1.84827e-05	-0.000103727	20-ar-methane_1.50re	-0.00607291	-0.0455466	-0.0382539	-0.0360346	-0.0397288	-0.0397796	-0.0396241	-0.0395253	-0.0397605	20-ar-methane_1.50re	-0.00824337	-0.0793728	-0.0715991	-0.0782738	-0.0780654	-0.0785079		-0.00387586	-0.0675137	-0.0571333	-0.064613	-0.0642887	-0.064442		-0.00206302	-0.0505804	-0.0396684	-0.0454633
20-ar-methane_2.00re	-8.98886e-06	-0.00061364	-0.000712518	-0.000742978	-0.000741445	-0.000741017	-0.000745937	-0.000746974	-4.49168e-06	20-ar-methane_2.00re	-2.23465e-05	-0.0031876	-0.00261281	-0.00278338	-0.00278445	-0.00277794	-0.00277515	-0.00279299	9.30289e-06	-1.78477e-05	20-ar-methane_2.00re	1.53023e-05	-0.00638688	-0.00516426	-0.00481179	-0.00538308	-0.00539152	-0.00536807	-0.00534354	-0.00538109	20-ar-methane_2.00re	-0.000399976	-0.0123857	-0.0110498	-0.0122077	-0.0121754	-0.0122386		-0.00049116	-0.0108685	-0.00902088	-0.0102468	-0.0101954	-0.0102151		-2.98856e-05	-0.00773404	-0.0059496	-0.00683514
21_ar-ethene_0.90re	1.15176	0.877998	0.872615	0.845833	0.847762	0.848739	0.84698	0.844729	-0.000781985	21_ar-ethene_0.90re	1.06888	0.312652	0.45991	0.392659	0.390739	0.395338	0.392909	0.384792	0.00217013	-0.00811717	21_ar-ethene_0.90re	1.28019	0.00357965	0.215172	0.310666	0.172393	0.166392	0.176169	0.177222	0.16145	21_ar-ethene_0.90re	1.30044	-0.149798	0.113185	-0.0339125	-0.0266897	-0.0294074		1.35097	-0.301299	0.0423209	-0.152214	-0.139577	-0.138068		1.36841	-0.119828	0.238968	0.0577965
21_ar-ethene_0.95re	0.547227	0.374018	0.37436	0.356224	0.357655	0.358172	0.356948	0.355749	-0.000706805	21_ar-ethene_0.95re	0.496371	0.00391895	0.108785	0.0654389	0.0642456	0.0670362	0.0658052	0.0606752	0.00155962	-0.00513005	21_ar-ethene_0.95re	0.674538	-0.217784	-0.0634102	0.00597822	-0.0898582	-0.0942717	-0.0876427	-0.0863547	-0.0971288	21_ar-ethene_0.95re	0.711016	-0.34517	-0.148299	-0.255718	-0.250569	-0.252536		0.736294	-0.466321	-0.212626	-0.355904	-0.34674	-0.345487		0.747793	-0.311701	-0.0489344	-0.179165
21_ar-ethene_1.00re	0.226862	0.118905	0.122096	0.11015	0.111157	0.111412	0.11059	0.109994	-0.000567083	21_ar-ethene_1.00re	0.198575	-0.125057	-0.0496528	-0.0773088	-0.0780243	-0.0763733	-0.0768839	-0.0801287	0.00114047	-0.00324482	21_ar-ethene_1.00re	0.340327	-0.285065	-0.169817	-0.120284	-0.186653	-0.18981	-0.185362	-0.183956	-0.191312	21_ar-ethene_1.00re	0.37984	-0.39902	-0.250785	-0.330322	-0.326599	-0.328056		0.398133	-0.483954	-0.294556	-0.400755	-0.394083	-0.393001		0.402331	-0.357735	-0.163463	-0.257454
21_ar-ethene_1.05re	0.0698803	0.00357787	0.00732869	-0.000232491	0.000428985	0.000544548	9.37067e-06	-0.000265567	-0.000419614	21_ar-ethene_1.05re	0.0553852	-0.160745	-0.106354	-0.12387	-0.124302	-0.123341	-0.123455	-0.125528	0.000846937	-0.00207298	21_ar-ethene_1.05re	0.156454	-0.283292	-0.19588	-0.161025	-0.206941	-0.209154	-0.206206	-0.204787	-0.209803	21_ar-ethene_1.05re	0.193264	-0.390012	-0.27794	-0.337899	-0.335149	-0.336262		0.212442	-0.438842	-0.29616	-0.375228	-0.370358	-0.369404		0.210539	-0.337768	-0.193034	-0.260971
21_ar-ethene_1.10re	0.00429943	-0.0365456	-0.0334817	-0.0381053	-0.0376996	-0.03765	-0.0379951	-0.0381197	-0.000295511	21_ar-ethene_1.10re	-0.00279467	-0.15128	-0.111871	-0.123057	-0.123334	-0.122767	-0.122697	-0.124062	0.000636694	-0.00136496	21_ar-ethene_1.10re	0.0588477	-0.25355	-0.186475	-0.16207	-0.194022	-0.195564	-0.193616	-0.192273	-0.195715	21_ar-ethene_1.10re	0.0918873	-0.354107	-0.26854	-0.314856	-0.31276	-0.313641		0.111434	-0.37436	-0.265754	-0.325049	-0.321472	-0.320629		0.105814	-0.293083	-0.184177	-0.233518
21_ar-ethene_1.25re	-0.0122294	-0.023788	-0.0233104	-0.0242814	-0.0242217	-0.0242112	-0.0243217	-0.0243553	-9.99723e-05	21_ar-ethene_1.25re	-0.0132946	-0.0716518	-0.0557349	-0.0592029	-0.0593168	-0.0591595	-0.0590323	-0.0595351	0.000284444	-0.000502796	21_ar-ethene_1.25re	-0.016376	-0.140089	-0.109015	-0.100262	-0.111856	-0.112425	-0.111824	-0.11094	-0.112163	21_ar-ethene_1.25re	-0.000781999	-0.222486	-0.181169	-0.205177	-0.204105	-0.20459		0.0105019	-0.205152	-0.154762	-0.181034	-0.179549	-0.17901		0.00300241	-0.159857	-0.110877	-0.130593
21_ar-ethene_1.50re	-0.000403382	-0.00347376	-0.00359636	-0.00375983	-0.00376093	-0.0037554	-0.00378606	-0.00380172	-2.51336e-05	21_ar-ethene_1.50re	-0.000633464	-0.0191301	-0.0142295	-0.0152008	-0.01524	-0.0151944	-0.0151437	-0.0153026	9.63285e-05	-0.000158941	21_ar-ethene_1.50re	-0.00275838	-0.0404783	-0.0307558	-0.0284713	-0.0316482	-0.031819	-0.0316667	-0.031346	-0.0316922	21_ar-ethene_1.50re	-0.00886918	-0.0910597	-0.076365	-0.0857575	-0.0853395	-0.0855236		-0.00384076	-0.0735441	-0.0567497	-0.0651061	-0.0646702	-0.0644486		-0.00447123	-0.0523014	-0.0372621	-0.0427507
21_ar-ethene_2.00re	-4.98977e-06	-0.000489678	-0.000510736	-0.000532456	-0.000533359	-0.000532592	-0.000538184	-0.000540286	-4.82498e-06	21_ar-ethene_2.00re	-5.57623e-05	-0.00327642	-0.0024091	-0.00257147	-0.00257857	-0.00257115	-0.00255828	-0.0025852	2.02893e-05	-2.69158e-05	21_ar-ethene_2.00re	-7.88238e-05	-0.00658192	-0.0048612	-0.0044998	-0.00503409	-0.00506266	-0.00503796	-0.00497678	-0.0050346	21_ar-ethene_2.00re	-0.000854443	-0.0117083	-0.00927109	-0.0104516	-0.0104076	-0.0103974		-0.000625263	-0.0113893	-0.00849728	-0.00984866	-0.00978221	-0.00973463		-0.000122592	-0.00818119	-0.00568998	-0.00657992
22_ethene_ethyne_0.90re	6.90997	3.94953	4.42957	4.22812	4.21155	4.23756	4.23546	4.16135	0.0239099	22_ethene_ethyne_0.90re	6.97539	3.2122	4.03555	3.6432	3.62714	3.6648	3.67205	3.59441	0.0449074	-0.0776317	22_ethene_ethyne_0.90re	7.3766	2.79643	3.72083	3.95511	3.42736	3.40214	3.45378	3.47262	3.37181	22_ethene_ethyne_0.90re	7.29864	2.292	3.32783	2.75472	2.79853	2.81277		7.47146	2.36373	3.58848	2.97036	3.02626	3.04699		7.49691	2.61001	3.86674	3.25877
22_ethene_ethyne_0.95re	4.46672	2.26396	2.63476	2.48093	2.46772	2.48719	2.4851	2.43132	0.0173799	22_ethene_ethyne_0.95re	4.52796	1.74179	2.3669	2.07407	2.06076	2.08889	2.09514	2.03838	0.0343745	-0.0567582	22_ethene_ethyne_0.95re	4.86045	1.39984	2.07827	2.28747	1.88722	1.86531	1.9051	1.9201	1.84462	22_ethene_ethyne_0.95re	4.83552	0.973098	1.77313	1.32772	1.36197	1.37276		4.96175	1.05877	2.00051	1.5219	1.5657	1.58191		4.98241	1.28488	2.24876	1.78286
22_ethene_ethyne_1.00re	2.89757	1.26228	1.55082	1.43282	1.42298	1.43733	1.43537	1.39673	0.0123921	22_ethene_ethyne_1.00re	2.95375	0.902072	1.37777	1.16027	1.15007	1.17073	1.176	1.13481	0.0259259	-0.0411844	22_ethene_ethyne_1.00re	3.24229	0.621444	1.1246	1.30382	0.999078	0.980887	1.01143	1.02329	0.966735	22_ethene_ethyne_1.00re	3.2607	0.280641	0.902404	0.556803	0.583497	0.591596		3.33852	0.346235	1.07327	0.701488	0.735777	0.748389		3.35655	0.551673	1.29336	0.935538
22_ethene_ethyne_1.05re	1.87998	0.668096	0.893346	0.802778	0.795968	0.806376	0.804698	0.777186	0.00872931	22_ethene_ethyne_1.05re	1.93538	0.429777	0.792178	0.631265	0.624009	0.638954	0.643334	0.613651	0.0193246	-0.0296828	22_ethene_ethyne_1.05re	2.19838	0.207542	0.585695	0.734388	0.501257	0.486739	0.510104	0.519492	0.477039	22_ethene_ethyne_1.05re	2.24994	-0.0536395	0.432481	0.164205	0.184954	0.191027		2.28626	-0.0190073	0.545055	0.254981	0.281827	0.291651		2.30041	0.163441	0.736543	0.460741
22_ethene_ethyne_1.10re	1.21979	0.323443	0.498357	0.429316	0.424959	0.432382	0.431075	0.411644	0.00611652	22_ethene_ethyne_1.10re	1.27615	0.173326	0.448825	0.330364	0.32554	0.336199	0.339823	0.318568	0.0142832	-0.0212548	22_ethene_ethyne_1.10re	1.51817	0.00248371	0.290482	0.410797	0.231928	0.220711	0.238506	0.245995	0.214125	22_ethene_ethyne_1.10re	1.59192	-0.193122	0.188407	-0.0201508	-0.00405771	0.000512729		1.60083	-0.184306	0.255445	0.0282807	0.0493028	0.0570026		1.60833	-0.0274559	0.417091	0.203897
22_ethene_ethyne_1.25re	0.379749	0.00574205	0.0818093	0.0527049	0.0522451	0.0548067	0.0544469	0.0474532	0.00220181	22_ethene_ethyne_1.25re	0.429077	-0.0212151	0.0973828	0.0496701	0.0488066	0.0526241	0.054527	0.046581	0.00572048	-0.00794604	22_ethene_ethyne_1.25re	0.563815	-0.116049	0.0217369	0.0783751	-0.00387766	-0.00819533	-0.00048538	0.0035618	-0.00997173	22_ethene_ethyne_1.25re	0.645971	-0.217143	-0.0293637	-0.131743	-0.124068	-0.122087		0.648655	-0.211264	0.00437343	-0.107695	-0.0974919	-0.0935862		0.634645	-0.125382	0.0881507	-0.0127433
22_ethene_ethyne_1.50re	0.15534	0.0352325	0.0525729	0.0449402	0.0453903	0.0459699	0.0460097	0.0441145	0.000619414	22_ethene_ethyne_1.50re	0.179617	0.0393695	0.0708008	0.0568183	0.0570218	0.0580461	0.0585775	0.0563602	0.00155572	-0.00221729	22_ethene_ethyne_1.50re	0.180966	-0.0252827	0.0208422	0.0341046	0.00925613	0.00865232	0.0107518	0.0122444	0.00857675	22_ethene_ethyne_1.50re	0.216615	-0.105811	-0.0394501	-0.0797327	-0.0769466	-0.0763205		0.227305	-0.0636232	0.00944062	-0.0287204	-0.025392	-0.0239749		0.207749	-0.0333664	0.0367372	0.00461439
22_ethene_ethyne_2.00re	0.0463263	0.0202258	0.0223125	0.0208031	0.0210008	0.0211079	0.0211429	0.0208145	0.000142098	22_ethene_ethyne_2.00re	0.0525499	0.0241538	0.0290677	0.0261244	0.0262405	0.0264595	0.0265253	0.0261068	0.000284831	-0.000418516	22_ethene_ethyne_2.00re	0.0574536	0.0178747	0.0258491	0.0270895	0.0224446	0.0224531	0.0228562	0.0230868	0.0224364	22_ethene_ethyne_2.00re	0.0542095	-0.0124184	0.000391165	-0.00840503	-0.00783261	-0.00769656		0.0578882	0.000903614	0.0140466	0.00678207	0.00737833	0.00762505		0.0579883	0.0142585	0.0252414	0.0197207
23_ethene_ethene_D2h_0.90re	7.72136	4.41674	4.7475	4.48303	4.47081	4.50181	4.49233	4.4342	0.0215143	23_ethene_ethene_D2h_0.90re	7.63414	3.52373	4.24747	3.79519	3.77896	3.82512	3.81729	3.74443	0.0383247	-0.0728545	23_ethene_ethene_D2h_0.90re	8.20709	3.21712	3.91921	4.28172	3.67403	3.65325	3.71459	3.71536	3.61883	23_ethene_ethene_D2h_0.90re	8.1919	2.75211	3.67033	3.02976	3.08193	3.07772		8.3982	2.8693	3.98379	3.29364	3.35861	3.36062		8.39539	3.11174	4.27265	3.58995
23_ethene_ethene_D2h_0.95re	5.02622	2.54061	2.81245	2.61149	2.60146	2.62465	2.6172	2.57505	0.0157407	23_ethene_ethene_D2h_0.95re	4.94982	1.90198	2.46215	2.12527	2.1114	2.14592	2.14185	2.08848	0.0304439	-0.0533631	23_ethene_ethene_D2h_0.95re	5.41896	1.62278	2.13732	2.45239	1.9908	1.97187	2.01902	2.02153	1.94924	23_ethene_ethene_D2h_0.95re	5.46426	1.251	1.96788	1.47023	1.51073	1.50842		5.60956	1.3651	2.23124	1.6974	1.74799	1.75104		5.60306	1.57933	2.4816	1.95763
23_ethene_ethene_D2h_1.00re	3.28523	1.41138	1.63883	1.48344	1.47626	1.49357	1.48763	1.45703	0.0113678	23_ethene_ethene_D2h_1.00re	3.22901	0.970806	1.40806	1.15494	1.14437	1.17011	1.16792	1.12869	0.0235503	-0.0392265	23_ethene_ethene_D2h_1.00re	3.62529	0.719597	1.10527	1.37105	1.01489	0.998911	1.03555	1.03838	0.983539	23_ethene_ethene_D2h_1.00re	3.71776	0.438485	1.00459	0.614666	0.646444	0.644782		3.80182	0.519917	1.1988	0.780197	0.820084	0.823002		3.79556	0.711937	1.41868	1.01136
23_ethene_ethene_D2h_1.05re	2.11945	0.73639	0.921134	0.805715	0.800576	0.813049	0.808507	0.787275	0.00793049	23_ethene_ethene_D2h_1.05re	2.07503	0.437265	0.772394	0.589788	0.581778	0.600164	0.599788	0.572001	0.0180107	-0.0277876	23_ethene_ethene_D2h_1.05re	2.4332	0.230168	0.518303	0.738068	0.469841	0.456431	0.484065	0.48753	0.44702	23_ethene_ethene_D2h_1.05re	2.56156	0.0341867	0.479157	0.180052	0.204317	0.203702		2.59363	0.0704317	0.599385	0.276852	0.30756	0.310794		2.58453	0.236083	0.785606	0.47512
23_ethene_ethene_D2h_1.10re	1.36274	0.340103	0.48946	0.403085	0.399934	0.408855	0.405484	0.390776	0.00555022	23_ethene_ethene_D2h_1.10re	1.33828	0.147693	0.404764	0.272046	0.266519	0.279615	0.280068	0.260344	0.0135492	-0.0197249	23_ethene_ethene_D2h_1.10re	1.66262	-0.0165535	0.204202	0.381934	0.177151	0.166505	0.187527	0.190992	0.160757	23_ethene_ethene_D2h_1.10re	1.81006	-0.150866	0.201602	-0.0303872	-0.0116548	-0.0118919		1.8102	-0.146398	0.269314	0.0174351	0.0413768	0.0444164		1.79535	-0.00747973	0.423075	0.183394
23_ethene_ethene_D2h_1.25re	0.394395	-0.0221231	0.0446637	0.0107154	0.010688	0.0137368	0.0126793	0.00808144	0.00199132	23_ethene_ethene_D2h_1.25re	0.401395	-0.0649478	0.0439668	-0.00603934	-0.0074032	-0.00284436	-0.00179049	-0.00867443	0.00561271	-0.00688394	23_ethene_ethene_D2h_1.25re	0.581008	-0.163262	-0.0551227	0.0297801	-0.0609834	-0.0654299	-0.0564852	-0.053551	-0.0658553	23_ethene_ethene_D2h_1.25re	0.714409	-0.231036	-0.0540415	-0.166796	-0.157982	-0.157877		0.712717	-0.225671	-0.019194	-0.141254	-0.12985	-0.127534		0.677348	-0.159364	0.0513216	-0.0603452
23_ethene_ethene_D2h_1.50re	0.14847	0.0264675	0.0377092	0.030613	0.031022	0.0316195	0.031575	0.0309082	0.000553007	23_ethene_ethene_D2h_1.50re	0.151619	0.0218142	0.0459118	0.0343335	0.0341331	0.0351472	0.0357408	0.0342986	0.00160773	-0.00144217	23_ethene_ethene_D2h_1.50re	0.165351	-0.0461574	-0.0119364	0.00956386	-0.0138659	-0.014771	-0.0126506	-0.0111096	-0.0138134	23_ethene_ethene_D2h_1.50re	0.221164	-0.124065	-0.0604217	-0.103615	-0.10054	-0.100324		0.23314	-0.0724836	-0.00414914	-0.0426394	-0.0392047	-0.0379128		0.197704	-0.0564693	0.0110634	-0.0212115
23_ethene_ethene_D2h_2.00re	0.0364064	0.020591	0.0193017	0.0200041	0.0199114	0.0199099	0.0199747	0.0202528	6.33603e-05	23_ethene_ethene_D2h_2.00re	0.0319056	0.0184358	0.0191975	0.0199227	0.0196547	0.0196306	0.0200324	0.0201535	0.000377655	0.000121092	23_ethene_ethene_D2h_2.00re	0.0441748	0.0154286	0.0180644	0.021168	0.0205288	0.0201854	0.0202396	0.0208141	0.0208924	23_ethene_ethene_D2h_2.00re	0.042641	-0.0153803	-0.00469261	-0.0110214	-0.0106803	-0.0102414		0.0488426	0.00239709	0.0123513	0.0084961	0.00874969	0.00931262		0.0454575	0.0107555	0.0179796	0.0160668
24-ethyne_ethyne_D2h_0.90re	6.88146	4.01201	4.64573	4.49854	4.48025	4.50221	4.50675	4.41519	0.0264951	24-ethyne_ethyne_D2h_0.90re	7.17036	3.56147	4.5002	4.1511	4.13721	4.16694	4.18815	4.10284	0.0509394	-0.0853129	24-ethyne_ethyne_D2h_0.90re	7.41707	3.06674	4.26265	4.32708	3.86348	3.83781	3.88023	3.91511	3.80832	24-ethyne_ethyne_D2h_0.90re	7.29427	2.48904	3.64808	3.13316	3.1688	3.19974		7.43949	2.54483	3.88845	3.32967	3.37707	3.41454		7.48649	2.82263	4.18328	3.63959
24-ethyne_ethyne_D2h_0.95re	4.51543	2.39232	2.86414	2.75107	2.73699	2.75336	2.75614	2.68971	0.019146	24-ethyne_ethyne_D2h_0.95re	4.76736	2.09296	2.79452	2.53316	2.52201	2.54413	2.56006	2.4977	0.0380452	-0.0623624	24-ethyne_ethyne_D2h_0.95re	4.96313	1.69073	2.57064	2.64515	2.2937	2.27208	2.30479	2.33105	2.25117	24-ethyne_ethyne_D2h_0.95re	4.88852	1.19317	2.08103	1.68074	1.70881	1.73167		4.99772	1.27039	2.29635	1.86338	1.90073	1.9289		5.03945	1.52943	2.56324	2.14765
24-ethyne_ethyne_D2h_1.00re	3.00496	1.43456	1.78791	1.70028	1.6901	1.70207	1.7037	1.65586	0.0136015	24-ethyne_ethyne_D2h_1.00re	3.22283	1.24703	1.77308	1.57799	1.56976	1.58593	1.59791	1.55257	0.0281431	-0.04534	24-ethyne_ethyne_D2h_1.00re	3.38823	0.915711	1.569	1.64179	1.374	1.35648	1.38158	1.40139	1.34151	24-ethyne_ethyne_D2h_1.00re	3.35314	0.511094	1.19523	0.884922	0.906885	0.923775		3.42357	0.574698	1.36137	1.02513	1.05444	1.07567		3.46068	0.809958	1.59818	1.27996
24-ethyne_ethyne_D2h_1.05re	2.02934	0.860519	1.12557	1.05691	1.05008	1.05868	1.05969	1.0254	0.00960373	24-ethyne_ethyne_D2h_1.05re	2.21767	0.754913	1.15008	1.0042	0.998668	1.01029	1.01936	0.986491	0.0206868	-0.0328642	24-ethyne_ethyne_D2h_1.05re	2.37333	0.492431	0.983558	1.04796	0.842081	0.828429	0.847618	0.862679	0.817587	24-ethyne_ethyne_D2h_1.05re	2.36577	0.170896	0.701059	0.460061	0.477176	0.489708		2.40441	0.211653	0.818239	0.555516	0.578508	0.594622		2.43629	0.420293	1.02437	0.779169
24-ethyne_ethyne_D2h_1.10re	1.39205	0.52095	0.720141	0.666707	0.662489	0.668546	0.669255	0.644743	0.00676607	24-ethyne_ethyne_D2h_1.10re	1.55652	0.472817	0.77037	0.661593	0.658215	0.666459	0.673366	0.649608	0.0151513	-0.023758	24-ethyne_ethyne_D2h_1.10re	1.70558	0.26876	0.642152	0.696041	0.537173	0.526857	0.541454	0.553011	0.51899	24-ethyne_ethyne_D2h_1.10re	1.71863	0.0188567	0.431724	0.244447	0.257719	0.267096		1.73413	0.0361822	0.506664	0.300717	0.318723	0.33105		1.75922	0.216225	0.681672	0.492106
24-ethyne_ethyne_D2h_1.25re	0.538266	0.157772	0.241353	0.217619	0.217349	0.219358	0.219864	0.210359	0.00251486	24-ethyne_ethyne_D2h_1.25re	0.645159	0.18057	0.309494	0.263505	0.263422	0.266318	0.269494	0.260112	0.00607183	-0.00938265	24-ethyne_ethyne_D2h_1.25re	0.736137	0.0763611	0.252877	0.27746	0.20229	0.198655	0.204966	0.210586	0.195722	24-ethyne_ethyne_D2h_1.25re	0.766366	-0.0590926	0.140607	0.0490659	0.0553166	0.059499		0.774293	-0.0510291	0.178125	0.0757356	0.0844613	0.0903531		0.77927	0.0534075	0.275034	0.184458
24-ethyne_ethyne_D2h_1.50re	0.232398	0.10056	0.121754	0.115442	0.115985	0.116403	0.11671	0.113703	0.000724661	24-ethyne_ethyne_D2h_1.50re	0.281113	0.125788	0.163159	0.148865	0.149399	0.150147	0.151114	0.148196	0.00171518	-0.00291815	24-ethyne_ethyne_D2h_1.50re	0.277626	0.0655709	0.126452	0.1296	0.105355	0.105058	0.106795	0.10877	0.10441	24-ethyne_ethyne_D2h_1.50re	0.291556	-0.0213039	0.0477297	0.0122488	0.0144389	0.0158853		0.301016	0.0124059	0.0911244	0.0554416	0.0582785	0.0603467		0.297766	0.0564672	0.130409	0.100455
24-ethyne_ethyne_D2h_2.00re	0.0682956	0.0364087	0.0389944	0.0376218	0.0378604	0.0379319	0.0380245	0.0374124	0.000164092	24-ethyne_ethyne_D2h_2.00re	0.080367	0.0457769	0.0520181	0.0487594	0.0489766	0.0491381	0.0492969	0.0486887	0.000320343	-0.00060817	24-ethyne_ethyne_D2h_2.00re	0.0844229	0.040378	0.052455	0.0515819	0.0466796	0.0467781	0.0471137	0.047466	0.0466072	24-ethyne_ethyne_D2h_2.00re	0.0789266	0.0107304	0.0240539	0.0160342	0.0164866	0.0167706		0.0818012	0.0206262	0.0353142	0.0281603	0.0286697	0.0290659		0.0842965	0.0367301	0.0496806	0.0440886
										RMSD (kcal/mol)			0.0811617	0.0137574	0.00751279	REF	0.010558							RMSD (kcal/mol)	0.155758	0.0146654	0.0124827	REF	0.0106548
RMSD (kcal/mol)					0.0162398	0.0186389	0.015165	REF	0.013963	RMSD (kcal/mol)				0.0211664	0.0114579	0.0162554	0.0157434	REF						RMSD (kcal/mol)	0.174177	0.0193762	0.0103566	0.020797	0.0218832	REF		CP	CP	CP	CP	CP	CP		CP	CP	CP	CP	CP	CP		CP	CP	CP	CP
with counterpoise correction	CP	CP	CP	CP	CP	CP	CP	CP			CP	CP	CP	CP	CP	CP	CP	CP								0.0146654	0.0124827	REF	0.0106548	0.020797	RMSD (kcal/mol)	1.06837	0.151894	0.155519	0.0102173	REF	0.0108676	RMSD (kcal/mol)	1.3328	0.148638	0.200752	0.0151219	REF	0.0113684	RMSD (kcal/mol)	1.31384	0.156142	0.193432	0.0152015
RMSD (kcal/mol)			0.0573786	0.0269169	0.013963	0.0115409	REF	0.015165		RMSD (kcal/mol)			0.0788707	0.0226953	0.0142343	0.010558	REF							RMSD (kcal/mol)	0.154599	0.0213183	0.0177371	0.0106548	REF	0.0218832	RMSD (kcal/mol)	1.06854	0.154882	0.153839	0.0155355	0.0108676	REF	RMSD (kcal/mol)	1.3301	0.153006	0.200338	0.0192888	0.0113388	REF	RMSD (kcal/mol)	1.31359	0.1616	0.192564	0.0200594
	SCF	MP2	CCSD	CCSD[T]	CCSD(T)	CCSD(T)L	CCSDT	CCSDT(Q)	T3-(T)		SCF	MP2	CCSD	CCSD[T]	CCSD(T)	CCSD(T)_L	CCSDT	CCSDT(Q)				SCF	MP2	MP3	CCSD	CCSD[T]	CCSD(T)	CCSD(T)L	CCSDT	CCSDT(Q)		HF	ΜP2	CCSD	CCSD(T)	CCSD(T)_L	CCSDT		ΗF	ΜP2	CCSD	CCSD(T)	CCSD(T)_L	CCSDT		SCF	MP2	CCSD	CCSD(T)
	VDZ(p,s)	VDZ(p,s)	VDZ(p,s)	VDZ(p,s)	VDZ(p,s)	VDZ(p,s)	VDZ(p,s)	VDZ(p,s)			VDZ(d,s)	VDZ(d,s)	VDZ(d,s)	VDZ(d,s)	VDZ(d,s)	VDZ(d,s)	VDZ(d,s)	VDZ(d,s)	T3-(T)	(Q)		VTZ(f,p)	VTZ(f,p)	VTZ(f,p)	VTZ(f,p)	VTZ(f,p)	VTZ(f,p)	VTZ(f,p)	VTZ(f,p)	VTZ(f,p)		haVDZ	haVDZ	haVDZ	haVDZ	haVDZ	haVDZ		haVTZ	haVTZ	haVTZ	haVTZ	haVTZ	haVTZ		VQZ(g,d)	VQZ(g,d)	VQZ(g,d)	VQZ(g,d)
01-water_ammonia_0.90re	-6.18007	-5.83544	-5.0944	-5.14009	-5.16053	-5.15349	-5.15599	-5.16532	0.00454239	01-water_ammonia_0.90re	-3.46163	-4.28501	-3.39314	-3.48811	-3.49857	-3.49058	-3.49185	-3.50271	0.00672386	-0.010866	01-water_ammonia_0.90re	-2.66224	-4.67944	-4.3876	-4.07735	-4.37978	-4.38681	-4.36866	-4.37087	-4.38887	01-water_ammonia_0.90re	-2.88094	-4.7331	-4.07069	-4.39011	-4.38162	-4.38278		-2.95301	-5.47283	-4.86115	-5.2862	-5.26646	-5.27331		-2.8456	-5.39368	-4.80582	-5.20897
01-water_ammonia_0.95re	-6.89935	-6.69721	-6.0785	-6.1192	-6.13665	-6.1303	-6.13275	-6.14213	0.00390158	01-water_ammonia_0.95re	-4.61937	-5.34749	-4.60083	-4.68098	-4.68993	-4.68295	-4.68487	-4.69519	0.00506182	-0.0103217	01-water_ammonia_0.95re	-3.76412	-5.44699	-5.21726	-4.9484	-5.20864	-5.21509	-5.199	-5.20265	-5.21928	01-water_ammonia_0.95re	-3.93237	-5.47113	-4.93264	-5.20858	-5.19991	-5.203		-3.96654	-6.05737	-5.56297	-5.92895	-5.91097	-5.91937		-3.89427	-6.00355	-5.52374	-5.87004
01-water_ammonia_1.00re	-7.1264	-7.02558	-6.51175	-6.54715	-6.56195	-6.55627	-6.55863	-6.5677	0.00331208	01-water_ammonia_1.00re	-5.19083	-5.8341	-5.21027	-5.27687	-5.28453	-5.27847	-5.28072	-5.29036	0.00380869	-0.00963888	01-water_ammonia_1.00re	-4.35914	-5.76059	-5.5771	-5.34595	-5.56791	-5.57371	-5.55964	-5.56393	-5.57902	01-water_ammonia_1.00re	-4.48664	-5.76168	-5.32282	-5.55917	-5.5508	-5.55491		-4.48863	-6.22176	-5.82147	-6.13477	-6.11865	-6.12769		-4.44429	-6.18812	-5.79568	-6.0911
01-water_ammonia_1.05re	-7.04427	-7.01372	-6.58977	-6.61989	-6.63229	-6.62728	-6.62954	-6.63806	0.00274921	01-water_ammonia_1.05re	-5.38265	-5.94995	-5.43021	-5.48463	-5.49118	-5.48594	-5.48834	-5.4972	0.00284731	-0.00886307	01-water_ammonia_1.05re	-4.62151	-5.78499	-5.63592	-5.43881	-5.62623	-5.63138	-5.61925	-5.62364	-5.63709	01-water_ammonia_1.05re	-4.71598	-5.76923	-5.4107	-5.61137	-5.60357	-5.60809		-4.69105	-6.12401	-5.79948	-6.06581	-6.05157	-6.0606		-4.66751	-6.10554	-5.78401	-6.03409
01-water_ammonia_1.10re	-6.77028	-6.78613	-6.43872	-6.46372	-6.47398	-6.46962	-6.47177	-6.47957	0.00221606	01-water_ammonia_1.10re	-5.32973	-5.82841	-5.39666	-5.44027	-5.44585	-5.44136	-5.44374	-5.45176	0.00210819	-0.00802599	01-water_ammonia_1.10re	-4.66233	-5.62425	-5.50075	-5.3341	-5.49059	-5.49509	-5.48479	-5.48892	-5.50072	01-water_ammonia_1.10re	-4.72918	-5.59624	-5.30253	-5.47132	-5.46429	-5.4688		-4.68308	-5.86322	-5.59972	-5.82433	-5.81191	-5.82049		-4.67414	-5.8558	-5.59188	-5.80174
01-water_ammonia_1.25re	-5.51811	-5.57954	-5.38869	-5.40062	-5.40609	-5.40343	-5.40507	-5.41051	0.00101653	01-water_ammonia_1.25re	-4.52163	-4.8549	-4.60353	-4.62303	-4.62641	-4.62373	-4.62552	-4.63106	0.000891365	-0.0055358	01-water_ammonia_1.25re	-4.12877	-4.66912	-4.58921	-4.49058	-4.57726	-4.58017	-4.57427	-4.57675	-4.58413	01-water_ammonia_1.25re	-4.12826	-4.61537	-4.44571	-4.5433	-4.53877	-4.54206		-4.05955	-4.71536	-4.56828	-4.69902	-4.6913	-4.69735		-4.07002	-4.72614	-4.57371	-4.69401
01-water_ammonia_1.50re	-3.53692	-3.56047	-3.48163	-3.47979	-3.48168	-3.48076	-3.48127	-3.48374	0.000417192	01-water_ammonia_1.50re	-2.93461	-3.0882	-2.97445	-2.97318	-2.97477	-2.97388	-2.9742	-2.97666	0.000569086	-0.00246041	01-water_ammonia_1.50re	-2.791	-2.98487	-2.93876	-2.89713	-2.92275	-2.92441	-2.92262	-2.92271	-2.92534	01-water_ammonia_1.50re	-2.74352	-2.93546	-2.85455	-2.89089	-2.8894	-2.89033		-2.70421	-2.94132	-2.87581	-2.92371	-2.92077	-2.92293		-2.72281	-2.96576	-2.89407	-2.93649
01-water_ammonia_2.00re	-1.46704	-1.43724	-1.41127	-1.40395	-1.40496	-1.40489	-1.40452	-1.40501	0.000436324	01-water_ammonia_2.00re	-1.19942	-1.22101	-1.18488	-1.17668	-1.17747	-1.17753	-1.17693	-1.17729	0.000545411	-0.000359881	01-water_ammonia_2.00re	-1.15578	-1.16211	-1.14857	-1.13693	-1.13272	-1.13383	-1.13404	-1.13308	-1.13304	01-water_ammonia_2.00re	-1.17825	-1.21249	-1.18208	-1.1862	-1.1864	-1.18583		-1.15027	-1.17305	-1.15181	-1.15538	-1.15519	-1.15482		-1.15837	-1.18013	-1.15827	-1.15901
02-water_water_0.90re	-5.06414	-4.58927	-4.02729	-4.05426	-4.07424	-4.06686	-4.06802	-4.07463	0.00622714	02-water_water_0.90re	-3.38507	-3.74821	-3.0888	-3.14402	-3.1551	-3.14892	-3.14893	-3.15528	0.00617651	-0.00635427	02-water_water_0.90re	-2.32927	-3.57465	-3.44423	-3.18924	-3.3966	-3.40409	-3.39088	-3.39231	-3.4039	02-water_water_0.90re	-2.41357	-3.53891	-3.14644	-3.37823	-3.365	-3.36708		-2.41845	-4.0196	-3.68695	-3.98841	-3.97089	-3.97895		-2.42767	-4.07413	-3.74181	-4.02672
02-water_water_0.95re	-5.61509	-5.28209	-4.81721	-4.83922	-4.85573	-4.84947	-4.85064	-4.85719	0.00508859	02-water_water_0.95re	-4.18621	-4.52205	-3.97725	-4.02107	-4.0303	-4.02506	-4.02553	-4.03179	0.00476909	-0.0062621	02-water_water_0.95re	-3.18939	-4.21518	-4.11385	-3.90161	-4.07622	-4.08247	-4.07112	-4.07331	-4.08392	02-water_water_0.95re	-3.27125	-4.19453	-3.88333	-4.07862	-4.06664	-4.06939		-3.22163	-4.53352	-4.27399	-4.5295	-4.514	-4.52235		-3.2475	-4.5932	-4.32764	-4.56789
02-water_water_1.00re	-5.76025	-5.52891	-5.14611	-5.16341	-5.17688	-5.17167	-5.17283	-5.17901	0.00405413	02-water_water_1.00re	-4.52796	-4.8347	-4.38504	-4.41888	-4.42651	-4.42212	-4.42286	-4.42877	0.00365315	-0.0059129	02-water_water_1.00re	-3.63675	-4.47725	-4.3966	-4.22095	-4.36603	-4.37122	-4.36164	-4.36409	-4.37352	02-water_water_1.00re	-3.71171	-4.46351	-4.21555	-4.37813	-4.36755	-4.37046		-3.62493	-4.69528	-4.49283	-4.7076	-4.69407	-4.70222		-3.65906	-4.75407	-4.54138	-4.7419
02-water_water_1.05re	-5.66074	-5.50085	-5.1869	-5.1999	-5.21075	-5.20647	-5.20762	-5.21323	0.00313136	02-water_water_1.05re	-4.58468	-4.86137	-4.49047	-4.51575	-4.522	-4.51838	-4.51924	-4.52464	0.00276509	-0.00540175	02-water_water_1.05re	-3.81284	-4.49714	-4.431	-4.28646	-4.4053	-4.40961	-4.40165	-4.40402	-4.41219	02-water_water_1.05re	-3.87854	-4.48639	-4.28755	-4.42138	-4.41226	-4.41502		-3.76842	-4.63725	-4.47908	-4.65805	-4.64641	-4.65399		-3.80452	-4.69108	-4.52013	-4.68578
02-water_water_1.10re	-5.42205	-5.31053	-5.0531	-5.06231	-5.07093	-5.06749	-5.06859	-5.07354	0.00234319	02-water_water_1.10re	-4.47094	-4.71768	-4.41093	-4.42903	-4.43412	-4.43118	-4.43205	-4.43686	0.00207338	-0.00480991	02-water_water_1.10re	-3.81222	-4.36643	-4.31035	-4.19175	-4.28782	-4.2914	-4.28489	-4.28698	-4.2939	02-water_water_1.10re	-3.86617	-4.35562	-4.1945	-4.30379	-4.29608	-4.29852		-3.74475	-4.4474	-4.32304	-4.47116	-4.46125	-4.46807		-3.77901	-4.49455	-4.35615	-4.49188
02-water_water_1.25re	-4.41471	-4.36606	-4.2211	-4.2217	-4.22576	-4.22412	-4.22495	-4.22802	0.000801925	02-water_water_1.25re	-3.72313	-3.88628	-3.70743	-3.71063	-3.7133	-3.71185	-3.71241	-3.71545	0.000886416	-0.00304196	02-water_water_1.25re	-3.3144	-3.59569	-3.55656	-3.49107	-3.53711	-3.53932	-3.5361	-3.53695	-3.54066	02-water_water_1.25re	-3.32125	-3.57223	-3.48056	-3.53789	-3.53371	-3.53489		-3.2152	-3.57532	-3.51141	-3.59184	-3.58607	-3.59032		-3.23914	-3.60653	-3.52912	-3.60011
02-water_water_1.50re	-2.88885	-2.84502	-2.77786	-2.77143	-2.77278	-2.77241	-2.77262	-2.77385	0.000160344	02-water_water_1.50re	-2.44151	-2.5061	-2.42018	-2.41284	-2.414	-2.4137	-2.41353	-2.4147	0.000468155	-0.00117077	02-water_water_1.50re	-2.22432	-2.29087	-2.26866	-2.24091	-2.24748	-2.24911	-2.24848	-2.2479	-2.24868	02-water_water_1.50re	-2.20831	-2.28683	-2.24188	-2.25987	-2.25887	-2.25861		-2.14806	-2.24774	-2.22089	-2.24591	-2.24385	-2.24506		-2.16659	-2.27241	-2.23709	-2.25636
02-water_water_2.00re	-1.294	-1.24574	-1.22071	-1.21376	-1.2147	-1.21464	-1.21447	-1.21468	0.000233969	02-water_water_2.00re	-1.07433	-1.07074	-1.03973	-1.03153	-1.03229	-1.03237	-1.03191	-1.032	0.000385685	-9.54505e-05	02-water_water_2.00re	-0.975565	-0.946425	-0.942565	-0.932909	-0.92499	-0.926347	-0.926582	-0.925756	-0.925435	02-water_water_2.00re	-1.00019	-0.997258	-0.979196	-0.979319	-0.979615	-0.978811		-0.961898	-0.943861	-0.935984	-0.934597	-0.93439	-0.934		-0.967426	-0.948078	-0.939367	-0.934963
03-HCN_HCN_0.90re	-4.04229	-3.6422	-3.05752	-3.12749	-3.11222	-3.12335	-3.10884	-3.09688	0.00338434	03-HCN_HCN_0.90re	-2.90671	-3.20917	-2.6344	-2.69846	-2.68966	-2.69519	-2.67259	-2.67412	0.0170757	-0.00153051	03-HCN_HCN_0.90re	-3.05632	-4.01005	-3.67515	-3.55941	-3.70349	-3.70648	-3.70352	-3.69026	-3.70014	03-HCN_HCN_0.90re	-2.93695	-3.75835	-3.19896	-3.36715	-3.36698	-3.35375		-3.09844	-4.24738	-3.79173	-3.98813	-3.98217	-3.97205		-3.09536	-4.28111	-3.83981	-4.02814
03-HCN_HCN_0.95re	-4.56494	-4.25677	-3.79448	-3.84915	-3.83589	-3.84533	-3.83193	-3.82185	0.00396463	03-HCN_HCN_0.95re	-3.66473	-3.88316	-3.42026	-3.46541	-3.45733	-3.46291	-3.44308	-3.44364	0.0142513	-0.00056171	03-HCN_HCN_0.95re	-3.74693	-4.45371	-4.17867	-4.09284	-4.19998	-4.20204	-4.20092	-4.18867	-4.19533	03-HCN_HCN_0.95re	-3.66537	-4.28749	-3.83745	-3.96914	-3.96996	-3.95824		-3.77706	-4.65252	-4.28946	-4.44246	-4.43861	-4.42937		-3.7772	-4.67019	-4.32061	-4.46461
03-HCN_HCN_1.00re	-4.74861	-4.50151	-4.13712	-4.17991	-4.16832	-4.17631	-4.16399	-4.15525	0.004334	03-HCN_HCN_1.00re	-4.01864	-4.17091	-3.79655	-3.82712	-3.81972	-3.8252	-3.80771	-3.80754	0.0120127	0.000169607	03-HCN_HCN_1.00re	-4.07267	-4.58717	-4.35701	-4.29492	-4.37241	-4.37376	-4.37404	-4.36253	-4.36672	03-HCN_HCN_1.00re	-4.02025	-4.4853	-4.11951	-4.22159	-4.22315	-4.21253		-4.09426	-4.75489	-4.46249	-4.58035	-4.57818	-4.56952		-4.09466	-4.76011	-4.48034	-4.58876
03-HCN_HCN_1.05re	-4.71354	-4.50337	-4.21791	-4.25119	-4.24098	-4.24777	-4.23647	-4.22859	0.00451522	03-HCN_HCN_1.05re	-4.10883	-4.20562	-3.90275	-3.92182	-3.91508	-3.92038	-3.90484	-3.90401	0.0102382	0.000831495	03-HCN_HCN_1.05re	-4.15805	-4.52159	-4.32654	-4.28335	-4.33699	-4.33779	-4.33916	-4.3282	-4.33038	03-HCN_HCN_1.05re	-4.12535	-4.46465	-4.16518	-4.24309	-4.24522	-4.23538		-4.17323	-4.66327	-4.42627	-4.51548	-4.51466	-4.50636		-4.17229	-4.65923	-4.43404	-4.51371
03-HCN_HCN_1.10re	-4.55126	-4.36506	-4.14146	-4.16703	-4.15808	-4.16382	-4.15351	-4.1464	0.00457326	03-HCN_HCN_1.10re	-4.04036	-4.09366	-3.84711	-3.85722	-3.85114	-3.85617	-3.84233	-3.84108	0.00880279	0.00125359	03-HCN_HCN_1.10re	-4.09718	-4.34599	-4.1779	-4.14918	-4.18414	-4.18454	-4.18667	-4.17626	-4.17701	03-HCN_HCN_1.10re	-4.07462	-4.31657	-4.06851	-4.12695	-4.12946	-4.1203		-4.10612	-4.46419	-4.26951	-4.33574	-4.33592	-4.32797		-4.10364	-4.45389	-4.27011	-4.32699
03-HCN_HCN_1.25re	-3.76352	-3.5892	-3.48399	-3.49278	-3.48682	-3.49054	-3.48253	-3.47638	0.00429034	03-HCN_HCN_1.25re	-3.43091	-3.38132	-3.24734	-3.23935	-3.23501	-3.23929	-3.22898	-3.22653	0.0060235	0.00244952	03-HCN_HCN_1.25re	-3.53022	-3.56119	-3.45209	-3.4481	-3.44773	-3.44753	-3.45089	-3.44191	-3.43974	03-HCN_HCN_1.25re	-3.50814	-3.55554	-3.40953	-3.4291	-3.43222	-3.42437		-3.52361	-3.6243	-3.51324	-3.53373	-3.53578	-3.52853		-3.51805	-3.60669	-3.50418	-3.51657
03-HCN_HCN_1.50re	-2.54	-2.34509	-2.31432	-2.3086	-2.30612	-2.3084	-2.30276	-2.29736	0.00335896	03-HCN_HCN_1.50re	-2.35138	-2.21564	-2.16305	-2.14253	-2.14049	-2.14372	-2.13665	-2.1334	0.00383389	0.0032571	03-HCN_HCN_1.50re	-2.47536	-2.37247	-2.32168	-2.32551	-2.30467	-2.30461	-2.30806	-2.3014	-2.29757	03-HCN_HCN_1.50re	-2.46755	-2.38428	-2.31456	-2.30804	-2.31105	-2.3049		-2.47574	-2.40946	-2.3605	-2.35072	-2.35355	-2.34767		-2.47245	-2.3976	-2.35455	-2.3393
03-HCN_HCN_2.00re	-1.2623	-1.0953	-1.09702	-1.08733	-1.08705	-1.08838	-1.08541	-1.08141	0.0016383	03-HCN_HCN_2.00re	-1.18064	-1.03851	-1.03133	-1.01214	-1.01178	-1.01366	-1.01	-1.00721	0.00177689	0.00279336	03-HCN_HCN_2.00re	-1.268	-1.13787	-1.13399	-1.13352	-1.11118	-1.1116	-1.11395	-1.1104	-1.1068	03-HCN_HCN_2.00re	-1.2859	-1.17223	-1.15148	-1.13803	-1.14004	-1.13648		-1.28857	-1.1784	-1.16886	-1.15171	-1.15389	-1.15049		-1.285	-1.17063	-1.16559	-1.14592
04-HF_HF_0.90re	-4.3166	-3.68614	-3.19337	-3.23633	-3.25672	-3.24662	-3.24451	-3.24609	0.0122146	04-HF_HF_0.90re	-3.61523	-3.53912	-2.98537	-3.03579	-3.04791	-3.04134	-3.03881	-3.03984	0.00910375	-0.00103225	04-HF_HF_0.90re	-2.86769	-3.29143	-3.28916	-3.07936	-3.19267	-3.2057	-3.1934	-3.19566	-3.20357	04-HF_HF_0.90re	-2.74109	-3.01749	-2.86381	-3.01356	-2.98889	-2.99526		-2.81781	-3.45892	-3.36927	-3.55451	-3.53526	-3.5478		-2.94689	-3.68306	-3.57623	-3.75131
04-HF_HF_0.95re	-4.90765	-4.44998	-4.03782	-4.07424	-4.08993	-4.08204	-4.08042	-4.08225	0.00950324	04-HF_HF_0.95re	-4.29398	-4.2766	-3.81604	-3.85704	-3.86635	-3.8612	-3.85937	-3.8608	0.00698248	-0.00143772	04-HF_HF_0.95re	-3.5473	-3.9084	-3.90089	-3.73276	-3.82942	-3.83967	-3.82939	-3.83175	-3.839	04-HF_HF_0.95re	-3.46922	-3.69958	-3.581	-3.70591	-3.68479	-3.69069		-3.46185	-3.99264	-3.92578	-4.08407	-4.06744	-4.0789		-3.58281	-4.18961	-4.10195	-4.25058
04-HF_HF_1.00re	-5.08439	-4.74963	-4.40539	-4.43558	-4.44733	-4.44137	-4.44014	-4.44183	0.00719616	04-HF_HF_1.00re	-4.54041	-4.55777	-4.17459	-4.207	-4.21396	-4.21009	-4.20871	-4.21016	0.00524887	-0.00144596	04-HF_HF_1.00re	-3.8565	-4.15557	-4.14437	-4.01015	-4.09045	-4.09846	-4.09004	-4.09225	-4.09856	04-HF_HF_1.00re	-3.81208	-3.99347	-3.90154	-4.00351	-3.98569	-3.99088		-3.74739	-4.1796	-4.13048	-4.26375	-4.24961	-4.25984		-3.85375	-4.34567	-4.27373	-4.39757
04-HF_HF_1.05re	-5.01447	-4.76653	-4.47952	-4.50398	-4.51251	-4.50818	-4.50723	-4.50858	0.00527862	04-HF_HF_1.05re	-4.52679	-4.56227	-4.24351	-4.26832	-4.27335	-4.27058	-4.2695	-4.27073	0.00385255	-0.00122886	04-HF_HF_1.05re	-3.92868	-4.16862	-4.15485	-4.04813	-4.11298	-4.1192	-4.11246	-4.11436	-4.11961	04-HF_HF_1.05re	-3.90915	-4.04365	-3.9717	-4.05325	-4.03844	-4.04279		-3.80735	-4.1529	-4.11719	-4.22779	-4.21596	-4.22487		-3.89538	-4.2869	-4.2277	-4.32898
04-HF_HF_1.10re	-4.80797	-4.61904	-4.37883	-4.39833	-4.40434	-4.4013	-4.40057	-4.4015	0.0037695	04-HF_HF_1.10re	-4.36579	-4.40786	-4.14133	-4.15976	-4.16329	-4.1614	-4.16051	-4.16142	0.0027809	-0.000914904	04-HF_HF_1.10re	-3.85305	-4.03954	-4.02426	-3.9391	-3.99012	-3.995	-3.98968	-3.9912	-3.99542	04-HF_HF_1.10re	-3.84898	-3.94254	-3.88509	-3.94945	-3.93725	-3.94077		-3.72843	-4.00062	-3.97455	-4.06549	-4.05567	-4.06329		-3.79768	-4.10489	-4.05571	-4.13746
04-HF_HF_1.25re	-3.89665	-3.79174	-3.64825	-3.65675	-3.65825	-3.65759	-3.65715	-3.65703	0.0011026	04-HF_HF_1.25re	-3.55652	-3.5849	-3.42547	-3.43066	-3.43155	-3.4313	-3.4306	-3.4306	0.000949563	-8.43687e-06	04-HF_HF_1.25re	-3.24597	-3.3055	-3.29131	-3.24661	-3.26566	-3.26834	-3.26602	-3.26638	-3.26809	04-HF_HF_1.25re	-3.23605	-3.24489	-3.21216	-3.24127	-3.23488	-3.23629		-3.13588	-3.24877	-3.23798	-3.28481	-3.2795	-3.28378		-3.16146	-3.28956	-3.26034	-3.299
04-HF_HF_1.50re	-2.51266	-2.43473	-2.36521	-2.36529	-2.36509	-2.36538	-2.36499	-2.36435	0.000105615	04-HF_HF_1.50re	-2.28493	-2.27381	-2.19665	-2.19315	-2.19312	-2.19353	-2.19284	-2.19229	0.000280005	0.000550119	04-HF_HF_1.50re	-2.14388	-2.09709	-2.0935	-2.073	-2.06703	-2.06916	-2.06872	-2.06806	-2.06801	04-HF_HF_1.50re	-2.12045	-2.07871	-2.06151	-2.06677	-2.0649	-2.06462		-2.08514	-2.07392	-2.07	-2.08071	-2.0789	-2.08		-2.08927	-2.08157	-2.06918	-2.07411
04-HF_HF_2.00re	-1.11978	-1.06299	-1.03675	-1.03438	-1.03462	-1.03468	-1.0344	-1.03401	0.000218412	04-HF_HF_2.00re	-1.00775	-0.978186	-0.949714	-0.945228	-0.945488	-0.945686	-0.945213	-0.944799	0.000274781	0.000413962	04-HF_HF_2.00re	-0.94679	-0.880377	-0.885841	-0.876668	-0.865993	-0.867822	-0.867735	-0.867107	-0.866859	04-HF_HF_2.00re	-0.967649	-0.924901	-0.916758	-0.914004	-0.913898	-0.91317		-0.945276	-0.896384	-0.895147	-0.891058	-0.8907	-0.890371		-0.942405	-0.887447	-0.887524	-0.880076
05-NH3_NH3_0.90re	-1.38248	-1.60099	-1.40419	-1.4625	-1.46562	-1.46086	-1.46829	-1.47548	-0.00267324	05-NH3_NH3_0.90re	-0.537557	-1.38404	-1.0495	-1.13766	-1.14044	-1.13353	-1.14143	-1.15109	-0.000985925	-0.00966134	05-NH3_NH3_0.90re	-0.482157	-2.33744	-2.14815	-1.94581	-2.20132	-2.20341	-2.1867	-2.1956	-2.21408	05-NH3_NH3_0.90re	-0.290205	-1.93457	-1.54425	-1.78777	-1.77674	-1.78629		-0.414972	-2.52638	-2.15389	-2.47712	-2.4573	-2.46983		-0.466599	-2.64753	-2.25798	-2.58216
05-NH3_NH3_0.95re	-1.87648	-2.05179	-1.90075	-1.94712	-1.95008	-1.94602	-1.95233	-1.95829	-0.00224479	05-NH3_NH3_0.95re	-1.12482	-1.81946	-1.55391	-1.62417	-1.62673	-1.62098	-1.62769	-1.63566	-0.000957462	-0.00797106	05-NH3_NH3_0.95re	-1.124	-2.65626	-2.50596	-2.33596	-2.5477	-2.54957	-2.53562	-2.54319	-2.55852	05-NH3_NH3_0.95re	-0.96644	-2.35449	-2.03271	-2.23942	-2.23011	-2.23853		-1.0696	-2.83524	-2.53075	-2.80504	-2.78814	-2.79931		-1.11199	-2.92788	-2.60892	-2.88193
05-NH3_NH3_1.00re	-2.13018	-2.27115	-2.15535	-2.19191	-2.19468	-2.19123	-2.19655	-2.2015	-0.00186909	05-NH3_NH3_1.00re	-1.46016	-2.03177	-1.82041	-1.87604	-1.87838	-1.87362	-1.87925	-1.88584	-0.000872755	-0.0065891	05-NH3_NH3_1.00re	-1.4999	-2.76348	-2.64287	-2.50058	-2.67534	-2.67702	-2.66544	-2.67177	-2.68444	05-NH3_NH3_1.00re	-1.37623	-2.55089	-2.28385	-2.45922	-2.45139	-2.45873		-1.45924	-2.93634	-2.68593	-2.91837	-2.904	-2.91382		-1.49313	-3.00489	-2.74246	-2.97182
05-NH3_NH3_1.05re	-2.21936	-2.33359	-2.24465	-2.27327	-2.2758	-2.27289	-2.27735	-2.28147	-0.00154381	05-NH3_NH3_1.05re	-1.6225	-2.0948	-1.92568	-1.96948	-1.9716	-1.96768	-1.97236	-1.97782	-0.00075745	-0.00546131	05-NH3_NH3_1.05re	-1.68798	-2.7296	-2.63169	-2.51287	-2.6567	-2.65822	-2.64863	-2.65384	-2.66429	05-NH3_NH3_1.05re	-1.59632	-2.59337	-2.37011	-2.51887	-2.51232	-2.51866		-1.66119	-2.89869	-2.69125	-2.88813	-2.87595	-2.88448		-1.68744	-2.94659	-2.72942	-2.92175
05-NH3_NH3_1.10re	-2.20058	-2.2946	-2.22569	-2.24802	-2.2503	-2.24785	-2.25156	-2.25502	-0.00126726	05-NH3_NH3_1.10re	-1.66924	-2.06252	-1.92575	-1.96019	-1.96209	-1.95886	-1.96272	-1.96727	-0.000630161	-0.0045536	05-NH3_NH3_1.10re	-1.74716	-2.60884	-2.52819	-2.42883	-2.54731	-2.54869	-2.54077	-2.54499	-2.55362	05-NH3_NH3_1.10re	-1.68457	-2.53564	-2.34705	-2.47362	-2.46815	-2.47358		-1.7336	-2.77539	-2.6017	-2.76891	-2.75858	-2.76593		-1.75316	-2.8056	-2.62427	-2.78572
05-NH3_NH3_1.25re	-1.83974	-1.89772	-1.86345	-1.87354	-1.87503	-1.87364	-1.87567	-1.87777	-0.000644107	05-NH3_NH3_1.25re	-1.47268	-1.70715	-1.63028	-1.64648	-1.64777	-1.64601	-1.64803	-1.65072	-0.000255723	-0.00269492	05-NH3_NH3_1.25re	-1.53951	-2.03247	-1.98434	-1.92624	-1.99213	-1.99318	-1.98877	-1.99083	-1.99567	05-NH3_NH3_1.25re	-1.54679	-2.08644	-1.96762	-2.04604	-2.04291	-2.04618		-1.55901	-2.19077	-2.08372	-2.1867	-2.18041	-2.18494		-1.56239	-2.18059	-2.07123	-2.1661
05-NH3_NH3_1.50re	-1.09415	-1.12649	-1.11111	-1.11301	-1.11364	-1.11315	-1.11375	-1.11473	-0.000109126	05-NH3_NH3_1.50re	-0.908465	-1.01659	-0.98028	-0.984135	-0.984785	-0.984181	-0.984666	-0.985853	0.000118598	-0.00118659	05-NH3_NH3_1.50re	-0.931738	-1.13965	-1.11504	-1.09044	-1.11579	-1.11642	-1.11477	-1.11516	-1.11703	05-NH3_NH3_1.50re	-0.990574	-1.26099	-1.19881	-1.23581	-1.23461	-1.2359		-0.973302	-1.2676	-1.21254	-1.26033	-1.25753	-1.2594		-0.959894	-1.22679	-1.17453	-1.21427
05-NH3_NH3_2.00re	-0.27938	-0.288849	-0.284293	-0.284059	-0.284227	-0.284164	-0.284208	-0.284415	1.86552e-05	05-NH3_NH3_2.00re	-0.246687	-0.272143	-0.26244	-0.262506	-0.262686	-0.262616	-0.262591	-0.26283	9.41515e-05	-0.000238954	05-NH3_NH3_2.00re	-0.265598	-0.316892	-0.307907	-0.302467	-0.307691	-0.307856	-0.307568	-0.307426	-0.307802	05-NH3_NH3_2.00re	-0.302846	-0.386318	-0.365922	-0.37651	-0.376307	-0.376558		-0.291398	-0.373987	-0.355227	-0.368146	-0.367473	-0.36781		-0.27638	-0.342091	-0.326444	-0.335417
06-methane_HF_0.90re	1.90366	1.87906	2.03434	1.98872	1.97852	1.98347	1.97538	1.97085	-0.00313758	06-methane_HF_0.90re	1.83704	1.19474	1.45569	1.38934	1.38379	1.38777	1.3813	1.37616	-0.00249204	-0.005141	06-methane_HF_0.90re	1.01548	-0.469751	-0.809199	-0.209158	-0.427815	-0.425677	-0.415819	-0.42782	-0.438845	06-methane_HF_0.90re	1.0833	-0.195439	0.0837784	-0.105639	-0.099982	-0.108289		0.834801	-0.974017	-0.714455	-1.00164	-0.990465	-1.00648		0.885087	-0.956285	-0.696603	-0.9788
06-methane_HF_0.95re	0.933254	0.865499	0.98568	0.944995	0.937256	0.941217	0.934093	0.930027	-0.00316311	06-methane_HF_0.95re	0.894949	0.34219	0.547141	0.491145	0.48708	0.490265	0.48455	0.480014	-0.00252959	-0.00453655	06-methane_HF_0.95re	0.30235	-0.902014	-0.52319	-0.69628	-0.877018	-0.874736	-0.866718	-0.877111	-0.886237	06-methane_HF_0.95re	0.394583	-0.640053	-0.421023	-0.576328	-0.571729	-0.5792		0.14462	-1.31714	-1.114	-1.35081	-1.34162	-1.35557		0.182363	-1.29918	-1.09534	-1.3275
06-methane_HF_1.00re	0.325627	0.234395	0.328106	0.292545	0.286759	0.289888	0.28371	0.280175	-0.00304903	06-methane_HF_1.00re	0.308656	-0.16645	-0.00464263	-0.0514462	-0.0543804	-0.0518396	-0.0567893	-0.0607203	-0.00240892	-0.00393096	06-methane_HF_1.00re	-0.108052	-1.08475	-0.960554	-0.920795	-1.06935	-1.06703	-1.06058	-1.06939	-1.07682	06-methane_HF_1.00re	-0.0193875	-0.859766	-0.68628	-0.813565	-0.809932	-0.81649		-0.244876	-1.42723	-1.26681	-1.46135	-1.45387	-1.4658		-0.217632	-1.41075	-1.24949	-1.43971
06-methane_HF_1.05re	-0.0414963	-0.141781	-0.068011	-0.098537	-0.102808	-0.100364	-0.105653	-0.108642	-0.00284509	06-methane_HF_1.05re	-0.04402	-0.451119	-0.322496	-0.361238	-0.363324	-0.361309	-0.365524	-0.368872	-0.00219953	-0.00334834	06-methane_HF_1.05re	-0.329723	-1.12223	-1.08888	-0.990175	-1.11173	-1.10945	-1.10433	-1.11166	-1.11763	06-methane_HF_1.05re	-0.259426	-0.944933	-0.805934	-0.910296	-0.9075	-0.913156		-0.447449	-1.40485	-1.27684	-1.43616	-1.43014	-1.44018		-0.427994	-1.39018	-1.26139	-1.41676
06-methane_HF_1.10re	-0.250177	-0.349714	-0.291147	-0.316918	-0.320035	-0.318148	-0.32262	-0.32509	-0.00258478	06-methane_HF_1.10re	-0.244324	-0.591355	-0.488472	-0.520226	-0.521689	-0.520101	-0.523631	-0.526437	-0.00194108	-0.0028062	06-methane_HF_1.10re	-0.435549	-1.07906	-1.05092	-0.971689	-1.07079	-1.06863	-1.06459	-1.07063	-1.07537	06-methane_HF_1.10re	-0.388134	-0.949385	-0.836817	-0.922413	-0.920314	-0.92512		-0.535867	-1.31193	-1.20882	-1.33894	-1.33414	-1.3425		-0.52154	-1.29871	-1.19494	-1.32152
06-methane_HF_1.25re	-0.402316	-0.474161	-0.443199	-0.457493	-0.458663	-0.457844	-0.460392	-0.461663	-0.00172883	06-methane_HF_1.25re	-0.393038	-0.601883	-0.546859	-0.563436	-0.563915	-0.563169	-0.565092	-0.566629	-0.00117622	-0.00153707	06-methane_HF_1.25re	-0.447392	-0.795842	-0.776978	-0.73492	-0.788223	-0.78665	-0.784734	-0.787941	-0.790215	06-methane_HF_1.25re	-0.445525	-0.759582	-0.696129	-0.743568	-0.742807	-0.745575		-0.505113	-0.923313	-0.866315	-0.936843	-0.934486	-0.939088		-0.494837	-0.91073	-0.853401	-0.9215
06-methane_HF_1.50re	-0.253939	-0.280986	-0.268216	-0.272649	-0.272948	-0.272762	-0.273637	-0.274042	-0.000688615	06-methane_HF_1.50re	-0.253451	-0.339175	-0.316613	-0.321518	-0.321629	-0.321444	-0.322014	-0.322539	-0.000384587	-0.000525142	06-methane_HF_1.50re	-0.273457	-0.407146	-0.396837	-0.379955	-0.399442	-0.398776	-0.398228	-0.399277	-0.399941	06-methane_HF_1.50re	-0.273939	-0.399996	-0.371823	-0.390144	-0.390117	-0.391093		-0.291345	-0.451298	-0.426583	-0.453045	-0.452329	-0.453967		-0.279907	-0.4379	-0.413167	-0.438278
06-methane_HF_2.00re	-0.0762712	-0.0785962	-0.0751929	-0.0755364	-0.0756433	-0.0756217	-0.0757321	-0.0758202	-8.88779e-05	06-methane_HF_2.00re	-0.0766564	-0.0945823	-0.0888725	-0.0892332	-0.0892871	-0.089278	-0.0893164	-0.0894146	-2.92984e-05	-9.82448e-05	06-methane_HF_2.00re	-0.0860933	-0.112564	-0.109751	-0.105536	-0.108934	-0.108865	-0.108804	-0.108933	-0.109028	06-methane_HF_2.00re	-0.0849023	-0.11112	-0.103436	-0.107021	-0.107079	-0.107204		-0.0882859	-0.121019	-0.114584	-0.119753	-0.119653	-0.119924		-0.0858824	-0.117654	-0.111226	-0.115892
07-NH3_CH4_0.90re	0.303657	0.178958	0.297621	0.258494	0.256138	0.258425	0.25327	0.250926	-0.00286801	07-NH3_CH4_0.90re	0.455289	-0.0263803	0.11124	0.05048	0.0493623	0.0535872	0.0476018	0.0428757	-0.00176057	-0.00472604	07-NH3_CH4_0.90re	0.572823	-0.372094	-0.347951	-0.225777	-0.371784	-0.372661	-0.362574	-0.374032	-0.383882	07-NH3_CH4_0.90re	0.739587	-0.0520647	0.0773289	-0.0551122	-0.0485149	-0.059427		0.689838	-0.359784	-0.24257	-0.420281	-0.408604	-0.422758		0.652358	-0.429899	-0.295282	-0.473324
07-NH3_CH4_0.95re	0.0212655	-0.0964687	-0.0197324	-0.0516398	-0.0533813	-0.051466	-0.0558691	-0.0578394	-0.00248771	07-NH3_CH4_0.95re	0.124825	-0.263209	-0.168002	-0.216341	-0.217216	-0.213807	-0.218969	-0.22285	-0.00175352	-0.00388048	07-NH3_CH4_0.95re	0.168987	-0.567763	-0.551015	-0.455993	-0.570948	-0.571526	-0.563571	-0.572941	-0.580838	07-NH3_CH4_0.95re	0.322793	-0.30723	-0.211392	-0.317495	-0.312162	-0.321343		0.274645	-0.549641	-0.46324	-0.605264	-0.595906	-0.607645		0.241976	-0.606301	-0.504946	-0.64647
07-NH3_CH4_1.00re	-0.136636	-0.244941	-0.196157	-0.222137	-0.223344	-0.221756	-0.225474	-0.227146	-0.00212913	07-NH3_CH4_1.00re	-0.0631477	-0.378523	-0.311823	-0.350259	-0.350935	-0.348184	-0.352543	-0.355748	-0.00160831	-0.00320426	07-NH3_CH4_1.00re	-0.0577591	-0.635899	-0.623677	-0.549703	-0.640396	-0.640783	-0.634499	-0.642129	-0.64847	07-NH3_CH4_1.00re	0.0797975	-0.426416	-0.354404	-0.43971	-0.435401	-0.443076		0.0332814	-0.617968	-0.553094	-0.666784	-0.659281	-0.669094		0.00475733	-0.664319	-0.586618	-0.699281
07-NH3_CH4_1.05re	-0.219123	-0.316767	-0.286057	-0.307071	-0.30784	-0.306542	-0.309624	-0.311051	-0.00178392	07-NH3_CH4_1.05re	-0.165064	-0.422702	-0.374907	-0.405331	-0.405843	-0.403634	-0.407225	-0.409872	-0.00138243	-0.00264684	07-NH3_CH4_1.05re	-0.175476	-0.631554	-0.622268	-0.564572	-0.636222	-0.636494	-0.631527	-0.637712	-0.642798	07-NH3_CH4_1.05re	-0.0573073	-0.466801	-0.411856	-0.480581	-0.477108	-0.483477		-0.100731	-0.61787	-0.568264	-0.659374	-0.653358	-0.661441		-0.125793	-0.655936	-0.595346	-0.685062
07-NH3_CH4_1.10re	-0.254901	-0.341534	-0.321947	-0.338807	-0.339245	-0.338198	-0.340707	-0.341924	-0.00146178	07-NH3_CH4_1.10re	-0.213662	-0.425126	-0.389604	-0.41357	-0.413954	-0.412191	-0.415083	-0.417267	-0.0011289	-0.00218371	07-NH3_CH4_1.10re	-0.226662	-0.589147	-0.581796	-0.536532	-0.593349	-0.593554	-0.589617	-0.594615	-0.598696	07-NH3_CH4_1.10re	-0.129035	-0.462681	-0.419905	-0.475478	-0.472678	-0.477937		-0.167876	-0.581575	-0.542827	-0.61612	-0.611285	-0.617918		-0.190009	-0.612726	-0.564608	-0.636241
07-NH3_CH4_1.25re	-0.234332	-0.289152	-0.28201	-0.290008	-0.29001	-0.289507	-0.290715	-0.291444	-0.000705338	07-NH3_CH4_1.25re	-0.212987	-0.330171	-0.311845	-0.322919	-0.323108	-0.322254	-0.323568	-0.324751	-0.000459504	-0.00118313	07-NH3_CH4_1.25re	-0.214638	-0.402947	-0.398234	-0.37556	-0.404243	-0.404375	-0.402402	-0.404941	-0.407029	07-NH3_CH4_1.25re	-0.168377	-0.353519	-0.33092	-0.360717	-0.359265	-0.362137		-0.191342	-0.410902	-0.390253	-0.429143	-0.4266	-0.430205		-0.205447	-0.425808	-0.399714	-0.436627
07-NH3_CH4_1.50re	-0.11907	-0.137864	-0.134197	-0.135955	-0.136018	-0.135878	-0.136197	-0.136453	-0.000178688	07-NH3_CH4_1.50re	-0.110673	-0.153914	-0.145666	-0.148301	-0.14845	-0.148199	-0.148477	-0.148862	-2.7185e-05	-0.000385407	07-NH3_CH4_1.50re	-0.113486	-0.183921	-0.18054	-0.172101	-0.181787	-0.181894	-0.181253	-0.181993	-0.182681	07-NH3_CH4_1.50re	-0.101913	-0.177349	-0.167192	-0.178659	-0.178155	-0.17921		-0.110898	-0.196775	-0.18736	-0.202147	-0.201208	-0.202524		-0.114178	-0.197098	-0.185802	-0.19905
07-NH3_CH4_2.00re	-0.0289268	-0.0314982	-0.030461	-0.030602	-0.0306517	-0.0306257	-0.0306807	-0.0307257	-2.8952e-05	07-NH3_CH4_2.00re	-0.0274379	-0.0361747	-0.0341459	-0.0344377	-0.0344933	-0.0344471	-0.0344783	-0.0345464	1.50358e-05	-6.81695e-05	07-NH3_CH4_2.00re	-0.0302229	-0.0446513	-0.0434617	-0.0415253	-0.0432336	-0.0432814	-0.0431759	-0.0432606	-0.0433783	07-NH3_CH4_2.00re	-0.0292217	-0.0459331	-0.0430397	-0.0454372	-0.0453566	-0.0455475		-0.0312725	-0.0498256	-0.047112	-0.0501434	-0.0499607	-0.0501946		-0.0306295	-0.0476302	-0.0446228	-0.0470815
08-methane_water_0.90re	0.246257	0.141422	0.225231	0.193521	0.192384	0.194011	0.189983	0.187878	-0.00240117	08-methane_water_0.90re	0.39001	0.0122428	0.121161	0.0763244	0.0758114	0.0784943	0.0743606	0.0709595	-0.00145082	-0.00340114	08-methane_water_0.90re	0.521662	-0.250679	-0.219265	-0.126719	-0.239593	-0.239182	-0.232969	-0.239804	-0.246123	08-methane_water_0.90re	0.637098	-0.0599581	0.0534836	-0.0539671	-0.0501817	-0.0568103		0.586873	-0.315938	-0.214031	-0.359132	-0.351695	-0.360991		0.561735	-0.349756	-0.231731	-0.372367
08-methane_water_0.95re	-0.00934339	-0.108222	-0.0529279	-0.078419	-0.0791962	-0.0778918	-0.0812884	-0.0829983	-0.00209214	08-methane_water_0.95re	0.0921443	-0.215046	-0.138167	-0.173595	-0.173973	-0.171834	-0.175363	-0.178124	-0.00138975	-0.00276136	08-methane_water_0.95re	0.163435	-0.436891	-0.414196	-0.342442	-0.430563	-0.430192	-0.425361	-0.430926	-0.435896	08-methane_water_0.95re	0.266095	-0.287155	-0.202134	-0.287447	-0.284495	-0.289976		0.22167	-0.488261	-0.412399	-0.527961	-0.522085	-0.529797		0.20097	-0.511578	-0.422328	-0.533204
08-methane_water_1.00re	-0.151876	-0.242089	-0.205394	-0.225851	-0.226327	-0.225296	-0.228137	-0.229532	-0.00180922	08-methane_water_1.00re	-0.0774961	-0.328605	-0.273305	-0.301279	-0.301544	-0.299844	-0.302803	-0.305049	-0.00125898	-0.00224581	08-methane_water_1.00re	-0.0389172	-0.50787	-0.490761	-0.434982	-0.503915	-0.503599	-0.499844	-0.504342	-0.508248	08-methane_water_1.00re	0.0509073	-0.391168	-0.326574	-0.394523	-0.392237	-0.396745		0.0114652	-0.548424	-0.490899	-0.582909	-0.578278	-0.584606		-0.00640171	-0.565371	-0.496739	-0.58415
08-methane_water_1.05re	-0.22319	-0.303585	-0.278517	-0.294898	-0.295149	-0.294343	-0.296696	-0.297845	-0.00154733	08-methane_water_1.05re	-0.16664	-0.373048	-0.33196	-0.354044	-0.354222	-0.352875	-0.355314	-0.357147	-0.0010915	-0.00183279	08-methane_water_1.05re	-0.143331	-0.512998	-0.499578	-0.455866	-0.510132	-0.509874	-0.506943	-0.510569	-0.513647	08-methane_water_1.05re	-0.066943	-0.423294	-0.373261	-0.427712	-0.425946	-0.429643		-0.101349	-0.545756	-0.501139	-0.574651	-0.570998	-0.576161		-0.117206	-0.55867	-0.504815	-0.573983
08-methane_water_1.10re	-0.251778	-0.321994	-0.304118	-0.317137	-0.317235	-0.316613	-0.318538	-0.31949	-0.0013039	08-methane_water_1.10re	-0.207641	-0.377519	-0.345924	-0.36327	-0.363389	-0.362328	-0.364302	-0.365798	-0.000913493	-0.00149566	08-methane_water_1.10re	-0.190324	-0.483589	-0.472736	-0.438261	-0.481142	-0.48094	-0.478648	-0.481559	-0.483983	08-methane_water_1.10re	-0.127527	-0.416202	-0.376747	-0.420511	-0.419153	-0.422167		-0.156748	-0.510901	-0.475651	-0.534474	-0.531594	-0.535781		-0.170878	-0.520914	-0.477986	-0.532802
08-methane_water_1.25re	-0.222948	-0.265417	-0.256362	-0.26261	-0.262578	-0.2623	-0.263305	-0.26386	-0.000727316	08-methane_water_1.25re	-0.199715	-0.294962	-0.27756	-0.285732	-0.285804	-0.285293	-0.286257	-0.287071	-0.000452779	-0.000814109	08-methane_water_1.25re	-0.18614	-0.339918	-0.333253	-0.315335	-0.337259	-0.337182	-0.336058	-0.33754	-0.338746	08-methane_water_1.25re	-0.15546	-0.314101	-0.292457	-0.315823	-0.315214	-0.316817		-0.171784	-0.358552	-0.33921	-0.370271	-0.368828	-0.371051		-0.180714	-0.362347	-0.338689	-0.366849
08-methane_water_1.50re	-0.115747	-0.129965	-0.125522	-0.127167	-0.127241	-0.127149	-0.127498	-0.127718	-0.000257007	08-methane_water_1.50re	-0.10702	-0.143498	-0.135501	-0.137691	-0.137802	-0.137634	-0.137908	-0.138202	-0.000106353	-0.000294086	08-methane_water_1.50re	-0.103977	-0.163413	-0.159692	-0.152505	-0.160418	-0.160434	-0.160062	-0.160526	-0.160936	08-methane_water_1.50re	-0.0944277	-0.158284	-0.148316	-0.157334	-0.157175	-0.157737		-0.10141	-0.174296	-0.165443	-0.177373	-0.176868	-0.17767		-0.103565	-0.172958	-0.162557	-0.173006
08-methane_water_2.00re	-0.0313393	-0.033169	-0.0319173	-0.0321067	-0.0321561	-0.0321338	-0.032206	-0.0322549	-4.9924e-05	08-methane_water_2.00re	-0.0298206	-0.0376397	-0.0355034	-0.0357763	-0.0358241	-0.035789	-0.0358346	-0.0358951	-1.04374e-05	-6.0534e-05	08-methane_water_2.00re	-0.0309168	-0.0437351	-0.0425659	-0.0407623	-0.0423142	-0.0423372	-0.0422712	-0.0423331	-0.0424114	08-methane_water_2.00re	-0.0291599	-0.0431687	-0.0402819	-0.0421856	-0.0421757	-0.0422664		-0.0311239	-0.0470627	-0.0445246	-0.0470521	-0.0469584	-0.0471003		-0.0308779	-0.0458687	-0.0430628	-0.0452005
09-formaldehyde_formaldehyde_0.90re	1.8471	2.8822	3.41154	2.79813	2.93172	2.94889	3.03689	3.01402	0.105171	09-formaldehyde_formaldehyde_0.90re	2.24435	1.6129	2.30138	1.80826	1.91495	1.93462	2.00814	1.96652	0.0931871	-0.0416253	09-formaldehyde_formaldehyde_0.90re	1.58994	-1.30569	-0.378954	-0.310325	-1.04886	-0.949024	-0.920657	-0.864359	-0.926631	09-formaldehyde_formaldehyde_0.90re	1.34916	-1.34522	-0.351118	-1.04544	-1.02303	-0.953958		1.33052	-2.56659	-1.52135	-2.35725	-2.32316	-2.27496		1.36308	-2.5131	-1.46344	-2.26044
09-formaldehyde_formaldehyde_0.95re	-1.01678	0.0984111	0.367394	-0.070694	0.0243648	0.0394894	0.111442	0.0989912	0.0870771	09-formaldehyde_formaldehyde_0.95re	-0.508351	-0.631212	-0.2383	-0.566731	-0.493176	-0.47752	-0.416562	-0.443838	0.0766144	-0.027276	09-formaldehyde_formaldehyde_0.95re	-0.995752	-2.76458	-2.20066	-2.13821	-2.63245	-2.56649	-2.54615	-2.49813	-2.53878	09-formaldehyde_formaldehyde_0.95re	-1.25236	-2.99961	-2.35041	-2.84589	-2.82928	-2.7721		-1.20505	-3.82124	-3.14096	-3.73821	-3.7131	-3.67164		-1.16476	-3.70771	-3.02995	-3.5848
09-formaldehyde_formaldehyde_1.00re	-2.44152	-1.32152	-1.22346	-1.53705	-1.46861	-1.45515	-1.39627	-1.40222	0.0723397	09-formaldehyde_formaldehyde_1.00re	-1.88208	-1.70358	-1.50374	-1.71982	-1.66858	-1.6559	-1.60553	-1.62337	0.0630485	-0.0178434	09-formaldehyde_formaldehyde_1.00re	-2.28714	-3.29436	-2.96575	-2.9178	-3.2429	-3.19918	-3.1846	-3.14402	-3.16987	09-formaldehyde_formaldehyde_1.00re	-2.53457	-3.62564	-3.21152	-3.56336	-3.55109	-3.50376		-2.46018	-4.17336	-3.7423	-4.16591	-4.14746	-4.11216		-2.41375	-4.03054	-3.60701	-3.98844
09-formaldehyde_formaldehyde_1.05re	-3.0317	-1.95035	-1.95694	-2.18334	-2.1332	-2.12105	-2.07234	-2.07458	0.0608665	09-formaldehyde_formaldehyde_1.05re	-2.45193	-2.1056	-2.02655	-2.16711	-2.13086	-2.12033	-2.07845	-2.09031	0.0524189	-0.0118602	09-formaldehyde_formaldehyde_1.05re	-2.81601	-3.32814	-3.14616	-3.11423	-3.32546	-3.29609	-3.28549	-3.25118	-3.26731	09-formaldehyde_formaldehyde_1.05re	-3.04211	-3.69074	-3.43164	-3.68192	-3.67278	-3.63331		-2.96509	-4.059	-3.7924	-4.09259	-4.07897	-4.04882		-2.91577	-3.90809	-3.65236	-3.91283
[truncated: 320 more rows]
[truncated: 57 more columns]

## Sheet: summary
All energies are in kcal/mol																	J. Chem. Phys. 2005, 122, 014107.
																	DOI: 10.1007/s00214-005-0028-6
[truncated: 198 more rows]
[truncated: 79 more columns]
