# Supplementary material for: Does Basis Set Superposition Error Significantly Affect Post‐CCSD(T) Corrections?
Source: J Comput Chem. 2024 Dec 24;46(1):e70006. doi: 10.1002/jcc.70007 (PMC11668233; doi:10.1002/jcc.70007)
Supplement: Supplementary file 6 — Table S5. [file JCC-46-0-s002.xlsx]

## Sheet: CCSDT(Q) VDZ(d,s)
CCSD					HF						MP2						MP3
																								MP4	monsA	monsB	cpA	cpB	De[HF]	De[MP2]	De[MP3]	De[MP2.5]	De[MP4]	De[CCSD(T)]					CCSD(T)	monsA	monsB	cpA	cpB
-152.414	-76.2015	-76.2015	-76.2023	-76.2046	01_Water-Water_1.00_dimer.xyz.out:	-152.016	-76.003	-76.0031	-76.0036	-76.0049	01_Water-Water_1.00_dimer.xyz.out:	-152.395	-76.1916	-76.1916	-76.1924	-76.1949	01_Water-Water_1.00_dimer.xyz.out:MP3	-0.391394	-0.195047	-0.194922	-0.195216	-0.196054	01_Water-Water_1.00_dimer.xyz.out:Total	-152.417	-76.2027	-76.2026	-76.2035	-76.206	6.10164	7.44342	6.9956	7.21951	7.17651	7.09188	-0.0846323	01_Water-Water_1.00_dimer.xyz.out:Total	CCSD(T)	energy:	-152.418	-76.2033	-76.2032	-76.2041	-76.2065	01_Water-Water_1.00_dimer.xyz.out	-152.418	-76.2033	-76.2032	-76.204	-76.2065
-191.576	-76.2015	-115.363	-76.203	-115.366	02_Water-MeOH_1.00_dimer.xyz.out:	-191.041	-76.003	-115.028	-76.0041	-115.03	02_Water-MeOH_1.00_dimer.xyz.out:	-191.543	-76.1917	-115.339	-76.1932	-115.343	02_Water-MeOH_1.00_dimer.xyz.out:MP3	-0.525272	-0.195091	-0.328304	-0.195448	-0.329541	02_Water-MeOH_1.00_dimer.xyz.out:Total	-191.582	-76.2027	-115.368	-76.2042	-115.372	6.07694	7.71085	7.25442	7.48263	7.46548	7.36167	-0.103817	02_Water-MeOH_1.00_dimer.xyz.out:Total	CCSD(T)	energy:	-191.584	-76.2033	-115.369	-76.2048	-115.373	02_Water-MeOH_1.00_dimer.xyz.out	-191.584	-76.2033	-115.369	-76.2048	-115.373
-171.735	-76.2016	-95.5207	-76.2028	-95.5242	03_Water-MeNH2_1.00_dimer.xyz.out:	-171.213	-76.0029	-95.1996	-76.0037	-95.2016	03_Water-MeNH2_1.00_dimer.xyz.out:	-171.697	-76.1917	-95.4916	-76.1929	-95.4952	03_Water-MeNH2_1.00_dimer.xyz.out:MP3	-0.51215	-0.195263	-0.314614	-0.195552	-0.315957	03_Water-MeNH2_1.00_dimer.xyz.out:Total	-171.742	-76.2028	-95.5255	-76.204	-95.5292	6.74367	8.70113	8.16966	8.43539	8.3364	8.24612	-0.0902817	03_Water-MeNH2_1.00_dimer.xyz.out:Total	CCSD(T)	energy:	-171.744	-76.2034	-95.5271	-76.2046	-95.5308	03_Water-MeNH2_1.00_dimer.xyz.out	-171.744	-76.2034	-95.527	-76.2046	-95.5307
-323.978	-76.2016	-247.762	-76.2039	-247.766	04_Water-Peptide_1.00_dimer.xyz.out:	-323.015	-76.0029	-246.999	-76.0045	-247.001	04_Water-Peptide_1.00_dimer.xyz.out:	-323.927	-76.1917	-247.72	-76.1942	-247.724	04_Water-Peptide_1.00_dimer.xyz.out:MP3	-0.945948	-0.195218	-0.748896	-0.19592	-0.750078	04_Water-Peptide_1.00_dimer.xyz.out:Total	-324.004	-76.2028	-247.787	-76.2053	-247.791	7.83088	9.22871	8.98235	9.10553	8.97639	8.96173	-0.0146559	04_Water-Peptide_1.00_dimer.xyz.out:Total	CCSD(T)	energy:	-324.003	-76.2034	-247.785	-76.2058	-247.789	04_Water-Peptide_1.00_dimer.xyz.out	-324.003	-76.2034	-247.785	-76.2058	-247.789
-230.738	-115.363	-115.363	-115.365	-115.367	05_MeOH-MeOH_1.00_dimer.xyz.out:	-230.066	-115.028	-115.028	-115.029	-115.03	05_MeOH-MeOH_1.00_dimer.xyz.out:	-230.692	-115.34	-115.339	-115.342	-115.343	05_MeOH-MeOH_1.00_dimer.xyz.out:MP3	-0.659352	-0.328478	-0.328285	-0.328981	-0.329606	05_MeOH-MeOH_1.00_dimer.xyz.out:Total	-230.749	-115.368	-115.368	-115.37	-115.372	6.28489	8.4694	7.90894	8.18917	8.22687	8.09666	-0.13021	05_MeOH-MeOH_1.00_dimer.xyz.out:Total	CCSD(T)	energy:	-230.751	-115.369	-115.369	-115.371	-115.373	05_MeOH-MeOH_1.00_dimer.xyz.out	-230.751	-115.369	-115.369	-115.371	-115.373
-210.898	-115.363	-95.5207	-115.365	-95.5245	06_MeOH-MeNH2_1.00_dimer.xyz.out:	-210.238	-115.028	-95.1996	-115.029	-95.2017	06_MeOH-MeNH2_1.00_dimer.xyz.out:	-210.847	-115.34	-95.4916	-115.341	-95.4954	06_MeOH-MeNH2_1.00_dimer.xyz.out:MP3	-0.647135	-0.328751	-0.314623	-0.329274	-0.316121	06_MeOH-MeNH2_1.00_dimer.xyz.out:Total	-210.909	-115.368	-95.5255	-115.37	-95.5295	6.98472	10.0427	9.34503	9.69385	9.66915	9.54431	-0.124839	06_MeOH-MeNH2_1.00_dimer.xyz.out:Total	CCSD(T)	energy:	-210.912	-115.369	-95.5271	-115.371	-95.531	06_MeOH-MeNH2_1.00_dimer.xyz.out	-210.911	-115.369	-95.527	-115.371	-95.531
-363.142	-115.363	-247.762	-115.368	-247.766	07_MeOH-Peptide_1.00_dimer.xyz.out:	-362.04	-115.028	-246.999	-115.031	-247.001	07_MeOH-Peptide_1.00_dimer.xyz.out:	-363.077	-115.34	-247.72	-115.344	-247.724	07_MeOH-Peptide_1.00_dimer.xyz.out:MP3	-1.08083	-0.328652	-0.748787	-0.32995	-0.75007	07_MeOH-Peptide_1.00_dimer.xyz.out:Total	-363.172	-115.368	-247.787	-115.373	-247.791	8.21844	10.8972	10.3457	10.6215	10.6778	10.5677	-0.110056	07_MeOH-Peptide_1.00_dimer.xyz.out:Total	CCSD(T)	energy:	-363.171	-115.369	-247.785	-115.374	-247.789	07_MeOH-Peptide_1.00_dimer.xyz.out	-363.171	-115.369	-247.785	-115.374	-247.789
-191.576	-115.363	-76.2015	-115.364	-76.2046	08_MeOH-Water_1.00_dimer.xyz.out:	-191.041	-115.028	-76.0031	-115.029	-76.0049	08_MeOH-Water_1.00_dimer.xyz.out:	-191.544	-115.34	-76.1916	-115.341	-76.1949	08_MeOH-Water_1.00_dimer.xyz.out:MP3	-0.525246	-0.328419	-0.19492	-0.328679	-0.196092	08_MeOH-Water_1.00_dimer.xyz.out:Total	-191.583	-115.368	-76.2026	-115.369	-76.206	6.1983	7.91023	7.39505	7.65264	7.63898	7.5431	-0.0958805	08_MeOH-Water_1.00_dimer.xyz.out:Total	CCSD(T)	energy:	-191.584	-115.369	-76.2032	-115.37	-76.2066	08_MeOH-Water_1.00_dimer.xyz.out	-191.584	-115.369	-76.2032	-115.37	-76.2065
-210.891	-95.5208	-115.363	-95.5215	-115.367	09_MeNH2-MeOH_1.00_dimer.xyz.out:	-210.232	-95.1996	-115.028	-95.2001	-115.03	09_MeNH2-MeOH_1.00_dimer.xyz.out:	-210.839	-95.4917	-115.339	-95.4923	-115.343	09_MeNH2-MeOH_1.00_dimer.xyz.out:MP3	-0.645523	-0.314688	-0.328294	-0.314942	-0.329482	09_MeNH2-MeOH_1.00_dimer.xyz.out:Total	-210.901	-95.5256	-115.368	-95.5263	-115.372	2.88224	4.79631	4.47684	4.63657	4.76151	4.67933	-0.0821864	09_MeNH2-MeOH_1.00_dimer.xyz.out:Total	CCSD(T)	energy:	-210.904	-95.5272	-115.369	-95.5279	-115.373	09_MeNH2-MeOH_1.00_dimer.xyz.out	-210.904	-95.5271	-115.369	-95.5278	-115.373
-191.05	-95.5209	-95.5207	-95.5227	-95.5237	10_MeNH2-MeNH2_1.00_dimer.xyz.out:	-190.404	-95.1996	-95.1996	-95.2007	-95.2012	10_MeNH2-MeNH2_1.00_dimer.xyz.out:	-190.992	-95.4917	-95.4916	-95.4936	-95.4946	10_MeNH2-MeNH2_1.00_dimer.xyz.out:MP3	-0.633232	-0.314748	-0.314656	-0.315433	-0.315825	10_MeNH2-MeNH2_1.00_dimer.xyz.out:Total	-191.06	-95.5257	-95.5256	-95.5276	-95.5286	2.91509	5.73847	5.31754	5.52801	5.59635	5.53437	-0.0619797	10_MeNH2-MeNH2_1.00_dimer.xyz.out:Total	CCSD(T)	energy:	-191.063	-95.5272	-95.5271	-95.5292	-95.5302	10_MeNH2-MeNH2_1.00_dimer.xyz.out	-191.063	-95.5272	-95.527	-95.5291	-95.5301
-343.294	-95.5208	-247.763	-95.5239	-247.766	11_MeNH2-Peptide_1.00_dimer.xyz.out:	-342.205	-95.1996	-246.999	-95.2014	-247.002	11_MeNH2-Peptide_1.00_dimer.xyz.out:	-343.223	-95.4917	-247.72	-95.4949	-247.724	11_MeNH2-Peptide_1.00_dimer.xyz.out:MP3	-1.0679	-0.314741	-0.748764	-0.315881	-0.749876	11_MeNH2-Peptide_1.00_dimer.xyz.out:Total	-343.324	-95.5256	-247.787	-95.5289	-247.79	3.90356	7.11749	6.66286	6.89017	7.00658	6.92611	-0.0804737	11_MeNH2-Peptide_1.00_dimer.xyz.out:Total	CCSD(T)	energy:	-343.324	-95.5272	-247.785	-95.5304	-247.789	11_MeNH2-Peptide_1.00_dimer.xyz.out	-343.323	-95.5271	-247.785	-95.5303	-247.788
-171.735	-95.5207	-76.2016	-95.5239	-76.2033	12_MeNH2-Water_1.00_dimer.xyz.out:	-171.213	-95.1996	-76.0028	-95.2013	-76.0041	12_MeNH2-Water_1.00_dimer.xyz.out:	-171.698	-95.4915	-76.1917	-95.4948	-76.1935	12_MeNH2-Water_1.00_dimer.xyz.out:MP3	-0.512582	-0.314618	-0.195278	-0.315913	-0.195749	12_MeNH2-Water_1.00_dimer.xyz.out:Total	-171.742	-95.5255	-76.2028	-95.5289	-76.2046	6.73758	8.99475	8.42288	8.70882	8.5917	8.49426	-0.0974369	12_MeNH2-Water_1.00_dimer.xyz.out:Total	CCSD(T)	energy:	-171.744	-95.527	-76.2034	-95.5304	-76.2052	12_MeNH2-Water_1.00_dimer.xyz.out	-171.744	-95.527	-76.2034	-95.5304	-76.2052
-363.139	-247.763	-115.363	-247.764	-115.367	13_Peptide-MeOH_1.00_dimer.xyz.out:	-362.037	-246.999	-115.028	-247.001	-115.031	13_Peptide-MeOH_1.00_dimer.xyz.out:	-363.074	-247.72	-115.339	-247.722	-115.344	13_Peptide-MeOH_1.00_dimer.xyz.out:MP3	-1.08094	-0.748875	-0.328264	-0.749409	-0.329871	13_Peptide-MeOH_1.00_dimer.xyz.out:Total	-363.169	-247.787	-115.368	-247.789	-115.373	6.01888	8.98889	8.40326	8.69607	8.79183	8.66113	-0.130699	13_Peptide-MeOH_1.00_dimer.xyz.out:Total	CCSD(T)	energy:	-363.168	-247.785	-115.369	-247.787	-115.374	13_Peptide-MeOH_1.00_dimer.xyz.out	-363.168	-247.785	-115.369	-247.787	-115.374
-343.298	-247.763	-95.5208	-247.764	-95.5249	14_Peptide-MeNH2_1.00_dimer.xyz.out:	-342.209	-246.999	-95.1996	-247	-95.2019	14_Peptide-MeNH2_1.00_dimer.xyz.out:	-343.228	-247.72	-95.4916	-247.722	-95.4959	14_Peptide-MeNH2_1.00_dimer.xyz.out:MP3	-1.06876	-0.749096	-0.314675	-0.74967	-0.316397	14_Peptide-MeNH2_1.00_dimer.xyz.out:Total	-343.328	-247.787	-95.5256	-247.789	-95.53	6.17458	9.98605	9.30568	9.64586	9.67673	9.59032	-0.0864088	14_Peptide-MeNH2_1.00_dimer.xyz.out:Total	CCSD(T)	energy:	-343.328	-247.785	-95.5271	-247.787	-95.5315	14_Peptide-MeNH2_1.00_dimer.xyz.out	-343.327	-247.785	-95.5271	-247.787	-95.5315
-495.541	-247.763	-247.762	-247.765	-247.767	15_Peptide-Peptide_1.00_dimer.xyz.out:	-494.01	-246.999	-246.999	-247.001	-247.002	15_Peptide-Peptide_1.00_dimer.xyz.out:	-495.458	-247.72	-247.72	-247.723	-247.725	15_Peptide-Peptide_1.00_dimer.xyz.out:MP3	-1.50276	-0.749236	-0.74892	-0.750076	-0.750579	15_Peptide-Peptide_1.00_dimer.xyz.out:Total	-495.591	-247.787	-247.787	-247.79	-247.792	7.17427	10.5701	10.0625	10.3163	10.4115	10.3174	-0.0940902	15_Peptide-Peptide_1.00_dimer.xyz.out:Total	CCSD(T)	energy:	-495.587	-247.786	-247.785	-247.788	-247.79	15_Peptide-Peptide_1.00_dimer.xyz.out	-495.587	-247.785	-247.785	-247.788	-247.79
-323.976	-247.763	-76.2015	-247.763	-76.2051	16_Peptide-Water_1.00_dimer.xyz.out:	-323.012	-246.999	-76.0031	-247	-76.0052	16_Peptide-Water_1.00_dimer.xyz.out:	-323.925	-247.72	-76.1916	-247.721	-76.1955	16_Peptide-Water_1.00_dimer.xyz.out:MP3	-0.94638	-0.749038	-0.194907	-0.74922	-0.196301	16_Peptide-Water_1.00_dimer.xyz.out:Total	-324.002	-247.787	-76.2026	-247.788	-76.2066	5.98524	7.92836	7.51316	7.72076	7.72895	7.67384	-0.055104	16_Peptide-Water_1.00_dimer.xyz.out:Total	CCSD(T)	energy:	-324.001	-247.786	-76.2032	-247.786	-76.2071	16_Peptide-Water_1.00_dimer.xyz.out	-324.001	-247.785	-76.2032	-247.786	-76.2071
-827.38	-413.676	-413.677	-413.681	-413.681	17_Uracil-Uracil_BP_1.00_dimer.xyz.out:	-824.99	-412.482	-412.483	-412.485	-412.485	17_Uracil-Uracil_BP_1.00_dimer.xyz.out:	-827.326	-413.649	-413.649	-413.653	-413.653	17_Uracil-Uracil_BP_1.00_dimer.xyz.out:MP3	-2.35664	-1.17646	-1.17641	-1.17806	-1.17793	17_Uracil-Uracil_BP_1.00_dimer.xyz.out:Total	-827.487	-413.729	-413.73	-413.734	-413.734	15.2746	18.1133	17.6385	17.8759	17.7124	17.7671	0.0546857	17_Uracil-Uracil_BP_1.00_dimer.xyz.out:Total	CCSD(T)	energy:	-827.471	-413.721	-413.722	-413.726	-413.726	17_Uracil-Uracil_BP_1.00_dimer.xyz.out	-827.469	-413.72	-413.721	-413.725	-413.725
-323.721	-76.2016	-247.508	-76.2035	-247.511	18_Water-Pyridine_1.00_dimer.xyz.out:	-322.71	-76.0029	-246.698	-76.0042	-246.7	18_Water-Pyridine_1.00_dimer.xyz.out:	-323.68	-76.1917	-247.476	-76.1937	-247.479	18_Water-Pyridine_1.00_dimer.xyz.out:MP3	-0.998551	-0.19525	-0.8013	-0.195712	-0.802287	18_Water-Pyridine_1.00_dimer.xyz.out:Total	-323.76	-76.2028	-247.545	-76.2048	-247.548	5.94709	7.82618	7.20303	7.51461	7.49739	7.36091	-0.136477	18_Water-Pyridine_1.00_dimer.xyz.out:Total	CCSD(T)	energy:	-323.758	-76.2034	-247.543	-76.2054	-247.546	18_Water-Pyridine_1.00_dimer.xyz.out	-323.757	-76.2034	-247.542	-76.2053	-247.545
-362.884	-115.363	-247.508	-115.366	-247.511	19_MeOH-Pyridine_1.00_dimer.xyz.out:	-361.736	-115.028	-246.698	-115.029	-246.7	19_MeOH-Pyridine_1.00_dimer.xyz.out:	-362.83	-115.34	-247.476	-115.342	-247.48	19_MeOH-Pyridine_1.00_dimer.xyz.out:MP3	-1.13324	-0.32874	-0.801296	-0.329408	-0.802396	19_MeOH-Pyridine_1.00_dimer.xyz.out:Total	-362.927	-115.368	-247.545	-115.371	-247.549	6.31313	9.20187	8.32157	8.76172	8.81377	8.61008	-0.203693	19_MeOH-Pyridine_1.00_dimer.xyz.out:Total	CCSD(T)	energy:	-362.926	-115.369	-247.543	-115.372	-247.547	19_MeOH-Pyridine_1.00_dimer.xyz.out	-362.925	-115.369	-247.542	-115.372	-247.545
-456.926	-228.448	-228.448	-228.453	-228.453	20_AcOH-AcOH_1.00_dimer.xyz.out:	-455.646	-227.808	-227.808	-227.811	-227.811	20_AcOH-AcOH_1.00_dimer.xyz.out:	-456.88	-228.423	-228.423	-228.429	-228.429	20_AcOH-AcOH_1.00_dimer.xyz.out:MP3	-1.25741	-0.627491	-0.627497	-0.629264	-0.629271	20_AcOH-AcOH_1.00_dimer.xyz.out:Total	-456.969	-228.469	-228.469	-228.474	-228.474	18.4642	20.6218	19.9871	20.3044	20.1641	20.0227	-0.141379	20_AcOH-AcOH_1.00_dimer.xyz.out:Total	CCSD(T)	energy:	-456.964	-228.466	-228.466	-228.472	-228.472	20_AcOH-AcOH_1.00_dimer.xyz.out	-456.964	-228.466	-228.466	-228.471	-228.471
-417.214	-208.594	-208.594	-208.598	-208.598	21_AcNH2-AcNH2_1.00_dimer.xyz.out:	-415.964	-207.97	-207.97	-207.973	-207.973	21_AcNH2-AcNH2_1.00_dimer.xyz.out:	-417.155	-208.564	-208.564	-208.568	-208.568	21_AcNH2-AcNH2_1.00_dimer.xyz.out:MP3	-1.22786	-0.611999	-0.611998	-0.613563	-0.613562	21_AcNH2-AcNH2_1.00_dimer.xyz.out:Total	-417.255	-208.614	-208.614	-208.619	-208.619	15.0157	17.6628	17.4384	17.5506	17.4082	17.4658	0.0575867	21_AcNH2-AcNH2_1.00_dimer.xyz.out:Total	CCSD(T)	energy:	-417.251	-208.612	-208.612	-208.616	-208.616	21_AcNH2-AcNH2_1.00_dimer.xyz.out	-417.251	-208.612	-208.612	-208.616	-208.616
-642.155	-228.448	-413.676	-228.453	-413.68	22_AcOH-Uracil_1.00_dimer.xyz.out:	-640.32	-227.808	-412.482	-227.811	-412.485	22_AcOH-Uracil_1.00_dimer.xyz.out:	-642.104	-228.423	-413.648	-228.429	-413.653	22_AcOH-Uracil_1.00_dimer.xyz.out:MP3	-1.80673	-0.627409	-1.17641	-0.629188	-1.17795	22_AcOH-Uracil_1.00_dimer.xyz.out:Total	-642.23	-228.468	-413.729	-228.474	-413.734	18.3439	20.5808	20.1714	20.3761	20.0839	20.1436	0.0597374	22_AcOH-Uracil_1.00_dimer.xyz.out:Total	CCSD(T)	energy:	-642.219	-228.466	-413.721	-228.472	-413.726	22_AcOH-Uracil_1.00_dimer.xyz.out	-642.218	-228.466	-413.72	-228.471	-413.725
-622.3	-208.593	-413.676	-208.598	-413.68	23_AcNH2-Uracil_1.00_dimer.xyz.out:	-620.48	-207.97	-412.482	-207.973	-412.485	23_AcNH2-Uracil_1.00_dimer.xyz.out:	-622.244	-208.563	-413.648	-208.569	-413.653	23_AcNH2-Uracil_1.00_dimer.xyz.out:MP3	-1.79192	-0.611954	-1.17664	-0.613709	-1.17808	23_AcNH2-Uracil_1.00_dimer.xyz.out:Total	-622.374	-208.613	-413.729	-208.619	-413.734	17.8692	20.1746	19.959	20.0668	19.7249	19.9053	0.180376	23_AcNH2-Uracil_1.00_dimer.xyz.out:Total	CCSD(T)	energy:	-622.364	-208.611	-413.721	-208.617	-413.726	23_AcNH2-Uracil_1.00_dimer.xyz.out	-622.363	-208.611	-413.72	-208.617	-413.725
-462.975	-231.487	-231.487	-231.488	-231.488	24_Benzene-Benzene_pi-pi_1.00_dimer.xyz.out:	-461.398	-230.702	-230.702	-230.703	-230.703	24_Benzene-Benzene_pi-pi_1.00_dimer.xyz.out:	-462.904	-231.449	-231.449	-231.451	-231.451	24_Benzene-Benzene_pi-pi_1.00_dimer.xyz.out:MP3	-1.56225	-0.777023	-0.777023	-0.777895	-0.777895	24_Benzene-Benzene_pi-pi_1.00_dimer.xyz.out:Total	-463.047	-231.521	-231.521	-231.523	-231.523	-4.02711	3.86799	1.12153	2.49476	2.70923	2.06288	-0.646345	24_Benzene-Benzene_pi-pi_1.00_dimer.xyz.out:Total	CCSD(T)	energy:	-463.044	-231.52	-231.52	-231.522	-231.522	24_Benzene-Benzene_pi-pi_1.00_dimer.xyz.out	-463.041	-231.519	-231.519	-231.521	-231.521
-495.019	-247.508	-247.508	-247.51	-247.51	25_Pyridine-Pyridine_pi-pi_1.00_dimer.xyz.out:	-493.391	-246.698	-246.698	-246.699	-246.699	25_Pyridine-Pyridine_pi-pi_1.00_dimer.xyz.out:	-494.961	-247.476	-247.476	-247.478	-247.478	25_Pyridine-Pyridine_pi-pi_1.00_dimer.xyz.out:MP3	-1.61159	-0.801471	-0.801469	-0.802478	-0.802478	25_Pyridine-Pyridine_pi-pi_1.00_dimer.xyz.out:Total	-495.097	-247.545	-247.545	-247.548	-247.548	-3.09118	5.36818	2.3385	3.85334	4.13545	3.35107	-0.784385	25_Pyridine-Pyridine_pi-pi_1.00_dimer.xyz.out:Total	CCSD(T)	energy:	-495.092	-247.543	-247.543	-247.546	-247.546	25_Pyridine-Pyridine_pi-pi_1.00_dimer.xyz.out	-495.089	-247.542	-247.542	-247.544	-247.544
-827.369	-413.677	-413.677	-413.681	-413.681	26_Uracil-Uracil_pi-pi_1.00_dimer.xyz.out:	-824.971	-412.484	-412.484	-412.486	-412.486	26_Uracil-Uracil_pi-pi_1.00_dimer.xyz.out:	-827.317	-413.649	-413.649	-413.654	-413.654	26_Uracil-Uracil_pi-pi_1.00_dimer.xyz.out:MP3	-2.36248	-1.17598	-1.17598	-1.17796	-1.17796	26_Uracil-Uracil_pi-pi_1.00_dimer.xyz.out:Total	-827.478	-413.73	-413.73	-413.735	-413.735	2.64924	11.7449	9.24841	10.4967	11.3751	10.6691	-0.705921	26_Uracil-Uracil_pi-pi_1.00_dimer.xyz.out:Total	CCSD(T)	energy:	-827.461	-413.722	-413.722	-413.727	-413.727	26_Uracil-Uracil_pi-pi_1.00_dimer.xyz.out	-827.459	-413.721	-413.721	-413.726	-413.726
-478.997	-231.487	-247.508	-231.489	-247.51	27_Benzene-Pyridine_pi-pi_1.00_dimer.xyz.out:	-477.395	-230.702	-246.698	-230.703	-246.699	27_Benzene-Pyridine_pi-pi_1.00_dimer.xyz.out:	-478.933	-231.449	-247.476	-231.451	-247.478	27_Benzene-Pyridine_pi-pi_1.00_dimer.xyz.out:MP3	-1.58687	-0.777066	-0.801413	-0.778083	-0.802306	27_Benzene-Pyridine_pi-pi_1.00_dimer.xyz.out:Total	-479.072	-231.521	-247.545	-231.523	-247.547	-3.44857	4.69507	1.81824	3.25666	3.51324	2.80788	-0.705361	27_Benzene-Pyridine_pi-pi_1.00_dimer.xyz.out:Total	CCSD(T)	energy:	-479.068	-231.521	-247.543	-231.523	-247.545	27_Benzene-Pyridine_pi-pi_1.00_dimer.xyz.out	-479.065	-231.519	-247.542	-231.521	-247.544
-645.171	-231.487	-413.677	-231.489	-413.681	28_Benzene-Uracil_pi-pi_1.00_dimer.xyz.out:	-643.184	-230.702	-412.484	-230.703	-412.486	28_Benzene-Uracil_pi-pi_1.00_dimer.xyz.out:	-645.11	-231.449	-413.649	-231.452	-413.653	28_Benzene-Uracil_pi-pi_1.00_dimer.xyz.out:MP3	-1.96265	-0.777111	-1.1757	-0.778675	-1.17706	28_Benzene-Uracil_pi-pi_1.00_dimer.xyz.out:Total	-645.261	-231.521	-413.73	-231.524	-413.734	-1.83826	7.09056	4.3372	5.71388	6.30506	5.56286	-0.742196	28_Benzene-Uracil_pi-pi_1.00_dimer.xyz.out:Total	CCSD(T)	energy:	-645.251	-231.521	-413.722	-231.523	-413.726	28_Benzene-Uracil_pi-pi_1.00_dimer.xyz.out	-645.249	-231.519	-413.721	-231.522	-413.725
-661.194	-247.508	-413.677	-247.511	-413.681	29_Pyridine-Uracil_pi-pi_1.00_dimer.xyz.out:	-659.181	-246.698	-412.484	-246.699	-412.486	29_Pyridine-Uracil_pi-pi_1.00_dimer.xyz.out:	-661.139	-247.476	-413.649	-247.48	-413.653	29_Pyridine-Uracil_pi-pi_1.00_dimer.xyz.out:MP3	-1.9867	-0.801574	-1.17572	-0.80313	-1.17715	29_Pyridine-Uracil_pi-pi_1.00_dimer.xyz.out:Total	-661.287	-247.545	-413.73	-247.549	-413.734	-0.463201	8.18103	5.4396	6.81031	7.39659	6.67437	-0.722221	29_Pyridine-Uracil_pi-pi_1.00_dimer.xyz.out:Total	CCSD(T)	energy:	-661.276	-247.543	-413.722	-247.547	-413.726	29_Pyridine-Uracil_pi-pi_1.00_dimer.xyz.out	-661.274	-247.542	-413.721	-247.545	-413.725
-309.791	-231.487	-78.3043	-231.488	-78.3053	30_Benzene-Ethene_1.00_dimer.xyz.out:	-308.724	-230.702	-78.026	-230.703	-78.0267	30_Benzene-Ethene_1.00_dimer.xyz.out:	-309.727	-231.449	-78.2758	-231.45	-78.2769	30_Benzene-Ethene_1.00_dimer.xyz.out:MP3	-1.05402	-0.776976	-0.272117	-0.777563	-0.272453	30_Benzene-Ethene_1.00_dimer.xyz.out:Total	-309.833	-231.521	-78.3105	-231.522	-78.3116	-2.65117	1.46681	0.439196	0.953003	0.940078	0.706993	-0.233085	30_Benzene-Ethene_1.00_dimer.xyz.out:Total	CCSD(T)	energy:	-309.834	-231.52	-78.3128	-231.522	-78.3138	30_Benzene-Ethene_1.00_dimer.xyz.out	-309.833	-231.519	-78.3126	-231.52	-78.3136
-491.986	-413.677	-78.3045	-413.679	-78.3058	31_Uracil-Ethene_1.00_dimer.xyz.out:	-490.51	-412.484	-78.026	-412.485	-78.0268	31_Uracil-Ethene_1.00_dimer.xyz.out:	-491.931	-413.649	-78.2759	-413.651	-78.2774	31_Uracil-Ethene_1.00_dimer.xyz.out:MP3	-1.45272	-1.17568	-0.272218	-1.17645	-0.272914	31_Uracil-Ethene_1.00_dimer.xyz.out:Total	-492.046	-413.73	-78.3106	-413.732	-78.3121	-0.290506	3.50186	2.73051	3.11618	3.19605	3.0248	-0.17125	31_Uracil-Ethene_1.00_dimer.xyz.out:Total	CCSD(T)	energy:	-492.04	-413.722	-78.3129	-413.724	-78.3144	31_Uracil-Ethene_1.00_dimer.xyz.out	-492.039	-413.721	-78.3127	-413.723	-78.3141
-490.763	-413.677	-77.0812	-413.679	-77.0822	32_Uracil-Ethyne_1.00_dimer.xyz.out:	-489.302	-412.484	-76.8174	-412.485	-76.818	32_Uracil-Ethyne_1.00_dimer.xyz.out:	-490.72	-413.649	-77.0648	-413.651	-77.066	32_Uracil-Ethyne_1.00_dimer.xyz.out:MP3	-1.43777	-1.17566	-0.258293	-1.17638	-0.25886	32_Uracil-Ethyne_1.00_dimer.xyz.out:Total	-490.827	-413.73	-77.0913	-413.732	-77.0925	0.502427	3.72369	2.89343	3.30856	3.3717	3.23137	-0.140326	32_Uracil-Ethyne_1.00_dimer.xyz.out:Total	CCSD(T)	energy:	-490.819	-413.722	-77.0918	-413.724	-77.093	32_Uracil-Ethyne_1.00_dimer.xyz.out	-490.818	-413.721	-77.0915	-413.723	-77.0927
-325.813	-247.508	-78.3044	-247.509	-78.3055	33_Pyridine-Ethene_1.00_dimer.xyz.out:	-324.721	-246.698	-78.026	-246.699	-78.0267	33_Pyridine-Ethene_1.00_dimer.xyz.out:	-325.755	-247.476	-78.2758	-247.478	-78.2771	33_Pyridine-Ethene_1.00_dimer.xyz.out:MP3	-1.07863	-0.801351	-0.272151	-0.801952	-0.272634	33_Pyridine-Ethene_1.00_dimer.xyz.out:Total	-325.858	-247.545	-78.3105	-247.547	-78.3118	-2.21437	2.09079	1.0039	1.54735	1.5465	1.28052	-0.265981	33_Pyridine-Ethene_1.00_dimer.xyz.out:Total	CCSD(T)	energy:	-325.858	-247.543	-78.3128	-247.545	-78.314	33_Pyridine-Ethene_1.00_dimer.xyz.out	-325.856	-247.542	-78.3126	-247.543	-78.3138
-394.068	-197.032	-197.032	-197.034	-197.034	34_Pentane-Pentane_1.00_dimer.xyz.out:	-392.617	-196.311	-196.311	-196.311	-196.311	34_Pentane-Pentane_1.00_dimer.xyz.out:	-393.927	-196.961	-196.961	-196.963	-196.963	34_Pentane-Pentane_1.00_dimer.xyz.out:MP3	-1.42365	-0.707787	-0.707787	-0.709016	-0.709015	34_Pentane-Pentane_1.00_dimer.xyz.out:Total	-394.099	-197.047	-197.047	-197.049	-197.049	-2.28983	3.20985	2.77847	2.99416	3.29083	3.18431	-0.106518	34_Pentane-Pentane_1.00_dimer.xyz.out:Total	CCSD(T)	energy:	-394.106	-197.051	-197.051	-197.053	-197.053	34_Pentane-Pentane_1.00_dimer.xyz.out	-394.105	-197.05	-197.05	-197.052	-197.052
-394.071	-197.032	-197.036	-197.033	-197.038	35_Neopentane-Pentane_1.00_dimer.xyz.out:	-392.618	-196.311	-196.31	-196.311	-196.311	35_Neopentane-Pentane_1.00_dimer.xyz.out:	-393.932	-196.961	-196.967	-196.962	-196.969	35_Neopentane-Pentane_1.00_dimer.xyz.out:MP3	-1.42618	-0.707792	-0.712388	-0.708774	-0.713472	35_Neopentane-Pentane_1.00_dimer.xyz.out:Total	-394.104	-197.047	-197.053	-197.049	-197.055	-1.37497	2.64767	2.38875	2.51821	2.77279	2.69872	-0.0740717	35_Neopentane-Pentane_1.00_dimer.xyz.out:Total	CCSD(T)	energy:	-394.11	-197.051	-197.056	-197.052	-197.058	35_Neopentane-Pentane_1.00_dimer.xyz.out	-394.11	-197.05	-197.055	-197.052	-197.057
-394.075	-197.036	-197.036	-197.037	-197.037	36_Neopentane-Neopentane_1.00_dimer.xyz.out:	-392.619	-196.31	-196.31	-196.311	-196.311	36_Neopentane-Neopentane_1.00_dimer.xyz.out:	-393.938	-196.967	-196.967	-196.969	-196.969	36_Neopentane-Neopentane_1.00_dimer.xyz.out:MP3	-1.42918	-0.712384	-0.712383	-0.713218	-0.713218	36_Neopentane-Neopentane_1.00_dimer.xyz.out:Total	-394.109	-197.053	-197.053	-197.054	-197.054	-0.589886	2.29733	2.17842	2.23788	2.43254	2.3845	-0.0480439	36_Neopentane-Neopentane_1.00_dimer.xyz.out:Total	CCSD(T)	energy:	-394.115	-197.056	-197.056	-197.057	-197.057	36_Neopentane-Neopentane_1.00_dimer.xyz.out	-394.114	-197.055	-197.055	-197.057	-197.057
-392.891	-195.852	-197.036	-195.853	-197.038	37_Cyclopentane-Neopentane_1.00_dimer.xyz.out:	-391.453	-195.146	-196.31	-195.146	-196.311	37_Cyclopentane-Neopentane_1.00_dimer.xyz.out:	-392.763	-195.791	-196.967	-195.793	-196.969	37_Cyclopentane-Neopentane_1.00_dimer.xyz.out:MP3	-1.41273	-0.69439	-0.71239	-0.69542	-0.713415	37_Cyclopentane-Neopentane_1.00_dimer.xyz.out:Total	-392.926	-195.87	-197.053	-195.872	-197.054	-1.57483	2.48032	2.16143	2.32088	2.57954	2.48664	-0.0929042	37_Cyclopentane-Neopentane_1.00_dimer.xyz.out:Total	CCSD(T)	energy:	-392.932	-195.872	-197.056	-195.874	-197.057	37_Cyclopentane-Neopentane_1.00_dimer.xyz.out	-392.931	-195.872	-197.055	-195.874	-197.057
-391.707	-195.852	-195.852	-195.853	-195.853	38_Cyclopentane-Cyclopentane_1.00_dimer.xyz.out:	-390.288	-195.146	-195.146	-195.146	-195.146	38_Cyclopentane-Cyclopentane_1.00_dimer.xyz.out:	-391.587	-195.791	-195.791	-195.793	-195.793	38_Cyclopentane-Cyclopentane_1.00_dimer.xyz.out:MP3	-1.39559	-0.694439	-0.694437	-0.695533	-0.695531	38_Cyclopentane-Cyclopentane_1.00_dimer.xyz.out:Total	-391.744	-195.87	-195.87	-195.872	-195.872	-1.79122	2.84238	2.42263	2.6325	2.94464	2.80776	-0.13688	38_Cyclopentane-Cyclopentane_1.00_dimer.xyz.out:Total	CCSD(T)	energy:	-391.749	-195.872	-195.872	-195.874	-195.874	38_Cyclopentane-Cyclopentane_1.00_dimer.xyz.out	-391.748	-195.872	-195.872	-195.874	-195.874
-427.343	-231.487	-195.852	-231.489	-195.853	39_Benzene-Cyclopentane_1.00_dimer.xyz.out:	-425.845	-230.702	-195.146	-230.703	-195.146	39_Benzene-Cyclopentane_1.00_dimer.xyz.out:	-427.248	-231.449	-195.791	-231.452	-195.793	39_Benzene-Cyclopentane_1.00_dimer.xyz.out:MP3	-1.47952	-0.777072	-0.694458	-0.778756	-0.695213	39_Benzene-Cyclopentane_1.00_dimer.xyz.out:Total	-427.397	-231.521	-195.87	-231.524	-195.871	-1.96484	4.43216	3.05091	3.74153	3.92691	3.57838	-0.348533	39_Benzene-Cyclopentane_1.00_dimer.xyz.out:Total	CCSD(T)	energy:	-427.398	-231.521	-195.872	-231.523	-195.874	39_Benzene-Cyclopentane_1.00_dimer.xyz.out	-427.397	-231.519	-195.872	-231.522	-195.873
-428.527	-231.487	-197.036	-231.489	-197.037	40_Benzene-Neopentane_1.00_dimer.xyz.out:	-427.01	-230.702	-196.31	-230.703	-196.31	40_Benzene-Neopentane_1.00_dimer.xyz.out:	-428.422	-231.449	-196.967	-231.452	-196.968	40_Benzene-Neopentane_1.00_dimer.xyz.out:MP3	-1.49593	-0.777056	-0.712439	-0.778578	-0.713113	40_Benzene-Neopentane_1.00_dimer.xyz.out:Total	-428.579	-231.521	-197.053	-231.524	-197.054	-1.2847	3.68091	2.75453	3.21772	3.34984	3.10659	-0.243255	40_Benzene-Neopentane_1.00_dimer.xyz.out:Total	CCSD(T)	energy:	-428.581	-231.521	-197.056	-231.523	-197.057	40_Benzene-Neopentane_1.00_dimer.xyz.out	-428.579	-231.519	-197.055	-231.522	-197.056
-610.717	-413.677	-197.032	-413.682	-197.034	41_Uracil-Pentane_1.00_dimer.xyz.out:	-608.793	-412.484	-196.31	-412.487	-196.311	41_Uracil-Pentane_1.00_dimer.xyz.out:	-610.62	-413.649	-196.961	-413.655	-196.963	41_Uracil-Pentane_1.00_dimer.xyz.out:MP3	-1.89302	-1.17578	-0.70787	-1.17798	-0.708918	41_Uracil-Pentane_1.00_dimer.xyz.out:Total	-610.787	-413.73	-197.047	-413.736	-197.049	-1.2025	5.94571	4.68238	5.31405	5.86971	5.5395	-0.330212	41_Uracil-Pentane_1.00_dimer.xyz.out:Total	CCSD(T)	energy:	-610.782	-413.722	-197.051	-413.728	-197.052	41_Uracil-Pentane_1.00_dimer.xyz.out	-610.78	-413.721	-197.05	-413.727	-197.052
-609.536	-413.677	-195.852	-413.682	-195.853	42_Uracil-Cyclopentane_1.00_dimer.xyz.out:	-607.628	-412.484	-195.146	-412.487	-195.146	42_Uracil-Cyclopentane_1.00_dimer.xyz.out:	-609.449	-413.649	-195.791	-413.654	-195.793	42_Uracil-Cyclopentane_1.00_dimer.xyz.out:MP3	-1.87846	-1.17578	-0.694458	-1.17765	-0.695349	42_Uracil-Cyclopentane_1.00_dimer.xyz.out:Total	-609.608	-413.73	-195.87	-413.735	-195.871	-1.12937	5.20748	4.03	4.61874	5.15047	4.82218	-0.328292	42_Uracil-Cyclopentane_1.00_dimer.xyz.out:Total	CCSD(T)	energy:	-609.602	-413.722	-195.872	-413.727	-195.874	42_Uracil-Cyclopentane_1.00_dimer.xyz.out	-609.601	-413.721	-195.872	-413.726	-195.873
-610.719	-413.677	-197.036	-413.681	-197.037	43_Uracil-Neopentane_1.00_dimer.xyz.out:	-608.794	-412.484	-196.31	-412.486	-196.31	43_Uracil-Neopentane_1.00_dimer.xyz.out:	-610.624	-413.649	-196.967	-413.653	-196.969	43_Uracil-Neopentane_1.00_dimer.xyz.out:MP3	-1.89448	-1.17574	-0.712463	-1.17711	-0.713242	43_Uracil-Neopentane_1.00_dimer.xyz.out:Total	-610.79	-413.73	-197.053	-413.734	-197.054	-0.345948	4.37351	3.59545	3.98448	4.33213	4.13092	-0.201217	43_Uracil-Neopentane_1.00_dimer.xyz.out:Total	CCSD(T)	energy:	-610.784	-413.722	-197.056	-413.726	-197.057	43_Uracil-Neopentane_1.00_dimer.xyz.out	-610.783	-413.721	-197.055	-413.725	-197.057
-275.338	-78.3044	-197.032	-78.3057	-197.033	44_Ethene-Pentane_1.00_dimer.xyz.out:	-274.335	-78.026	-196.31	-78.0268	-196.311	44_Ethene-Pentane_1.00_dimer.xyz.out:	-275.24	-78.2758	-196.961	-78.2773	-196.962	44_Ethene-Pentane_1.00_dimer.xyz.out:MP3	-0.983896	-0.272136	-0.707788	-0.272787	-0.708373	44_Ethene-Pentane_1.00_dimer.xyz.out:Total	-275.36	-78.3105	-197.047	-78.312	-197.048	-0.857466	1.82412	1.63447	1.7293	1.81629	1.74338	-0.0729155	44_Ethene-Pentane_1.00_dimer.xyz.out:Total	CCSD(T)	energy:	-275.366	-78.3128	-197.05	-78.3143	-197.051	44_Ethene-Pentane_1.00_dimer.xyz.out	-275.366	-78.3126	-197.05	-78.314	-197.051
-274.114	-77.0811	-197.032	-77.0821	-197.032	45_Ethyne-Pentane_1.00_dimer.xyz.out:	-273.126	-76.8175	-196.31	-76.8181	-196.311	45_Ethyne-Pentane_1.00_dimer.xyz.out:	-274.028	-77.0647	-196.961	-77.0659	-196.961	45_Ethyne-Pentane_1.00_dimer.xyz.out:MP3	-0.969338	-0.258185	-0.707786	-0.258689	-0.708163	45_Ethyne-Pentane_1.00_dimer.xyz.out:Total	-274.14	-77.0913	-197.047	-77.0924	-197.048	-0.933286	1.57336	1.1796	1.37648	1.37468	1.28835	-0.0863324	45_Ethyne-Pentane_1.00_dimer.xyz.out:Total	CCSD(T)	energy:	-274.144	-77.0918	-197.05	-77.0929	-197.051	45_Ethyne-Pentane_1.00_dimer.xyz.out	-274.144	-77.0914	-197.05	-77.0926	-197.051
-444.801	-247.763	-197.032	-247.767	-197.033	46_Peptide-Pentane_1.00_dimer.xyz.out:	-443.309	-247	-196.31	-247.002	-196.311	46_Peptide-Pentane_1.00_dimer.xyz.out:	-444.689	-247.721	-196.961	-247.725	-196.962	46_Peptide-Pentane_1.00_dimer.xyz.out:MP3	-1.46441	-0.748881	-0.707845	-0.750574	-0.708869	46_Peptide-Pentane_1.00_dimer.xyz.out:Total	-444.842	-247.787	-197.047	-247.792	-197.049	-0.470816	5.05804	4.34902	4.70353	5.09729	4.91856	-0.178734	46_Peptide-Pentane_1.00_dimer.xyz.out:Total	CCSD(T)	energy:	-444.844	-247.786	-197.05	-247.79	-197.052	46_Peptide-Pentane_1.00_dimer.xyz.out	-444.843	-247.785	-197.05	-247.79	-197.052
-462.977	-231.487	-231.487	-231.489	-231.487	47_Benzene-Benzene_TS_1.00_dimer.xyz.out:	-461.403	-230.702	-230.702	-230.703	-230.703	47_Benzene-Benzene_TS_1.00_dimer.xyz.out:	-462.904	-231.449	-231.449	-231.451	-231.45	47_Benzene-Benzene_TS_1.00_dimer.xyz.out:MP3	-1.55959	-0.777077	-0.777075	-0.778535	-0.777431	47_Benzene-Benzene_TS_1.00_dimer.xyz.out:Total	-463.048	-231.521	-231.521	-231.524	-231.522	-0.870171	3.70252	2.54468	3.1236	3.22849	2.92193	-0.306557	47_Benzene-Benzene_TS_1.00_dimer.xyz.out:Total	CCSD(T)	energy:	-463.046	-231.521	-231.521	-231.523	-231.521	47_Benzene-Benzene_TS_1.00_dimer.xyz.out	-463.043	-231.519	-231.519	-231.522	-231.52
-495.021	-247.508	-247.508	-247.511	-247.509	48_Pyridine-Pyridine_TS_1.00_dimer.xyz.out:	-493.396	-246.698	-246.698	-246.7	-246.698	48_Pyridine-Pyridine_TS_1.00_dimer.xyz.out:	-494.96	-247.476	-247.476	-247.48	-247.477	48_Pyridine-Pyridine_TS_1.00_dimer.xyz.out:MP3	-1.60839	-0.801496	-0.801517	-0.803043	-0.8019	48_Pyridine-Pyridine_TS_1.00_dimer.xyz.out:Total	-495.098	-247.545	-247.545	-247.549	-247.546	0.142893	4.75042	3.51801	4.13421	4.30009	3.96125	-0.338845	48_Pyridine-Pyridine_TS_1.00_dimer.xyz.out:Total	CCSD(T)	energy:	-495.093	-247.543	-247.543	-247.547	-247.544	48_Pyridine-Pyridine_TS_1.00_dimer.xyz.out	-495.09	-247.542	-247.542	-247.545	-247.543
-478.999	-231.487	-247.508	-231.489	-247.509	49_Benzene-Pyridine_TS_1.00_dimer.xyz.out:	-477.4	-230.702	-246.698	-230.703	-246.698	49_Benzene-Pyridine_TS_1.00_dimer.xyz.out:	-478.932	-231.449	-247.476	-231.452	-247.477	49_Benzene-Pyridine_TS_1.00_dimer.xyz.out:MP3	-1.5839	-0.777106	-0.801487	-0.77862	-0.801852	49_Benzene-Pyridine_TS_1.00_dimer.xyz.out:Total	-479.072	-231.521	-247.545	-231.524	-247.546	-0.340624	4.12756	2.98683	3.5572	3.66843	3.36531	-0.303124	49_Benzene-Pyridine_TS_1.00_dimer.xyz.out:Total	CCSD(T)	energy:	-479.069	-231.521	-247.543	-231.523	-247.544	49_Benzene-Pyridine_TS_1.00_dimer.xyz.out	-479.066	-231.519	-247.542	-231.522	-247.543
-308.572	-231.487	-77.0812	-231.489	-77.0817	50_Benzene-Ethyne_CH-pi_1.00_dimer.xyz.out:	-307.521	-230.702	-76.8174	-230.703	-76.8177	50_Benzene-Ethyne_CH-pi_1.00_dimer.xyz.out:	-308.519	-231.449	-77.0648	-231.451	-77.0653	50_Benzene-Ethyne_CH-pi_1.00_dimer.xyz.out:MP3	-1.03861	-0.777092	-0.258275	-0.778413	-0.258515	50_Benzene-Ethyne_CH-pi_1.00_dimer.xyz.out:Total	-308.618	-231.521	-77.0914	-231.523	-77.0919	0.807026	3.53549	2.83947	3.18748	3.1708	2.98656	-0.184248	50_Benzene-Ethyne_CH-pi_1.00_dimer.xyz.out:Total	CCSD(T)	energy:	-308.617	-231.521	-77.0919	-231.523	-77.0924	50_Benzene-Ethyne_CH-pi_1.00_dimer.xyz.out	-308.615	-231.519	-77.0915	-231.521	-77.0921
-154.165	-77.0811	-77.0812	-77.0818	-77.0814	51_Ethyne-Ethyne_TS_1.00_dimer.xyz.out:	-153.636	-76.8175	-76.8175	-76.8178	-76.8176	51_Ethyne-Ethyne_TS_1.00_dimer.xyz.out:	-154.132	-77.0647	-77.0648	-77.0655	-77.065	51_Ethyne-Ethyne_TS_1.00_dimer.xyz.out:MP3	-0.517595	-0.25817	-0.258219	-0.258677	-0.258354	51_Ethyne-Ethyne_TS_1.00_dimer.xyz.out:Total	-154.185	-77.0913	-77.0913	-77.092	-77.0916	0.837028	1.68631	1.59371	1.64001	1.59014	1.5426	-0.0475489	51_Ethyne-Ethyne_TS_1.00_dimer.xyz.out:Total	CCSD(T)	energy:	-154.186	-77.0918	-77.0918	-77.0925	-77.0921	51_Ethyne-Ethyne_TS_1.00_dimer.xyz.out	-154.185	-77.0914	-77.0915	-77.0922	-77.0918
-459.944	-231.487	-228.449	-231.488	-228.452	52_Benzene-AcOH_OH-pi_1.00_dimer.xyz.out:	-458.516	-230.702	-227.81	-230.703	-227.813	52_Benzene-AcOH_OH-pi_1.00_dimer.xyz.out:	-459.883	-231.449	-228.425	-231.451	-228.428	52_Benzene-AcOH_OH-pi_1.00_dimer.xyz.out:MP3	-1.40832	-0.777154	-0.626988	-0.778319	-0.627704	52_Benzene-AcOH_OH-pi_1.00_dimer.xyz.out:Total	-460	-231.521	-228.47	-231.523	-228.473	2.52147	5.94462	5.14409	5.54436	5.65171	5.37862	-0.273092	52_Benzene-AcOH_OH-pi_1.00_dimer.xyz.out:Total	CCSD(T)	energy:	-459.997	-231.521	-228.468	-231.522	-228.471	52_Benzene-AcOH_OH-pi_1.00_dimer.xyz.out	-459.995	-231.519	-228.467	-231.521	-228.471
-440.089	-231.487	-208.594	-231.488	-208.598	53_Benzene-AcNH2_NH-pi_1.00_dimer.xyz.out:	-438.678	-230.702	-207.972	-230.703	-207.974	53_Benzene-AcNH2_NH-pi_1.00_dimer.xyz.out:	-440.022	-231.449	-208.564	-231.45	-208.568	53_Benzene-AcNH2_NH-pi_1.00_dimer.xyz.out:MP3	-1.39258	-0.777169	-0.611526	-0.777929	-0.61256	53_Benzene-AcNH2_NH-pi_1.00_dimer.xyz.out:Total	-440.144	-231.521	-208.614	-231.523	-208.618	2.52256	5.54452	4.96025	5.25239	5.33276	5.16495	-0.167813	53_Benzene-AcNH2_NH-pi_1.00_dimer.xyz.out:Total	CCSD(T)	energy:	-440.141	-231.521	-208.612	-231.522	-208.616	53_Benzene-AcNH2_NH-pi_1.00_dimer.xyz.out	-440.14	-231.519	-208.612	-231.52	-208.616
-307.694	-231.487	-76.2014	-231.488	-76.2032	54_Benzene-Water_OH-pi_1.00_dimer.xyz.out:	-306.709	-230.702	-76.003	-230.703	-76.0044	54_Benzene-Water_OH-pi_1.00_dimer.xyz.out:	-307.647	-231.449	-76.1915	-231.45	-76.1934	54_Benzene-Water_OH-pi_1.00_dimer.xyz.out:MP3	-0.974207	-0.777119	-0.195006	-0.777865	-0.195347	54_Benzene-Water_OH-pi_1.00_dimer.xyz.out:Total	-307.73	-231.521	-76.2026	-231.522	-76.2045	2.28899	3.94457	3.59558	3.77008	3.7365	3.62223	-0.114267	54_Benzene-Water_OH-pi_1.00_dimer.xyz.out:Total	CCSD(T)	energy:	-307.729	-231.521	-76.2032	-231.522	-76.205	54_Benzene-Water_OH-pi_1.00_dimer.xyz.out	-307.728	-231.519	-76.2032	-231.52	-76.205
-346.856	-231.487	-115.363	-231.488	-115.365	55_Benzene-MeOH_OH-pi_1.00_dimer.xyz.out:	-345.733	-230.702	-115.028	-230.703	-115.03	55_Benzene-MeOH_OH-pi_1.00_dimer.xyz.out:	-346.797	-231.449	-115.339	-231.451	-115.342	55_Benzene-MeOH_OH-pi_1.00_dimer.xyz.out:MP3	-1.11001	-0.777137	-0.328345	-0.778286	-0.328923	55_Benzene-MeOH_OH-pi_1.00_dimer.xyz.out:Total	-346.897	-231.521	-115.368	-231.523	-115.37	1.45011	5.01883	4.29333	4.65608	4.6956	4.47441	-0.221198	55_Benzene-MeOH_OH-pi_1.00_dimer.xyz.out:Total	CCSD(T)	energy:	-346.897	-231.521	-115.369	-231.523	-115.371	55_Benzene-MeOH_OH-pi_1.00_dimer.xyz.out	-346.895	-231.519	-115.369	-231.521	-115.371
-327.012	-231.487	-95.5208	-231.489	-95.5222	56_Benzene-MeNH2_NH-pi_1.00_dimer.xyz.out:	-325.902	-230.702	-95.1996	-230.703	-95.2005	56_Benzene-MeNH2_NH-pi_1.00_dimer.xyz.out:	-326.947	-231.449	-95.4917	-231.451	-95.4931	56_Benzene-MeNH2_NH-pi_1.00_dimer.xyz.out:MP3	-1.09647	-0.777086	-0.314694	-0.778242	-0.315199	56_Benzene-MeNH2_NH-pi_1.00_dimer.xyz.out:Total	-327.052	-231.521	-95.5256	-231.523	-95.5271	0.0295748	3.66161	2.97373	3.31767	3.34407	3.16752	-0.176547	56_Benzene-MeNH2_NH-pi_1.00_dimer.xyz.out:Total	CCSD(T)	energy:	-327.053	-231.521	-95.5272	-231.523	-95.5287	56_Benzene-MeNH2_NH-pi_1.00_dimer.xyz.out	-327.051	-231.519	-95.5271	-231.521	-95.5286
-479.257	-231.487	-247.763	-231.489	-247.765	57_Benzene-Peptide_NH-pi_1.00_dimer.xyz.out:	-477.703	-230.702	-247	-230.703	-247.001	57_Benzene-Peptide_NH-pi_1.00_dimer.xyz.out:	-479.18	-231.449	-247.72	-231.452	-247.723	57_Benzene-Peptide_NH-pi_1.00_dimer.xyz.out:MP3	-1.53291	-0.777177	-0.748915	-0.778818	-0.749616	57_Benzene-Peptide_NH-pi_1.00_dimer.xyz.out:Total	-479.318	-231.521	-247.787	-231.524	-247.789	0.838505	6.33135	5.11736	5.72436	5.81701	5.49876	-0.318255	57_Benzene-Peptide_NH-pi_1.00_dimer.xyz.out:Total	CCSD(T)	energy:	-479.315	-231.521	-247.786	-231.523	-247.788	57_Benzene-Peptide_NH-pi_1.00_dimer.xyz.out	-479.313	-231.519	-247.785	-231.522	-247.787
-495.024	-247.508	-247.508	-247.51	-247.51	58_Pyridine-Pyridine_CH-N_1.00_dimer.xyz.out:	-493.4	-246.698	-246.698	-246.699	-246.699	58_Pyridine-Pyridine_CH-N_1.00_dimer.xyz.out:	-494.962	-247.476	-247.476	-247.479	-247.479	58_Pyridine-Pyridine_CH-N_1.00_dimer.xyz.out:MP3	-1.60691	-0.801576	-0.801576	-0.802433	-0.802434	58_Pyridine-Pyridine_CH-N_1.00_dimer.xyz.out:Total	-495.1	-247.545	-247.545	-247.548	-247.548	2.70204	5.87889	5.05966	5.46927	5.82971	5.57599	-0.253715	58_Pyridine-Pyridine_CH-N_1.00_dimer.xyz.out:Total	CCSD(T)	energy:	-495.096	-247.543	-247.543	-247.546	-247.546	58_Pyridine-Pyridine_CH-N_1.00_dimer.xyz.out	-495.093	-247.542	-247.542	-247.544	-247.544
-153.29	-77.0812	-76.2014	-77.0814	-76.2041	59_Ethyne-Water_CH-O_1.00_dimer.xyz.out:	-152.827	-76.8174	-76.0031	-76.8175	-76.0046	59_Ethyne-Water_CH-O_1.00_dimer.xyz.out:	-153.264	-77.0648	-76.1916	-77.0651	-76.1944	59_Ethyne-Water_CH-O_1.00_dimer.xyz.out:MP3	-0.454511	-0.25833	-0.194894	-0.258442	-0.195959	59_Ethyne-Water_CH-O_1.00_dimer.xyz.out:Total	-153.302	-77.0914	-76.2026	-77.0916	-76.2055	3.89506	4.94202	4.70279	4.82241	4.86949	4.77591	-0.0935806	59_Ethyne-Water_CH-O_1.00_dimer.xyz.out:Total	CCSD(T)	energy:	-153.303	-77.0919	-76.2032	-77.0921	-76.206	59_Ethyne-Water_CH-O_1.00_dimer.xyz.out	-153.302	-77.0916	-76.2032	-77.0918	-76.206
-305.538	-77.0812	-228.449	-77.082	-228.453	60_Ethyne-AcOH_OH-pi_1.00_dimer.xyz.out:	-304.634	-76.8173	-227.81	-76.8176	-227.813	60_Ethyne-AcOH_OH-pi_1.00_dimer.xyz.out:	-305.499	-77.0648	-228.425	-77.0657	-228.428	60_Ethyne-AcOH_OH-pi_1.00_dimer.xyz.out:MP3	-0.887395	-0.258365	-0.626979	-0.258956	-0.627843	60_Ethyne-AcOH_OH-pi_1.00_dimer.xyz.out:Total	-305.57	-77.0914	-228.47	-77.0923	-228.474	4.02376	5.55959	5.31063	5.43511	5.42451	5.28361	-0.140898	60_Ethyne-AcOH_OH-pi_1.00_dimer.xyz.out:Total	CCSD(T)	energy:	-305.568	-77.0918	-228.468	-77.0927	-228.471	60_Ethyne-AcOH_OH-pi_1.00_dimer.xyz.out	-305.567	-77.0915	-228.467	-77.0924	-228.471
-425.486	-197.032	-228.449	-197.033	-228.453	61_Pentane-AcOH_1.00_dimer.xyz.out:	-424.121	-196.31	-227.81	-196.311	-227.813	61_Pentane-AcOH_1.00_dimer.xyz.out:	-425.392	-196.961	-228.425	-196.962	-228.429	61_Pentane-AcOH_1.00_dimer.xyz.out:MP3	-1.33992	-0.70781	-0.626936	-0.708448	-0.628137	61_Pentane-AcOH_1.00_dimer.xyz.out:Total	-425.523	-197.047	-228.47	-197.048	-228.474	0.0332549	3.76768	3.28332	3.5255	3.81329	3.6706	-0.142684	61_Pentane-AcOH_1.00_dimer.xyz.out:Total	CCSD(T)	energy:	-425.524	-197.05	-228.468	-197.052	-228.471	61_Pentane-AcOH_1.00_dimer.xyz.out	-425.523	-197.05	-228.467	-197.051	-228.471
-405.633	-197.032	-208.595	-197.033	-208.599	62_Pentane-AcNH2_1.00_dimer.xyz.out:	-404.283	-196.31	-207.972	-196.311	-207.975	62_Pentane-AcNH2_1.00_dimer.xyz.out:	-405.533	-196.961	-208.565	-196.962	-208.57	62_Pentane-AcNH2_1.00_dimer.xyz.out:MP3	-1.32543	-0.707846	-0.611435	-0.708581	-0.613067	62_Pentane-AcNH2_1.00_dimer.xyz.out:Total	-405.669	-197.047	-208.615	-197.048	-208.62	0.393236	4.83689	4.25266	4.54477	4.87782	4.72413	-0.153685	62_Pentane-AcNH2_1.00_dimer.xyz.out:Total	CCSD(T)	energy:	-405.671	-197.051	-208.613	-197.052	-208.618	62_Pentane-AcNH2_1.00_dimer.xyz.out	-405.67	-197.05	-208.612	-197.051	-208.618
-459.941	-231.487	-228.449	-231.489	-228.451	63_Benzene-AcOH_1.00_dimer.xyz.out:	-458.513	-230.702	-227.81	-230.703	-227.812	63_Benzene-AcOH_1.00_dimer.xyz.out:	-459.881	-231.449	-228.425	-231.451	-228.427	63_Benzene-AcOH_1.00_dimer.xyz.out:MP3	-1.40942	-0.777086	-0.627018	-0.778285	-0.627704	63_Benzene-AcOH_1.00_dimer.xyz.out:Total	-459.998	-231.521	-228.47	-231.523	-228.472	0.105863	4.43273	3.43991	3.93632	4.06485	3.82456	-0.240293	63_Benzene-AcOH_1.00_dimer.xyz.out:Total	CCSD(T)	energy:	-459.994	-231.521	-228.467	-231.523	-228.47	63_Benzene-AcOH_1.00_dimer.xyz.out	-459.993	-231.519	-228.467	-231.521	-228.469
-326.072	-247.763	-78.3044	-247.766	-78.3055	64_Peptide-Ethene_1.00_dimer.xyz.out:	-325.027	-247	-78.026	-247.001	-78.0266	64_Peptide-Ethene_1.00_dimer.xyz.out:	-326.002	-247.72	-78.2759	-247.724	-78.2771	64_Peptide-Ethene_1.00_dimer.xyz.out:MP3	-1.02489	-0.748828	-0.272202	-0.749877	-0.272738	64_Peptide-Ethene_1.00_dimer.xyz.out:Total	-326.104	-247.787	-78.3106	-247.79	-78.3118	1.04862	3.81899	3.4699	3.64445	3.75892	3.64743	-0.111494	64_Peptide-Ethene_1.00_dimer.xyz.out:Total	CCSD(T)	energy:	-326.104	-247.786	-78.3128	-247.789	-78.314	64_Peptide-Ethene_1.00_dimer.xyz.out	-326.104	-247.785	-78.3126	-247.788	-78.3138
-324.597	-247.508	-77.0813	-247.511	-77.0818	65_Pyridine-Ethyne_1.00_dimer.xyz.out:	-323.521	-246.698	-76.8173	-246.7	-76.8176	65_Pyridine-Ethyne_1.00_dimer.xyz.out:	-324.55	-247.476	-77.065	-247.479	-77.0654	65_Pyridine-Ethyne_1.00_dimer.xyz.out:MP3	-1.06182	-0.801358	-0.258503	-0.802394	-0.258704	65_Pyridine-Ethyne_1.00_dimer.xyz.out:Total	-324.645	-247.545	-77.0916	-247.548	-77.092	3.74692	5.5251	4.9737	5.2494	5.36895	5.17167	-0.197273	65_Pyridine-Ethyne_1.00_dimer.xyz.out:Total	CCSD(T)	energy:	-324.644	-247.543	-77.092	-247.546	-77.0925	65_Pyridine-Ethyne_1.00_dimer.xyz.out	-324.642	-247.542	-77.0917	-247.545	-77.0921
-343.035	-95.5209	-247.508	-95.5224	-247.51	66_MeNH2-Pyridine_1.00_dimer.xyz.out:	-341.899	-95.1996	-246.698	-95.2005	-246.699	66_MeNH2-Pyridine_1.00_dimer.xyz.out:	-342.975	-95.4917	-247.476	-95.4933	-247.479	66_MeNH2-Pyridine_1.00_dimer.xyz.out:MP3	-1.12085	-0.314733	-0.801428	-0.315374	-0.802504	66_MeNH2-Pyridine_1.00_dimer.xyz.out:Total	-343.078	-95.5257	-247.545	-95.5273	-247.548	0.910103	4.69802	3.85305	4.27554	4.37002	4.17884	-0.191185	66_MeNH2-Pyridine_1.00_dimer.xyz.out:Total	CCSD(T)	energy:	-343.077	-95.5272	-247.543	-95.5288	-247.546	66_MeNH2-Pyridine_1.00_dimer.xyz.out	-343.076	-95.5272	-247.542	-95.5287	-247.545
					66_MeNH2-Pyridine_1.00_dimer.xyz.out:	-341.899
					66_MeNH2-Pyridine_1.00_dimer.xyz.out:	-341.899
					66_MeNH2-Pyridine_1.00_dimer.xyz.out:	-341.899
					66_MeNH2-Pyridine_1.00_dimer.xyz.out:	-341.899
					66_MeNH2-Pyridine_1.00_dimer.xyz.out:	-341.899

## Sheet: attempted TOC pic
						0.00584193
						E[CCSDT(Q)]-E[CCSD(T)]
	0.1	0.1	0.1	0.1	0.1		10
								CCSDT-CCSD(T)
	0.1 ⨉ HF	0.1 ⨉ E2	0.1 ⨉ E3	0.1 ⨉ E4	0.1 ⨉ EcorrCCSD	E(T)	10⨉ [CCSDT(Q)-CCSD(T)]	10⨉ [CCSDT-3 - CCSD(T)]	10⨉ [CCSDT-CCSD(T)]	10⨉ E[(Q)]
01_Water-Water_1.00_dimer.xyz.out:Total	0.148959	0.105606	-0.0239776	0.0294094	0.0956374	0.119653	0.0584193	-0.0238998	0.0268849	0.0315344
02_Water-MeOH_1.00_dimer.xyz.out:Total	0.200227	0.128351	-0.0283615	0.034473	0.114115	0.146251	0.0639353	-0.0275671	0.0171456	0.0467897
03_Water-MeNH2_1.00_dimer.xyz.out:Total	0.179691	0.12516	-0.0228252	0.0290224	0.113731	0.168433	0.0493091	-0.123126	-0.0131447	0.0624538
04_Water-Peptide_1.00_dimer.xyz.out:Total	0.234972	0.154952	-0.0366747	0.042906	0.132087	0.184228	0.0547525	-0.0386884	-0.0180772	0.0728297
05_MeOH-MeOH_1.00_dimer.xyz.out:Total	0.221346	0.145841	-0.0314187	0.0386217	0.129065	0.166133	0.0515943	-0.0361163	0.00534624	0.0462481
06_MeOH-MeNH2_1.00_dimer.xyz.out:Total	0.207198	0.150737	-0.0238786	0.0330157	0.138316	0.199754	0.0565425	-0.131876	-0.00717846	0.0637209
07_MeOH-Peptide_1.00_dimer.xyz.out:Total	0.321138	0.215801	-0.0537978	0.060344	0.18255	0.248492	0.0684482	-0.0533378	-0.0530871	0.121535
08_MeOH-Water_1.00_dimer.xyz.out:Total	0.158023	0.114212	-0.0243475	0.0307778	0.10348	0.130397	0.0500336	-0.0287321	0.0242626	0.0257709
09_MeNH2-MeOH_1.00_dimer.xyz.out:Total	0.164562	0.113828	-0.0233432	0.0293735	0.102276	0.130349	0.0524233	-0.0390848	0.00504151	0.0473818
10_MeNH2-MeNH2_1.00_dimer.xyz.out:Total	0.175431	0.13561	-0.0192631	0.0257706	0.12447	0.170438	0.0687232	-0.128566	-0.00951663	0.0782398
11_MeNH2-Peptide_1.00_dimer.xyz.out:Total	0.246345	0.172007	-0.0306966	0.0359585	0.150035	0.221622	0.0344436	-0.163099	-0.0789552	0.113399
12_MeNH2-Water_1.00_dimer.xyz.out:Total	0.188422	0.131632	-0.020865	0.0279816	0.120315	0.173642	0.0676974	-0.110009	0.0108633	0.0568341
13_Peptide-MeOH_1.00_dimer.xyz.out:Total	0.237981	0.170268	-0.0359067	0.0433575	0.14867	0.199738	0.0164196	-0.090834	-0.0417245	0.0581441
14_Peptide-MeNH2_1.00_dimer.xyz.out:Total	0.213183	0.166619	-0.0224825	0.032111	0.15256	0.227298	0.0447683	-0.188295	-0.0329946	0.0777628
15_Peptide-Peptide_1.00_dimer.xyz.out:Total	0.285308	0.196934	-0.0400573	0.0478383	0.167357	0.259066		-0.183635	-0.12665
16_Peptide-Water_1.00_dimer.xyz.out:Total	0.154747	0.124012	-0.0251234	0.0321412	0.111516	0.147078	0.0317302	-0.04154	0.0151624	0.0165678
17_Uracil-Uracil_BP_1.00_dimer.xyz.out:Total	0.31755	0.248172	-0.0523037	0.0742697	0.215182	0.377008		-0.150176	-0.187263
18_Water-Pyridine_1.00_dimer.xyz.out:Total	0.191762	0.125767	-0.0348284	0.0372348	0.104961	0.167926	0.00907689	-0.157727	-0.117785	0.126862
19_MeOH-Pyridine_1.00_dimer.xyz.out:Total	0.228864	0.151325	-0.0404003	0.0432772	0.125438	0.2007		-0.173107	-0.14087
20_AcOH-AcOH_1.00_dimer.xyz.out:Total	0.41917	0.290138	-0.0675064	0.0895411	0.250742	0.399713	0.00974882	-0.123244	-0.125086	0.134835
21_AcNH2-AcNH2_1.00_dimer.xyz.out:Total	0.349678	0.249951	-0.0536714	0.0731608	0.219169	0.349583	0.0738038	-0.124932	-0.0681359	0.14194
22_AcOH-Uracil_1.00_dimer.xyz.out:Total	0.364614	0.266318	-0.0580151	0.0796979	0.231227	0.382679		-0.149491	-0.13357
23_AcNH2-Uracil_1.00_dimer.xyz.out:Total	0.336246	0.252373	-0.0516671	0.0727083	0.221103	0.366686		-0.153455	-0.12532
24_Benzene-Benzene_pi-pi_1.00_dimer.xyz.out:Total	0.120804	0.126254	-0.0168244	0.0151164	0.095876	0.218611		-0.190075	-0.259225
25_Pyridine-Pyridine_pi-pi_1.00_dimer.xyz.out:Total	0.130492	0.142544	-0.0160402	0.0176487	0.113307	0.241287		-0.195723	-0.254781
26_Uracil-Uracil_pi-pi_1.00_dimer.xyz.out:Total	0.306553	0.2826	-0.034824	0.0531733	0.246264	0.46991		-0.504142	-0.406934
27_Benzene-Pyridine_pi-pi_1.00_dimer.xyz.out:Total	0.125846	0.136437	-0.0166538	0.0167331	0.106465	0.232499		-0.195259	-0.259315
28_Benzene-Uracil_pi-pi_1.00_dimer.xyz.out:Total	0.201927	0.207335	-0.0238704	0.0299183	0.172152	0.340749		-0.322117	-0.323886
29_Pyridine-Uracil_pi-pi_1.00_dimer.xyz.out:Total	0.216461	0.210986	-0.0236963	0.0308146	0.177637	0.338563		-0.317693	-0.302656
30_Benzene-Ethene_1.00_dimer.xyz.out:Total	0.0864608	0.0676397	-0.00971701	0.00686582	0.0488512	0.118181		-0.0963802	-0.119102
31_Uracil-Ethene_1.00_dimer.xyz.out:Total	0.119064	0.100315	-0.00873859	0.0103923	0.0839426	0.157084	-0.0245001	-0.15636	-0.102304	0.0778036
32_Uracil-Ethyne_1.00_dimer.xyz.out:Total	0.103461	0.0863764	-0.00587519	0.00983163	0.0735017	0.148663		-0.133875	-0.0940475
33_Pyridine-Ethene_1.00_dimer.xyz.out:Total	0.0861636	0.0769074	-0.00890595	0.00746039	0.0586185	0.127396		-0.0999222	-0.111986
34_Pentane-Pentane_1.00_dimer.xyz.out:Total	0.0902881	0.149924	0.00424281	0.0184698	0.152544	0.207924		-0.149647	0.0165488
35_Neopentane-Pentane_1.00_dimer.xyz.out:Total	0.0857834	0.126932	0.0027048	0.0165069	0.128508	0.178549		-0.136279	0.00761743
36_Neopentane-Neopentane_1.00_dimer.xyz.out:Total	0.086874	0.10205	0.00265804	0.0109699	0.102416	0.135852		-0.115079	0.0116576
37_Cyclopentane-Neopentane_1.00_dimer.xyz.out:Total	0.0855726	0.126835	0.00210105	0.0169338	0.12771	0.180604		-0.138227	0.00435237
38_Cyclopentane-Cyclopentane_1.00_dimer.xyz.out:Total	0.0793812	0.135396	0.00187858	0.0193956	0.135276	0.203301		-0.155375	-0.0044654
39_Benzene-Cyclopentane_1.00_dimer.xyz.out:Total	0.107734	0.162519	-0.00945532	0.02028	0.140485	0.271492		-0.235941	-0.196561
40_Benzene-Neopentane_1.00_dimer.xyz.out:Total	0.0949565	0.145332	-0.00751915	0.0167465	0.125933	0.238241		-0.217197	-0.174071
41_Uracil-Pentane_1.00_dimer.xyz.out:Total	0.212189	0.221778	-0.0178238	0.035612	0.201857	0.352225		-0.373937
42_Uracil-Cyclopentane_1.00_dimer.xyz.out:Total	0.184673	0.187984	-0.0146446	0.0321952	0.171824	0.30851		-0.308341	-0.182557
43_Uracil-Neopentane_1.00_dimer.xyz.out:Total	0.147549	0.148036	-0.013119	0.0228477	0.132642	0.231247		-0.233917
44_Ethene-Pentane_1.00_dimer.xyz.out:Total	0.0653469	0.0777332	-0.000188382	0.00759769	0.072779	0.110214		-0.0809347	-0.0074952
45_Ethyne-Pentane_1.00_dimer.xyz.out:Total	0.0523285	0.0556468	-0.000354389	0.00385177	0.0482587	0.0962		-0.0684561	-0.0320428
46_Peptide-Pentane_1.00_dimer.xyz.out:Total	0.203122	0.184031	-0.0135758	0.0284606	0.171677	0.251446		-0.216846	-0.0856378
47_Benzene-Benzene_TS_1.00_dimer.xyz.out:Total	0.0790113	0.121807	-0.0079243	0.0145553	0.10232	0.21178		-0.184315	-0.179464
48_Pyridine-Pyridine_TS_1.00_dimer.xyz.out:Total	0.121052	0.136818	-0.0157647	0.0219785	0.114446	0.226391		-0.201917	-0.189456
49_Benzene-Pyridine_TS_1.00_dimer.xyz.out:Total	0.0776681	0.125244	-0.00735157	0.0147556	0.105994	0.218065		-0.188819	-0.171594
50_Benzene-Ethyne_CH-pi_1.00_dimer.xyz.out:Total	0.0569447	0.101776	-0.00383541	0.011234	0.0877852	0.174194		-0.156655	-0.132065
51_Ethyne-Ethyne_TS_1.00_dimer.xyz.out:Total	0.0247026	0.03833	0.00195023	0.00133443	0.0341044	0.0629712	-0.0085129	-0.049221	-0.0282994	0.0197865
52_Benzene-AcOH_OH-pi_1.00_dimer.xyz.out:Total	0.179827	0.134625	-0.0165762	0.0248792	0.11401	0.219741		-0.174215	-0.155311
53_Benzene-AcNH2_NH-pi_1.00_dimer.xyz.out:Total	0.173918	0.136358	-0.0237819	0.0288519	0.113872	0.207345		-0.143648	-0.124918
54_Benzene-Water_OH-pi_1.00_dimer.xyz.out:Total	0.113714	0.0777637	-0.00952056	0.0136172	0.0651027	0.127918	0.0100517	-0.0945877	-0.0746255	0.0846772
55_Benzene-MeOH_OH-pi_1.00_dimer.xyz.out:Total	0.143228	0.119997	-0.011669	0.0187324	0.101771	0.194952		-0.145051	-0.126854
56_Benzene-MeNH2_NH-pi_1.00_dimer.xyz.out:Total	0.105336	0.111915	-0.00768473	0.014275	0.0958773	0.186606		-0.162878	-0.132632
57_Benzene-Peptide_NH-pi_1.00_dimer.xyz.out:Total	0.144454	0.159324	-0.0123001	0.0208782	0.135043	0.266673		-0.238485	-0.203102
58_Pyridine-Pyridine_CH-N_1.00_dimer.xyz.out:Total	0.164338	0.142573	-0.0350041	0.0407206	0.120568	0.208087		-0.219744	-0.172398
59_Ethyne-Water_CH-O_1.00_dimer.xyz.out:Total	0.0964953	0.0916573	-0.0178084	0.0238023	0.083847	0.104267	0.026453	-0.028966	0.0162816	0.0101714
60_Ethyne-AcOH_OH-pi_1.00_dimer.xyz.out:Total	0.160006	0.108312	-0.0170579	0.0244971	0.0930244	0.162701	0.0177369	-0.0861451	-0.0656572	0.083394
61_Pentane-AcOH_1.00_dimer.xyz.out:Total	0.17666	0.128068	-0.0126852	0.0219532	0.117215	0.177504		-0.130823	-0.0503259
62_Pentane-AcNH2_1.00_dimer.xyz.out:Total	0.229105	0.168151	-0.0196599	0.0288465	0.150533	0.232705		-0.208213	-0.0993172
63_Benzene-AcOH_1.00_dimer.xyz.out:Total	0.128501	0.129007	-0.0107016	0.0170057	0.110245	0.208691		-0.181801	-0.160353
64_Peptide-Ethene_1.00_dimer.xyz.out:Total	0.155526	0.113235	-0.0138337	0.0171829	0.0962951	0.161022	-0.0228023	-0.149408	-0.0852071	0.0624048
65_Pyridine-Ethyne_1.00_dimer.xyz.out:Total	0.120227	0.105771	-0.0280691	0.0301338	0.0878731	0.146442	0.00250054	-0.16372	-0.133205	0.135705
66_MeNH2-Pyridine_1.00_dimer.xyz.out:Total	0.143598	0.128175	-0.0204569	0.023449	0.107447	0.185118		-0.173313	-0.144112
		Graphical Abstract
		All articles published in the Journal of Computational Chemistry must include an image and short text for the Table of Contents (TOC). An attractive full color image for the TOC should be sent at the time of manuscript submission. The image may be specifically designed for the table of contents and is meant to convey the broader importance of the work and thereby capture the reader's attention. T…
		Graphics Preparation
		Images can be provided within the main document or separately as image files. If supplied separately, please ensure the Figure captions are supplied in editable format and are not included in the image file.
		Image resolution
		All line art should be either vector files or, if this is not feasible, have a resolution of 1200 dpi.

## Sheet: CCSDT(Q) VDZ(p,s)
																																									66	66	66	59	59	59
																																			3.38215
																																			0.200922	0.0131202	0.00921175	REF	0.00748535					0.011055
																																			0.210765	REF	0.00949799	0.0131202	0.0084887					0.00345978
																																			0.193762	0.00345978	0.00902694	0.011055	0.00656439					REF
																																			0.205777	0.0084887	0.0074226	0.00748535	REF					0.00620653
																																			BSSE	BSSE	BSSE	BSSE	BSSE		∆CP		∆CP		∆CP	∆CP
	CCSD						CCSD(T)								CCSD(T)_L						CCSDT-3					CCSD	CCSD(T)	(T)	CCSDT-3	CCSDT	T3-(T)	CCSDT(Q)	(Q)	bigger basis	CCSD	CCSD(T)	CCSD(T)_L	CCSDT-3	CCSDT		(T)L - (T)	T-3 - (T)	T3-(T)		(Q)	CCSDT(Q) - CCSD(T)
	dimer	monoA	monoB	cpA	cpB		dimer	monoA	monoB		cpA		cpB		dimer	monoA	monoB	cpA	cpB		dimer	monoA	monoB	cpA	cpB
01_Water-Water_1.00_dimer.xyz.out:Total	-152.242	-76.1149	-76.1148	-76.1157	-76.1182	01_Water-Water_1.00_dimer.xyz.out:Total	-152.244	-76.1159	-76.1158	01_Water-Water_1.00_dimer.xyz.out:Total	-76.1166	01_Water-Water_1.00_dimer.xyz.out:Total	-76.1193	01_Water-Water_1.00_dimer.xyz.out:Total	-152.244	-76.1159	-76.1158	-76.1166	-76.1193	01_Water-Water_1.00_dimer.xyz.out:Total	-152.244	-76.1158	-76.1157	-76.1166	-76.1192	7.83109	7.94932	0.118234	7.9494	7.95191	0.00258564	7.95775	0.00583899	0.00868851	2.57521	2.66747	2.6752	2.67081	2.67341	0.00594522	0.00773179	0.00334349	0.00594522	2.67349	7.95088e-05	0.00602473	01_Water-Water.xyz.out:Total	CCSDT	energy:
02_Water-MeOH_1.00_dimer.xyz.out:Total	-191.348	-76.115	-115.22	-76.1165	-115.223	02_Water-MeOH_1.00_dimer.xyz.out:Total	-191.352	-76.116	-115.223	02_Water-MeOH_1.00_dimer.xyz.out:Total	-76.1175	02_Water-MeOH_1.00_dimer.xyz.out:Total	-115.227	02_Water-MeOH_1.00_dimer.xyz.out:Total	-191.352	-76.116	-115.223	-76.1175	-115.227	02_Water-MeOH_1.00_dimer.xyz.out:Total	-191.352	-76.1159	-115.223	-76.1174	-115.227	8.05564	8.20001	0.144368	8.19759	8.19956	-0.000441942	8.2063	0.00673716	0.0123833	3.09151	3.20688	3.21685	3.21181	3.2141	0.00722059	0.00996698	0.0049301	0.00722059	3.21385	-0.000249982	0.0069706	02_Water-MeOH.xyz.out:Total	CCSDT	energy:
03_Water-MeNH2_1.00_dimer.xyz.out:Total	-171.519	-76.1153	-95.3891	-76.1164	-95.3928	03_Water-MeNH2_1.00_dimer.xyz.out:Total	-171.524	-76.1163	-95.3928	03_Water-MeNH2_1.00_dimer.xyz.out:Total	-76.1174	03_Water-MeNH2_1.00_dimer.xyz.out:Total	-95.3968	03_Water-MeNH2_1.00_dimer.xyz.out:Total	-171.524	-76.1163	-95.3928	-76.1174	-95.3968	03_Water-MeNH2_1.00_dimer.xyz.out:Total	-171.524	-76.1162	-95.3925	-76.1174	-95.3965	9.31801	9.52154	0.203525	9.50852	9.52037	-0.00117022	9.53109	0.0107229	0.0180581	3.0693	3.21342	3.21527	3.20671	3.21726	0.00384164	0.00185245	-0.00670629	0.00384164	3.2175	0.000237188	0.00407883	03_Water-MeNH2.xyz.out:Total	CCSDT	energy:
04_Water-Peptide_1.00_dimer.xyz.out:Total	-323.562	-76.1152	-247.432	-76.1176	-247.435	04_Water-Peptide_1.00_dimer.xyz.out:Total	-323.578	-76.1162	-247.446	04_Water-Peptide_1.00_dimer.xyz.out:Total	-76.1187	04_Water-Peptide_1.00_dimer.xyz.out:Total	-247.45	04_Water-Peptide_1.00_dimer.xyz.out:Total	-323.578	-76.1162	-247.446	-76.1187	-247.45	04_Water-Peptide_1.00_dimer.xyz.out:Total	-323.578	-76.1161	-247.446	-76.1186	-247.45	9.61148	9.81265	0.201168	9.79573	9.7985	-0.0141461	9.79234	-0.00616491	0.00432029	3.70404	3.88165	3.89397	3.88628	3.88636	0.00471605	0.0123201	0.00463465	0.00471605	3.88589	-0.000474191	0.00424186	04_Water-Peptide.xyz.out:Total	CCSDT	energy:
05_MeOH-MeOH_1.00_dimer.xyz.out:Total	-230.453	-115.219	-115.22	-115.221	-115.223	05_MeOH-MeOH_1.00_dimer.xyz.out:Total	-230.46	-115.223	-115.223	05_MeOH-MeOH_1.00_dimer.xyz.out:Total	-115.225	05_MeOH-MeOH_1.00_dimer.xyz.out:Total	-115.227	05_MeOH-MeOH_1.00_dimer.xyz.out:Total	-230.46	-115.223	-115.223	-115.225	-115.227	05_MeOH-MeOH_1.00_dimer.xyz.out:Total	-230.46	-115.223	-115.223	-115.225	-115.227	8.71066	8.92149	0.21083	8.91682	8.92227	0.000776383	8.93015	0.00787817	0.0155256	3.49311	3.62842	3.63948	3.63349	3.63534	0.00692202	0.0110673	0.0050741	0.00692202	3.63419	-0.00114795	0.00577407	05_MeOH-MeOH.xyz.out:Total	CCSDT	energy:
06_MeOH-MeNH2_1.00_dimer.xyz.out:Total	-210.625	-115.219	-95.3891	-115.221	-95.393	06_MeOH-MeNH2_1.00_dimer.xyz.out:Total	-210.633	-115.223	-95.3929	06_MeOH-MeNH2_1.00_dimer.xyz.out:Total	-115.225	06_MeOH-MeNH2_1.00_dimer.xyz.out:Total	-95.397	06_MeOH-MeNH2_1.00_dimer.xyz.out:Total	-210.632	-115.223	-95.3929	-115.225	-95.397	06_MeOH-MeNH2_1.00_dimer.xyz.out:Total	-210.632	-115.222	-95.3926	-115.224	-95.3967	10.3263	10.658	0.331611	10.6403	10.6634	0.00545861	10.6796	0.0161966	0.0266312	3.60374	3.77716	3.77962	3.77075	3.7825	0.00534105	0.00246157	-0.00641371	0.00534105	3.78185	-0.000651247	0.0046898	06_MeOH-MeNH2.xyz.out:Total	CCSDT	energy:
07_MeOH-Peptide_1.00_dimer.xyz.out:Total	-362.668	-115.219	-247.432	-115.224	-247.435	07_MeOH-Peptide_1.00_dimer.xyz.out:Total	-362.686	-115.223	-247.446	07_MeOH-Peptide_1.00_dimer.xyz.out:Total	-115.227	07_MeOH-Peptide_1.00_dimer.xyz.out:Total	-247.45	07_MeOH-Peptide_1.00_dimer.xyz.out:Total	-362.687	-115.223	-247.446	-115.227	-247.45	07_MeOH-Peptide_1.00_dimer.xyz.out:Total	-362.686	-115.222	-247.446	-115.227	-247.45	10.6599	11.0259	0.366003	11.0122	11.0171	-0.00884889	11.0161	-0.000966274	0.0155332	5.09664	5.32745	5.34513	5.33591	5.33272	0.00527228	0.0176887	0.00845998	0.00527228	5.33424	0.00151998	0.00679226	07_MeOH-Peptide.xyz.out:Total	CCSDT	energy:
08_MeOH-Water_1.00_dimer.xyz.out:Total	-191.347	-115.219	-76.1149	-115.22	-76.1182	08_MeOH-Water_1.00_dimer.xyz.out:Total	-191.352	-115.223	-76.1158	08_MeOH-Water_1.00_dimer.xyz.out:Total	-115.224	08_MeOH-Water_1.00_dimer.xyz.out:Total	-76.1193	08_MeOH-Water_1.00_dimer.xyz.out:Total	-191.352	-115.223	-76.1158	-115.224	-76.1193	08_MeOH-Water_1.00_dimer.xyz.out:Total	-191.352	-115.222	-76.1158	-115.224	-76.1193	8.23731	8.40153	0.164218	8.40006	8.40564	0.00411256	8.41235	0.00670561	0.010357	2.77259	2.87706	2.88519	2.88027	2.88303	0.00596878	0.00812313	0.00320787	0.00596878	2.88218	-0.000851161	0.00511762	08_MeOH-Water.xyz.out:Total	CCSDT	energy:
09_MeNH2-MeOH_1.00_dimer.xyz.out:Total	-210.616	-95.389	-115.219	-95.3896	-115.223	09_MeNH2-MeOH_1.00_dimer.xyz.out:Total	-210.623	-95.3927	-115.223	09_MeNH2-MeOH_1.00_dimer.xyz.out:Total	-95.3934	09_MeNH2-MeOH_1.00_dimer.xyz.out:Total	-115.227	09_MeNH2-MeOH_1.00_dimer.xyz.out:Total	-210.623	-95.3927	-115.223	-95.3934	-115.227	09_MeNH2-MeOH_1.00_dimer.xyz.out:Total	-210.623	-95.3925	-115.223	-95.3931	-115.226	4.643	4.81888	0.175881	4.81594	4.82571	0.00683485	4.83177	0.00605898	0.0132379	2.65283	2.75531	2.76337	2.75848	2.76098	0.0056653	0.00805537	0.00316618	0.0056653	2.76112	0.000143784	0.00580908	09_MeNH2-MeOH.xyz.out:Total	CCSDT	energy:
10_MeNH2-MeNH2_1.00_dimer.xyz.out:Total	-190.787	-95.3891	-95.389	-95.391	-95.392	10_MeNH2-MeNH2_1.00_dimer.xyz.out:Total	-190.795	-95.3928	-95.3928	10_MeNH2-MeNH2_1.00_dimer.xyz.out:Total	-95.3948	10_MeNH2-MeNH2_1.00_dimer.xyz.out:Total	-95.396	10_MeNH2-MeNH2_1.00_dimer.xyz.out:Total	-190.795	-95.3928	-95.3928	-95.3948	-95.3959	10_MeNH2-MeNH2_1.00_dimer.xyz.out:Total	-190.794	-95.3926	-95.3925	-95.3946	-95.3957	5.60333	5.85918	0.255843	5.84292	5.86435	0.00517582	5.87767	0.0133206	0.0239265	3.09808	3.24033	3.24048	3.23347	3.24405	0.00372152	0.00015717	-0.00685913	0.00372152	3.24642	0.00237631	0.00609783	10_MeNH2-MeNH2.xyz.out:Total	CCSDT	energy:
11_MeNH2-Peptide_1.00_dimer.xyz.out:Total	-342.831	-95.389	-247.431	-95.3922	-247.435	11_MeNH2-Peptide_1.00_dimer.xyz.out:Total	-342.85	-95.3927	-247.446	11_MeNH2-Peptide_1.00_dimer.xyz.out:Total	-95.3961	11_MeNH2-Peptide_1.00_dimer.xyz.out:Total	-247.449	11_MeNH2-Peptide_1.00_dimer.xyz.out:Total	-342.85	-95.3927	-247.446	-95.3961	-247.45	11_MeNH2-Peptide_1.00_dimer.xyz.out:Total	-342.849	-95.3925	-247.446	-95.3958	-247.449	6.7031	7.0539	0.350799	7.0329	7.0497	-0.00419749	7.05456	0.00485389	0.0215593	4.0432	4.24637	4.24834	4.23941	4.24589	-0.000480919	0.00196721	-0.00696477	-0.000480919	4.25009	0.00419781	0.00371689	11_MeNH2-Peptide.xyz.out:Total	CCSDT	energy:
12_MeNH2-Water_1.00_dimer.xyz.out:Total	-171.52	-95.3891	-76.1153	-95.3924	-76.117	12_MeNH2-Water_1.00_dimer.xyz.out:Total	-171.525	-95.3929	-76.1163	12_MeNH2-Water_1.00_dimer.xyz.out:Total	-95.3964	12_MeNH2-Water_1.00_dimer.xyz.out:Total	-76.118	12_MeNH2-Water_1.00_dimer.xyz.out:Total	-171.525	-95.3929	-76.1163	-95.3963	-76.1181	12_MeNH2-Water_1.00_dimer.xyz.out:Total	-171.524	-95.3926	-76.1162	-95.3961	-76.118	9.54591	9.75819	0.212279	9.7455	9.7579	-0.000287151	9.76898	0.0110798	0.0190871	3.13854	3.28724	3.28897	3.28171	3.29325	0.00601702	0.00173625	-0.00552596	0.00601702	3.29309	-0.000166839	0.00585018	12_MeNH2-Water.xyz.out:Total	CCSDT	energy:
13_Peptide-MeOH_1.00_dimer.xyz.out:Total	-362.666	-247.431	-115.22	-247.433	-115.224	13_Peptide-MeOH_1.00_dimer.xyz.out:Total	-362.684	-247.446	-115.223	13_Peptide-MeOH_1.00_dimer.xyz.out:Total	-247.448	13_Peptide-MeOH_1.00_dimer.xyz.out:Total	-115.228	13_Peptide-MeOH_1.00_dimer.xyz.out:Total	-362.684	-247.446	-115.223	-247.448	-115.228	13_Peptide-MeOH_1.00_dimer.xyz.out:Total	-362.683	-247.445	-115.223	-247.447	-115.228	9.11943	9.41297	0.29353	9.39767	9.40655	-0.00641268	9.41215	0.00559616	0.018357	3.90408	4.07131	4.08165	4.07118	4.074	0.00268812	0.0103393	-0.000130531	0.00268812	4.07286	-0.00113467	0.00155344	13_Peptide-MeOH.xyz.out:Total	CCSDT	energy:
14_Peptide-MeNH2_1.00_dimer.xyz.out:Total	-342.836	-247.431	-95.389	-247.433	-95.3935	14_Peptide-MeNH2_1.00_dimer.xyz.out:Total	-342.855	-247.446	-95.3928	14_Peptide-MeNH2_1.00_dimer.xyz.out:Total	-247.448	14_Peptide-MeNH2_1.00_dimer.xyz.out:Total	-95.3975	14_Peptide-MeNH2_1.00_dimer.xyz.out:Total	-342.856	-247.446	-95.3928	-247.448	-95.3974	14_Peptide-MeNH2_1.00_dimer.xyz.out:Total	-342.855	-247.445	-95.3925	-247.447	-95.3972	10.033	10.4528	0.419869	10.4196	10.446	-0.00683253	10.4632	0.0171528	0.0343984	3.9417	4.14266	4.1424	4.12991	4.14512	0.00245337	-0.000267095	-0.0127523	0.00245337	4.14517	5.84906e-05	0.00251186	14_Peptide-MeNH2.xyz.out:Total	CCSDT	energy:
15_Peptide-Peptide_1.00_dimer.xyz.out:Total	-494.879	-247.432	-247.432	-247.434	-247.437	15_Peptide-Peptide_1.00_dimer.xyz.out:Total	-494.909	-247.446	-247.446		-247.449	15_Peptide-Peptide_1.00_dimer.xyz.out:Total	-247.452	15_Peptide-Peptide_1.00_dimer.xyz.out:Total	-494.91	-247.446	-247.447	-247.449	-247.452	15_Peptide-Peptide_1.00_dimer.xyz.out:Total	-494.908	-247.446	-247.446	-247.448	-247.451	9.96765	10.4621	0.49442	10.4193	10.428	-0.0340746	10.4292	0.00117643		4.62601	4.88194	4.88998	4.87394	4.87587	-0.00607166	0.00803888	-0.00800135	-0.00607166	4.87572	-0.000148883	-0.00622054	15_Peptide-Peptide.xyz.out:Total	CCSDT	energy:
16_Peptide-Water_1.00_dimer.xyz.out:Total	-323.56	-247.432	-76.1149	-247.432	-76.1187	16_Peptide-Water_1.00_dimer.xyz.out:Total	-323.576	-247.446	-76.1158	16_Peptide-Water_1.00_dimer.xyz.out:Total	-247.447	16_Peptide-Water_1.00_dimer.xyz.out:Total	-76.1198	16_Peptide-Water_1.00_dimer.xyz.out:Total	-323.576	-247.446	-76.1158	-247.447	-76.1198	16_Peptide-Water_1.00_dimer.xyz.out:Total	-323.575	-247.446	-76.1158	-247.446	-76.1198	8.31401	8.50986	0.195852	8.50328	8.51051	0.000647796	8.51216	0.00165654	0.00851426	2.86628	2.98732	2.995	2.98895	2.99194	0.00462361	0.00767551	0.00163018	0.00462361	2.98982	-0.00212585	0.00249776	16_Peptide-Water.xyz.out:Total	CCSDT	energy:
17_Uracil-Uracil_BP_1.00_dimer.xyz.out:Total	-826.268	-413.119	-413.119	-413.124	-413.124		-826.328	-413.148	-413.148	17_Uracil-Uracil_BP_1.00_dimer.xyz.out:Total	-413.154	17_Uracil-Uracil_BP_1.00_dimer.xyz.out:Total	-413.154	17_Uracil-Uracil_BP_1.00_dimer.xyz.out:Total	-826.328	-413.148	-413.148	-413.154	-413.154		-826.326	-413.147	-413.148	-413.153	-413.153	18.8971	19.75	0.852832	19.6546						6.28869	6.70163	6.71475	6.69589	6.69123	-0.010403	0.013122	-0.00574068	-0.010403				17_Uracil-Uracil_BP.xyz.out:Total
18_Water-Pyridine_1.00_dimer.xyz.out:Total	-323.302	-76.1152	-247.173	-76.117	-247.176	18_Water-Pyridine_1.00_dimer.xyz.out:Total	-323.325	-76.1162	-247.195	18_Water-Pyridine_1.00_dimer.xyz.out:Total	-76.118	18_Water-Pyridine_1.00_dimer.xyz.out:Total	-247.198	18_Water-Pyridine_1.00_dimer.xyz.out:Total	-323.324	-76.1162	-247.194	-76.118	-247.198	18_Water-Pyridine_1.00_dimer.xyz.out:Total	-323.323	-76.1161	-247.193	-76.1179	-247.196	8.50458	8.74631	0.241729	8.72151	8.72829	-0.0180143	8.74926	0.0209637	0.0278266	3.07578	3.2445	3.24194	3.22856	3.23612	-0.00837909	-0.00255326	-0.0159347	-0.00837909	3.24457	0.00844749	6.83952e-05	18_Water-Pyridine.xyz.out:Total	CCSDT	energy:
19_MeOH-Pyridine_1.00_dimer.xyz.out:Total	-362.408	-115.219	-247.173	-115.222	-247.177	19_MeOH-Pyridine_1.00_dimer.xyz.out:Total	-362.433	-115.223	-247.195	19_MeOH-Pyridine_1.00_dimer.xyz.out:Total	-115.225	19_MeOH-Pyridine_1.00_dimer.xyz.out:Total	-247.199	19_MeOH-Pyridine_1.00_dimer.xyz.out:Total	-362.433	-115.223	-247.194	-115.225	-247.198	19_MeOH-Pyridine_1.00_dimer.xyz.out:Total	-362.431	-115.222	-247.193	-115.225	-247.197	9.58996	9.96169	0.37173	9.93054	9.94292	-0.0187689	9.97148	0.0285647	0.03891	3.73308	3.93617	3.93443	3.91984	3.92714	-0.00903352	-0.00174191	-0.0163276	-0.00903352	3.93595	0.00881134	-0.000222179	19_MeOH-Pyridine.xyz.out:Total	CCSDT	energy:
20_AcOH-AcOH_1.00_dimer.xyz.out:Total	-456.329	-228.148	-228.148	-228.154	-228.154	20_AcOH-AcOH_1.00_dimer.xyz.out:Total	-456.354	-228.16	-228.16	20_AcOH-AcOH_1.00_dimer.xyz.out:Total	-228.167	20_AcOH-AcOH_1.00_dimer.xyz.out:Total	-228.167	20_AcOH-AcOH_1.00_dimer.xyz.out:Total	-456.355	-228.16	-228.16	-228.167	-228.167	20_AcOH-AcOH_1.00_dimer.xyz.out:Total	-456.354	-228.16	-228.16	-228.166	-228.166	20.5322	21.3186	0.786372	21.3265	21.2676	-0.0510007	21.2274	-0.0401869	-0.00732108	7.70652	8.11586	8.13733	8.11862	8.11163	-0.00423448	0.0214666	0.00275648	-0.00423448	8.11089	-0.000736837	-0.00497131	20_AcOH-AcOH.xyz.out:Total	CCSDT	energy:
21_AcNH2-AcNH2_1.00_dimer.xyz.out:Total	-416.667	-208.32	-208.32	-208.324	-208.324	21_AcNH2-AcNH2_1.00_dimer.xyz.out:Total	-416.692	-208.331	-208.331	21_AcNH2-AcNH2_1.00_dimer.xyz.out:Total	-208.337	21_AcNH2-AcNH2_1.00_dimer.xyz.out:Total	-208.337	21_AcNH2-AcNH2_1.00_dimer.xyz.out:Total	-416.692	-208.332	-208.332	-208.337	-208.337	21_AcNH2-AcNH2_1.00_dimer.xyz.out:Total	-416.692	-208.331	-208.331	-208.336	-208.336	17.6988	18.3586	0.659788	18.3221	18.3249	-0.0336216	18.3059	-0.019038	0.0146649	6.1321	6.48364	6.50187	6.48678	6.48971	0.00606866	0.0182259	0.00314113	0.00606866	6.49012	0.000409786	0.00647845	21_AcNH2-AcNH2.xyz.out:Total	CCSDT	energy:
22_AcOH-Uracil_1.00_dimer.xyz.out:Total	-641.301	-228.148	-413.119	-228.154	-413.124		-641.344	-228.16	-413.148	22_AcOH-Uracil_1.00_dimer.xyz.out:Total	-228.167	22_AcOH-Uracil_1.00_dimer.xyz.out:Total	-413.153	22_AcOH-Uracil_1.00_dimer.xyz.out:Total	-641.344	-228.161	-413.148	-228.167	-413.154	22_AcOH-Uracil_1.00_dimer.xyz.out:Total	-641.342	-228.16	-413.147	-228.167	-413.153	21.2997	22.053	0.753329	21.9864	21.9552	-0.0978569	21.9307	-0.0244987		6.92324	7.32631	7.34192	7.32242	7.31809	-0.00821743	0.0156081	-0.00389216	-0.00821743	7.31737	-0.000722718	-0.00894015	22_AcOH-Uracil.xyz.out:Total
23_AcNH2-Uracil_1.00_dimer.xyz.out:Total	-621.472	-208.32	-413.119	-208.325	-413.124		-621.514	-208.331	-413.148	23_AcNH2-Uracil_1.00_dimer.xyz.out:Total	-208.337	23_AcNH2-Uracil_1.00_dimer.xyz.out:Total	-413.153	23_AcNH2-Uracil_1.00_dimer.xyz.out:Total	-621.514	-208.332	-413.148	-208.337	-413.153	23_AcNH2-Uracil_1.00_dimer.xyz.out:Total	-621.513	-208.331	-413.147	-208.337	-413.152	20.8318	21.5471	0.715304	21.4575	21.4529	-0.0942131	21.4383	-0.0145992		6.29171	6.67695	6.69107	6.67306	6.67415	-0.00279833	0.0141233	-0.00388273	-0.00279833	6.67388	-0.000273148	-0.00307148	23_AcNH2-Uracil.xyz.out:Total
24_Benzene-Benzene_pi-pi_1.00_dimer.xyz.out:Total	-462.373	-231.186	-231.186	-231.188	-231.188	24_Benzene-Benzene_pi-pi_1.00_dimer.xyz.out:Total	-462.415	-231.207	-231.207	24_Benzene-Benzene_pi-pi_1.00_dimer.xyz.out:Total	-231.209	24_Benzene-Benzene_pi-pi_1.00_dimer.xyz.out:Total	-231.209	24_Benzene-Benzene_pi-pi_1.00_dimer.xyz.out:Total	-462.414	-231.206	-231.206	-231.208	-231.208	24_Benzene-Benzene_pi-pi_1.00_dimer.xyz.out:Total	-462.411	-231.205	-231.205	-231.207	-231.207	0.129984	0.845089	0.715105	0.746123	0.732826	-0.112264	0.822333	0.0895069	0.120953	2.07506	2.265	2.25378	2.25272	2.25227	-0.0127305	-0.0112277	-0.0122832	-0.0127305	2.26628	0.0140087	0.00127826	24_Benzene-Benzene_pi-pi.xyz.out:Total	CCSDT	energy:
25_Pyridine-Pyridine_pi-pi_1.00_dimer.xyz.out:Total	-494.348	-247.173	-247.173	-247.175	-247.175	25_Pyridine-Pyridine_pi-pi_1.00_dimer.xyz.out:Total	-494.394	-247.195	-247.195	25_Pyridine-Pyridine_pi-pi_1.00_dimer.xyz.out:Total	-247.197	25_Pyridine-Pyridine_pi-pi_1.00_dimer.xyz.out:Total	-247.197	25_Pyridine-Pyridine_pi-pi_1.00_dimer.xyz.out:Total	-494.392	-247.194	-247.194	-247.196	-247.196	25_Pyridine-Pyridine_pi-pi_1.00_dimer.xyz.out:Total	-494.389	-247.193	-247.193	-247.195	-247.195	1.46803	2.23893	0.770897	2.13642	2.10936	-0.12957	2.21594	0.10659		2.44392	2.65508	2.64327	2.64162	2.64208	-0.0129998	-0.0118137	-0.0134572	-0.0129998	2.65772	0.0156425	0.00264262	25_Pyridine-Pyridine_pi-pi.xyz.out:Total	CCSDT	energy:
26_Uracil-Uracil_pi-pi_1.00_dimer.xyz.out:Total	-826.249	-413.119	-413.119	-413.123	-413.123	26_Uracil-Uracil_pi-pi_1.00_dimer.xyz.out:Total	-826.31	-413.148	-413.148	26_Uracil-Uracil_pi-pi_1.00_dimer.xyz.out:Total	-413.153	26_Uracil-Uracil_pi-pi_1.00_dimer.xyz.out:Total	-413.153	26_Uracil-Uracil_pi-pi_1.00_dimer.xyz.out:Total	-826.31	-413.148	-413.148	-413.153	-413.153	26_Uracil-Uracil_pi-pi_1.00_dimer.xyz.out:Total	-826.308	-413.147	-413.147	-413.152	-413.152	7.60916	8.87733	1.26817	8.76992						5.64581	6.06485	6.04682	6.02221	6.03521	-0.0296374	-0.0180279	-0.0426341	-0.0296374				26_Uracil-Uracil_pi-pi.xyz.out:Total
27_Benzene-Pyridine_pi-pi_1.00_dimer.xyz.out:Total	-478.361	-231.186	-247.173	-231.188	-247.175	27_Benzene-Pyridine_pi-pi_1.00_dimer.xyz.out:Total	-478.405	-231.207	-247.195	27_Benzene-Pyridine_pi-pi_1.00_dimer.xyz.out:Total	-231.209	27_Benzene-Pyridine_pi-pi_1.00_dimer.xyz.out:Total	-247.197	27_Benzene-Pyridine_pi-pi_1.00_dimer.xyz.out:Total	-478.403	-231.206	-247.194	-231.208	-247.196	27_Benzene-Pyridine_pi-pi_1.00_dimer.xyz.out:Total	-478.4	-231.205	-247.193	-231.207	-247.195	0.92494	1.66845	0.743507	1.56745	1.54673	-0.12172	1.64414	0.0974086		2.28096	2.48309	2.47145	2.47012	2.4701	-0.0129944	-0.0116378	-0.0129736	-0.0129944	2.48492	0.0148291	0.00183471	27_Benzene-Pyridine_pi-pi.xyz.out:Total	CCSDT	energy:
28_Benzene-Uracil_pi-pi_1.00_dimer.xyz.out:Total	-644.311	-231.186	-413.119	-231.189	-413.122		-644.362	-231.207	-413.148	28_Benzene-Uracil_pi-pi_1.00_dimer.xyz.out:Total	-231.21	28_Benzene-Uracil_pi-pi_1.00_dimer.xyz.out:Total	-413.152	28_Benzene-Uracil_pi-pi_1.00_dimer.xyz.out:Total	-644.361	-231.206	-413.148	-231.209	-413.152	28_Benzene-Uracil_pi-pi_1.00_dimer.xyz.out:Total	-644.359	-231.205	-413.147	-231.208	-413.151	3.24632	4.18397	0.937645	4.07315						3.69788	3.98615	3.9709	3.96273	3.96759	-0.0185631	-0.0152549	-0.0234209	-0.0185631				28_Benzene-Uracil_pi-pi.xyz.out:Total
29_Pyridine-Uracil_pi-pi_1.00_dimer.xyz.out:Total	-660.299	-247.173	-413.119	-247.176	-413.122		-660.352	-247.195	-413.148	29_Pyridine-Uracil_pi-pi_1.00_dimer.xyz.out:Total	-247.198	29_Pyridine-Uracil_pi-pi_1.00_dimer.xyz.out:Total	-413.152	29_Pyridine-Uracil_pi-pi_1.00_dimer.xyz.out:Total	-660.351	-247.194	-413.148	-247.198	-413.152	29_Pyridine-Uracil_pi-pi_1.00_dimer.xyz.out:Total	-660.349	-247.193	-413.147	-247.196	-413.151	4.57337	5.52134	0.947973	5.40055						3.97065	4.26229	4.24731	4.23849	4.245	-0.0172875	-0.014978	-0.0237993	-0.0172875				29_Pyridine-Uracil_pi-pi.xyz.out:Total
30_Benzene-Ethene_1.00_dimer.xyz.out:Total	-309.394	-231.186	-78.2086	-231.187	-78.2096	30_Benzene-Ethene_1.00_dimer.xyz.out:Total	-309.421	-231.207	-78.2137	30_Benzene-Ethene_1.00_dimer.xyz.out:Total	-231.208	30_Benzene-Ethene_1.00_dimer.xyz.out:Total	-78.2147	30_Benzene-Ethene_1.00_dimer.xyz.out:Total	-309.42	-231.206	-78.2136	-231.207	-78.2146	30_Benzene-Ethene_1.00_dimer.xyz.out:Total	-309.418	-231.205	-78.2132	-231.206	-78.2142	-0.26931	0.0777766	0.347086	0.031326	0.0404049	-0.0373717	0.0857677	0.0453627	0.0669122	1.26802	1.37962	1.37308	1.37263	1.37505	-0.00457725	-0.00654375	-0.00699055	-0.00457725	1.37989	0.00484117	0.000263928	30_Benzene-Ethene.xyz.out:Total	CCSDT	energy:
31_Uracil-Ethene_1.00_dimer.xyz.out:Total	-491.331	-413.119	-78.2088	-413.121	-78.2101	31_Uracil-Ethene_1.00_dimer.xyz.out:Total	-491.366	-413.148	-78.2138	31_Uracil-Ethene_1.00_dimer.xyz.out:Total	-413.15	31_Uracil-Ethene_1.00_dimer.xyz.out:Total	-78.2153	31_Uracil-Ethene_1.00_dimer.xyz.out:Total	-491.366	-413.148	-78.2137	-413.15	-78.2152	31_Uracil-Ethene_1.00_dimer.xyz.out:Total	-491.364	-413.147	-78.2133	-413.149	-78.2148	1.98105	2.38819	0.407141	2.33174	2.3408	-0.0473888	2.38288	0.0420815	0.0565239	2.02367	2.16731	2.15931	2.15473	2.16233	-0.00498179	-0.00800347	-0.0125767	-0.00498179	2.16578	0.00345362	-0.00152817	31_Uracil-Ethene.xyz.out:Total	CCSDT	energy:
32_Uracil-Ethyne_1.00_dimer.xyz.out:Total	-490.116	-413.119	-76.9938	-413.121	-76.9949	32_Uracil-Ethyne_1.00_dimer.xyz.out:Total	-490.152	-413.148	-76.9999	32_Uracil-Ethyne_1.00_dimer.xyz.out:Total	-413.15	32_Uracil-Ethyne_1.00_dimer.xyz.out:Total	-77.0011	32_Uracil-Ethyne_1.00_dimer.xyz.out:Total	-490.152	-413.148	-76.9999	-413.15	-77.001	32_Uracil-Ethyne_1.00_dimer.xyz.out:Total	-490.15	-413.147	-76.9993	-413.149	-77.0005	2.15044	2.5038	0.353355	2.45011	2.4535	-0.0503004	2.49654	0.0430413	0.057358	1.77266	1.90278	1.89659	1.89295	1.89914	-0.00364192	-0.00618956	-0.00983658	-0.00364192	1.9009	0.00175574	-0.00188618	32_Uracil-Ethyne_1.00_dimer.xyz.out:Total	CCSDT	energy:
33_Pyridine-Ethene_1.00_dimer.xyz.out:Total	-325.382	-247.173	-78.2086	-247.174	-78.2097	33_Pyridine-Ethene_1.00_dimer.xyz.out:Total	-325.41	-247.195	-78.2137	33_Pyridine-Ethene_1.00_dimer.xyz.out:Total	-247.196	33_Pyridine-Ethene_1.00_dimer.xyz.out:Total	-78.2149	33_Pyridine-Ethene_1.00_dimer.xyz.out:Total	-325.409	-247.194	-78.2136	-247.195	-78.2148	33_Pyridine-Ethene_1.00_dimer.xyz.out:Total	-325.407	-247.193	-78.2132	-247.194	-78.2144	0.388647	0.756242	0.367596	0.708947	0.715622	-0.0406203	0.762821	0.0471992	0.0687275	1.41526	1.53455	1.52771	1.52712	1.53007	-0.00448188	-0.00684639	-0.00743567	-0.00448188	1.53529	0.00521334	0.00073146	33_Pyridine-Ethene_1.00_dimer.xyz.out:Total	CCSDT	energy:
34_Pentane-Pentane_1.00_dimer.xyz.out:Total	-393.529	-196.762	-196.762	-196.765	-196.765	34_Pentane-Pentane_1.00_dimer.xyz.out:Total	-393.552	-196.774	-196.774	34_Pentane-Pentane_1.00_dimer.xyz.out:Total	-196.776	34_Pentane-Pentane_1.00_dimer.xyz.out:Total	-196.776	34_Pentane-Pentane_1.00_dimer.xyz.out:Total	-393.552	-196.774	-196.774	-196.776	-196.776	34_Pentane-Pentane_1.00_dimer.xyz.out:Total	-393.55	-196.773	-196.773	-196.775	-196.775	2.35224	2.86572	0.513489	2.82303	2.86777	0.0020459			-0.0159496	2.64014	2.82568	2.82026	2.8155	2.82979	0.00411293	-0.00541794	-0.0101733	0.00411293	2.82606	-0.00372618	0.000386755	34_Pentane-Pentane_1.00_dimer.xyz.out:Total	CCSDT	energy:
35_Neopentane-Pentane_1.00_dimer.xyz.out:Total	-393.535	-196.762	-196.769	-196.764	-196.771	35_Neopentane-Pentane_1.00_dimer.xyz.out:Total	-393.559	-196.774	-196.781	35_Neopentane-Pentane_1.00_dimer.xyz.out:Total	-196.775	35_Neopentane-Pentane_1.00_dimer.xyz.out:Total	-196.783	35_Neopentane-Pentane_1.00_dimer.xyz.out:Total	-393.558	-196.774	-196.781	-196.775	-196.783	35_Neopentane-Pentane_1.00_dimer.xyz.out:Total	-393.557	-196.773	-196.78	-196.774	-196.782	2.00189	2.39616	0.394264	2.36403	2.39803	0.00187625				2.19794	2.35704	2.35275	2.348	2.36034	0.00330117	-0.0042908	-0.00903984	0.00330117	2.35612	-0.00422222	-0.000921052	35_Neopentane-Pentane_1.00_dimer.xyz.out:Total	CCSDT	energy:
36_Neopentane-Neopentane_1.00_dimer.xyz.out:Total	-393.541	-196.769	-196.769	-196.771	-196.771	36_Neopentane-Neopentane_1.00_dimer.xyz.out:Total	-393.565	-196.781	-196.781	36_Neopentane-Neopentane_1.00_dimer.xyz.out:Total	-196.783	36_Neopentane-Neopentane_1.00_dimer.xyz.out:Total	-196.783	36_Neopentane-Neopentane_1.00_dimer.xyz.out:Total	-393.565	-196.781	-196.781	-196.782	-196.782	36_Neopentane-Neopentane_1.00_dimer.xyz.out:Total	-393.563	-196.78	-196.78	-196.782	-196.782	1.72975	2.02722	0.297463	2.00226	2.03011	0.00289385				1.74895	1.87566	1.87186	1.86699	1.87898	0.00332241	-0.0038029	-0.00867661	0.00332241	1.87631	-0.00267581	0.000646596	36_Neopentane-Neopentane_1.00_dimer.xyz.out:Total	CCSDT	energy:
37_Cyclopentane-Neopentane_1.00_dimer.xyz.out:Total	-392.352	-195.58	-196.769	-195.582	-196.771		-392.377	-195.592	-196.781	37_Cyclopentane-Neopentane_1.00_dimer.xyz.out:Total	-195.594	37_Cyclopentane-Neopentane_1.00_dimer.xyz.out:Total	-196.783	37_Cyclopentane-Neopentane_1.00_dimer.xyz.out:Total	-392.376	-195.592	-196.781	-195.594	-196.783	37_Cyclopentane-Neopentane_1.00_dimer.xyz.out:Total	-392.375	-195.591	-196.78	-195.593	-196.782	1.74665	2.14432	0.397671	2.11152	2.14414	-0.000171742				2.14697	2.30547	2.30104	2.29652	2.30896	0.0034829	-0.00442887	-0.00895501	0.0034829	2.30543	-0.00352199	-3.90963e-05	37_Cyclopentane-Neopentane_1.00_dimer.xyz.out:Total	CCSDT	energy:
38_Cyclopentane-Cyclopentane_1.00_dimer.xyz.out:Total	-391.164	-195.58	-195.58	-195.582	-195.582	38_Cyclopentane-Cyclopentane_1.00_dimer.xyz.out:Total	-391.188	-195.592	-195.592	38_Cyclopentane-Cyclopentane_1.00_dimer.xyz.out:Total	-195.594	38_Cyclopentane-Cyclopentane_1.00_dimer.xyz.out:Total	-195.594	38_Cyclopentane-Cyclopentane_1.00_dimer.xyz.out:Total	-391.188	-195.592	-195.592	-195.594	-195.594	38_Cyclopentane-Cyclopentane_1.00_dimer.xyz.out:Total	-391.186	-195.591	-195.591	-195.593	-195.593	2.06761	2.52898	0.461375	2.49021						2.28324	2.46103	2.45583	2.45076	2.46485	0.00381845	-0.00520518	-0.0102671	0.00381845	2.46169	-0.00315535	0.000663108	38_Cyclopentane-Cyclopentane.xyz.out:Total
39_Benzene-Cyclopentane_1.00_dimer.xyz.out:Total	-426.77	-231.186	-195.58	-231.189	-195.581	39_Benzene-Cyclopentane_1.00_dimer.xyz.out:Total	-426.804	-231.207	-195.592	39_Benzene-Cyclopentane_1.00_dimer.xyz.out:Total	-231.21	39_Benzene-Cyclopentane_1.00_dimer.xyz.out:Total	-195.594	39_Benzene-Cyclopentane_1.00_dimer.xyz.out:Total	-426.803	-231.206	-195.592	-231.209	-195.593	39_Benzene-Cyclopentane_1.00_dimer.xyz.out:Total	-426.8	-231.205	-195.591	-231.208	-195.593	2.2178	2.84504	0.627248	2.7811						2.63304	2.87603	2.86271	2.85875	2.86605	-0.0099815	-0.0133239	-0.0172812	-0.0099815	2.87573	0.00967716	-0.000304343
40_Benzene-Neopentane_1.00_dimer.xyz.out:Total	-427.959	-231.186	-196.769	-231.189	-196.77		-427.992	-231.207	-196.781	40_Benzene-Neopentane_1.00_dimer.xyz.out:Total	-231.21	40_Benzene-Neopentane_1.00_dimer.xyz.out:Total	-196.782	40_Benzene-Neopentane_1.00_dimer.xyz.out:Total	-427.991	-231.206	-196.781	-231.209	-196.782	40_Benzene-Neopentane_1.00_dimer.xyz.out:Total	-427.989	-231.205	-196.78	-231.208	-196.781	1.93541	2.43828	0.50287	2.38854						2.2551	2.46859	2.45643	2.45263	2.45982	-0.0087673	-0.0121601	-0.0159543	-0.0087673	2.46821	0.00838843	-0.000378871
41_Uracil-Pentane_1.00_dimer.xyz.out:Total	-609.888	-413.119	-196.763	-413.124	-196.764		-609.93	-413.149	-196.774	41_Uracil-Pentane_1.00_dimer.xyz.out:Total	-413.154	41_Uracil-Pentane_1.00_dimer.xyz.out:Total	-196.776	41_Uracil-Pentane_1.00_dimer.xyz.out:Total	-609.929	-413.149	-196.774	-413.154	-196.776	41_Uracil-Pentane_1.00_dimer.xyz.out:Total	-609.928	-413.148	-196.773	-413.153	-196.775	3.78031	4.5968	0.816486	4.51775						4.16384	4.48115	4.4658	4.45086	4.46672	-0.0144323	-0.0153472	-0.0302878	-0.0144323				41_Uracil-Pentane.xyz.out:Total
42_Uracil-Cyclopentane_1.00_dimer.xyz.out:Total	-608.705	-413.119	-195.58	-413.123	-195.582	42_Uracil-Cyclopentane_1.00_dimer.xyz.out:Total	-608.747	-413.149	-195.592	42_Uracil-Cyclopentane_1.00_dimer.xyz.out:Total	-413.153	42_Uracil-Cyclopentane_1.00_dimer.xyz.out:Total	-195.594	42_Uracil-Cyclopentane_1.00_dimer.xyz.out:Total	-608.747	-413.149	-195.592	-413.153	-195.594	42_Uracil-Cyclopentane_1.00_dimer.xyz.out:Total	-608.745	-413.148	-195.591	-413.152	-195.593	3.30891	4.02767	0.71876	3.95817						3.58334	3.85643	3.8442	3.83152	3.84572	-0.0107153	-0.0122302	-0.0249127	-0.0107153				42_Uracil-Cyclopentane.xyz.out:Total
43_Uracil-Neopentane_1.00_dimer.xyz.out:Total	-609.893	-413.119	-196.769	-413.122	-196.771		-609.935	-413.148	-196.781	43_Uracil-Neopentane_1.00_dimer.xyz.out:Total	-413.152	43_Uracil-Neopentane_1.00_dimer.xyz.out:Total	-196.783	43_Uracil-Neopentane_1.00_dimer.xyz.out:Total	-609.935	-413.148	-196.781	-413.152	-196.782	43_Uracil-Neopentane_1.00_dimer.xyz.out:Total	-609.933	-413.147	-196.78	-413.151	-196.782	2.88021	3.42633	0.546125	3.37371						2.81732	3.02288	3.01363	3.00485	3.01552	-0.00735993	-0.00925343	-0.0180348	-0.00735993				43_Uracil-Neopentane.xyz.out:Total
44_Ethene-Pentane_1.00_dimer.xyz.out:Total	-274.973	-78.2087	-196.762	-78.21	-196.763	44_Ethene-Pentane_1.00_dimer.xyz.out:Total	-274.99	-78.2137	-196.774	44_Ethene-Pentane_1.00_dimer.xyz.out:Total	-78.2151	44_Ethene-Pentane_1.00_dimer.xyz.out:Total	-196.775	44_Ethene-Pentane_1.00_dimer.xyz.out:Total	-274.989	-78.2136	-196.774	-78.215	-196.774	44_Ethene-Pentane_1.00_dimer.xyz.out:Total	-274.988	-78.2132	-196.773	-78.2146	-196.774	1.15992	1.41173	0.251811	1.39	1.41318	0.00144751	1.42838	0.0152035	0.0251493	1.39232	1.49401	1.48984	1.48815	1.49538	0.00136501	-0.00417306	-0.00586403	0.00136501	1.49467	-0.000705367	0.000659644	44_Ethene-Pentane.xyz.out:Total
45_Ethyne-Pentane_1.00_dimer.xyz.out:Total	-273.757	-76.9937	-196.762	-76.9948	-196.763	45_Ethyne-Pentane_1.00_dimer.xyz.out:Total	-273.775	-76.9999	-196.774	45_Ethyne-Pentane_1.00_dimer.xyz.out:Total	-77.001	45_Ethyne-Pentane_1.00_dimer.xyz.out:Total	-196.774	45_Ethyne-Pentane_1.00_dimer.xyz.out:Total	-273.775	-76.9998	-196.773	-77.001	-196.774	45_Ethyne-Pentane_1.00_dimer.xyz.out:Total	-273.773	-76.9992	-196.773	-77.0004	-196.773	0.61643	0.83215	0.21572	0.81188	0.829067	-0.00308366	0.85534	0.0262729	0.0344781	1.05419	1.14434	1.14026	1.13979	1.14521	0.000864623	-0.00408247	-0.004556	0.000864623	1.14353	-0.00168309	-0.000818466	45_Ethyne-Pentane.xyz.out:Total
46_Peptide-Pentane_1.00_dimer.xyz.out:Total	-444.2	-247.432	-196.762	-247.436	-196.764	46_Peptide-Pentane_1.00_dimer.xyz.out:Total	-444.227	-247.446	-196.774	46_Peptide-Pentane_1.00_dimer.xyz.out:Total	-247.451	46_Peptide-Pentane_1.00_dimer.xyz.out:Total	-196.776	46_Peptide-Pentane_1.00_dimer.xyz.out:Total	-444.226	-247.446	-196.774	-247.451	-196.775	46_Peptide-Pentane_1.00_dimer.xyz.out:Total	-444.225	-247.446	-196.773	-247.45	-196.775	3.58136	4.16336	0.581995	4.11806						3.73117	3.9576	3.95291	3.9439	3.95467	-0.00292681	-0.00468455	-0.0137018	-0.00292681	3.95544	0.000772175	-0.00215464	46_Peptide-Pentane.xyz.out:Total
47_Benzene-Benzene_TS_1.00_dimer.xyz.out:Total	-462.376	-231.186	-231.186	-231.189	-231.187	47_Benzene-Benzene_TS_1.00_dimer.xyz.out:Total	-462.417	-231.207	-231.207	47_Benzene-Benzene_TS_1.00_dimer.xyz.out:Total	-231.209	47_Benzene-Benzene_TS_1.00_dimer.xyz.out:Total	-231.208	47_Benzene-Benzene_TS_1.00_dimer.xyz.out:Total	-462.416	-231.206	-231.206	-231.209	-231.207	47_Benzene-Benzene_TS_1.00_dimer.xyz.out:Total	-462.413	-231.205	-231.205	-231.207	-231.206	1.75413	2.21591	0.46178	2.16625	2.16464	-0.0512669	2.21396	0.0493217		1.96444	2.15328	2.14206	2.1391	2.14314	-0.0101364	-0.0112255	-0.0141774	-0.0101364	2.15272	0.00957399	-0.000562403	47_Benzene-Benzene_TS_1.00_dimer.xyz.out:Total	CCSDT	energy:
48_Pyridine-Pyridine_TS_1.00_dimer.xyz.out:Total	-494.351	-247.173	-247.173	-247.177	-247.174		-494.396	-247.195	-247.195	48_Pyridine-Pyridine_TS_1.00_dimer.xyz.out:Total	-247.199	48_Pyridine-Pyridine_TS_1.00_dimer.xyz.out:Total	-247.196	48_Pyridine-Pyridine_TS_1.00_dimer.xyz.out:Total	-494.394	-247.194	-247.194	-247.198	-247.195	48_Pyridine-Pyridine_TS_1.00_dimer.xyz.out:Total	-494.391	-247.193	-247.193	-247.197	-247.194	2.96345	3.4525	0.489046	3.40118	3.39846	-0.0540344	3.45665	0.0581903		2.65392	2.86547	2.85466	2.84834	2.85324	-0.0122206	-0.0108022	-0.0171219	-0.0122206	2.86829	0.0150476	0.00282696	48_Pyridine-Pyridine_TS_1.00_dimer.xyz.out:Total	CCSDT	energy:
49_Benzene-Pyridine_TS_1.00_dimer.xyz.out:Total	-478.363	-231.186	-247.173	-231.189	-247.174		-478.406	-231.207	-247.195	49_Benzene-Pyridine_TS_1.00_dimer.xyz.out:Total	-231.21	49_Benzene-Pyridine_TS_1.00_dimer.xyz.out:Total	-247.196	49_Benzene-Pyridine_TS_1.00_dimer.xyz.out:Total	-478.405	-231.206	-247.194	-231.209	-247.195	49_Benzene-Pyridine_TS_1.00_dimer.xyz.out:Total	-478.402	-231.205	-247.193	-231.208	-247.194	2.18772	2.65033	0.462613	2.60164	2.5974	-0.0529372	2.64944	0.0520462		2.00253	2.19623	2.18465	2.18165	2.1861	-0.0101343	-0.0115878	-0.0145872	-0.0101343	2.19579	0.009691	-0.000443273	49_Benzene-Pyridine_TS_1.00_dimer.xyz.out:Total	CCSDT	energy:
50_Benzene-Ethyne_CH-pi_1.00_dimer.xyz.out:Total	-308.183	-231.186	-76.9938	-231.189	-76.9942	50_Benzene-Ethyne_CH-pi_1.00_dimer.xyz.out:Total	-308.21	-231.207	-77	50_Benzene-Ethyne_CH-pi_1.00_dimer.xyz.out:Total	-231.209	50_Benzene-Ethyne_CH-pi_1.00_dimer.xyz.out:Total	-77.0004	50_Benzene-Ethyne_CH-pi_1.00_dimer.xyz.out:Total	-308.21	-231.206	-76.9999	-231.209	-77.0004	50_Benzene-Ethyne_CH-pi_1.00_dimer.xyz.out:Total	-308.208	-231.205	-76.9993	-231.207	-76.9998	1.8998	2.19816	0.298365	2.16939	2.17469	-0.0234673	2.20934	0.0346506	0.0398484	1.67975	1.84131	1.83074	1.82819	1.83323	-0.00807444	-0.0105635	-0.013114	-0.00807444	1.84266	0.00942426	0.00134982	50_Benzene-Ethyne_CH-pi_1.00_dimer.xyz.out:Total	CCSDT	energy:
51_Ethyne-Ethyne_TS_1.00_dimer.xyz.out:Total	-153.989	-76.9937	-76.9938	-76.9945	-76.994	51_Ethyne-Ethyne_TS_1.00_dimer.xyz.out:Total	-154.001	-76.9999	-76.9999	51_Ethyne-Ethyne_TS_1.00_dimer.xyz.out:Total	-77.0007	51_Ethyne-Ethyne_TS_1.00_dimer.xyz.out:Total	-77.0001	51_Ethyne-Ethyne_TS_1.00_dimer.xyz.out:Total	-154.001	-76.9998	-76.9999	-77.0007	-77.0001	51_Ethyne-Ethyne_TS_1.00_dimer.xyz.out:Total	-154	-76.9992	-76.9993	-77.0001	-76.9995	0.928982	1.05156	0.122574	1.04056	1.04945	-0.00210809	1.0597	0.0102501	0.0142485	0.614955	0.670806	0.66784	0.668139	0.671592	0.000786063	-0.00296574	-0.00266666	0.000786063	0.671643	5.14652e-05	0.000837528	51_Ethyne-Ethyne_TS_1.00_dimer.xyz.out:Total	CCSDT	energy:
52_Benzene-AcOH_OH-pi_1.00_dimer.xyz.out:Total	-459.342	-231.186	-228.149	-231.188	-228.152	52_Benzene-AcOH_OH-pi_1.00_dimer.xyz.out:Total	-459.375	-231.207	-228.161	52_Benzene-AcOH_OH-pi_1.00_dimer.xyz.out:Total	-231.209	52_Benzene-AcOH_OH-pi_1.00_dimer.xyz.out:Total	-228.164	52_Benzene-AcOH_OH-pi_1.00_dimer.xyz.out:Total	-459.374	-231.206	-228.161	-231.208	-228.164	52_Benzene-AcOH_OH-pi_1.00_dimer.xyz.out:Total	-459.373	-231.205	-228.161	-231.207	-228.164	3.96665	4.38094	0.41429	4.35713	4.34427	-0.0366711				3.233	3.43081	3.42549	3.41921	3.4215	-0.00931201	-0.00531528	-0.0115983	-0.00931201	3.43038	0.00888596	-0.000426046	52_Benzene-AcOH_OH-pi_1.00_dimer.xyz.out:Total	CCSDT	energy:
53_Benzene-AcNH2_NH-pi_1.00_dimer.xyz.out:Total	-439.512	-231.186	-208.32	-231.188	-208.323	53_Benzene-AcNH2_NH-pi_1.00_dimer.xyz.out:Total	-439.545	-231.207	-208.331	53_Benzene-AcNH2_NH-pi_1.00_dimer.xyz.out:Total	-231.208	53_Benzene-AcNH2_NH-pi_1.00_dimer.xyz.out:Total	-208.335	53_Benzene-AcNH2_NH-pi_1.00_dimer.xyz.out:Total	-439.545	-231.206	-208.332	-231.208	-208.335	53_Benzene-AcNH2_NH-pi_1.00_dimer.xyz.out:Total	-439.543	-231.205	-208.331	-231.206	-208.335	3.87694	4.24599	0.369048	4.21913	4.21733	-0.0286633	4.24311	0.0257817		2.80839	2.99054	2.98866	2.98438	2.98785	-0.002687	-0.00188274	-0.00615533	-0.002687	2.99602	0.0081694	0.0054824	53_Benzene-AcNH2_NH-pi_1.00_dimer.xyz.out:Total	CCSDT	energy:
54_Benzene-Water_OH-pi_1.00_dimer.xyz.out:Total	-307.306	-231.186	-76.1146	-231.188	-76.1163	54_Benzene-Water_OH-pi_1.00_dimer.xyz.out:Total	-307.327	-231.207	-76.1155	54_Benzene-Water_OH-pi_1.00_dimer.xyz.out:Total	-231.208	54_Benzene-Water_OH-pi_1.00_dimer.xyz.out:Total	-76.1173	54_Benzene-Water_OH-pi_1.00_dimer.xyz.out:Total	-307.327	-231.206	-76.1155	-231.207	-76.1173	54_Benzene-Water_OH-pi_1.00_dimer.xyz.out:Total	-307.325	-231.205	-76.1155	-231.206	-76.1173	2.81623	2.98938	0.173146	2.98289	2.98198	-0.0074006	2.99685	0.0148687		1.76495	1.87141	1.86741	1.86607	1.86926	-0.0021538	-0.00400008	-0.00533684	-0.0021538	1.87416	0.00490826	0.00275447	54_Benzene-Water_OH-pi_1.00_dimer.xyz.out:Total	CCSDT	energy:
55_Benzene-MeOH_OH-pi_1.00_dimer.xyz.out:Total	-346.411	-231.186	-115.219	-231.188	-115.221	55_Benzene-MeOH_OH-pi_1.00_dimer.xyz.out:Total	-346.435	-231.207	-115.223	55_Benzene-MeOH_OH-pi_1.00_dimer.xyz.out:Total	-231.209	55_Benzene-MeOH_OH-pi_1.00_dimer.xyz.out:Total	-115.225	55_Benzene-MeOH_OH-pi_1.00_dimer.xyz.out:Total	-346.434	-231.206	-115.223	-231.208	-115.225	55_Benzene-MeOH_OH-pi_1.00_dimer.xyz.out:Total	-346.433	-231.205	-115.222	-231.207	-115.225	3.05307	3.4169	0.363827	3.39575	3.40036	-0.0165346	3.42845	0.0280865	0.039174	2.41764	2.58628	2.57999	2.57758	2.58144	-0.00484309	-0.0062915	-0.00870151	-0.00484309	2.58765	0.00621219	0.0013691	55_Benzene-MeOH_OH-pi_1.00_dimer.xyz.out:Total	CCSDT	energy:
56_Benzene-MeNH2_NH-pi_1.00_dimer.xyz.out:Total	-326.579	-231.186	-95.3888	-231.188	-95.3901	56_Benzene-MeNH2_NH-pi_1.00_dimer.xyz.out:Total	-326.603	-231.207	-95.3926	56_Benzene-MeNH2_NH-pi_1.00_dimer.xyz.out:Total	-231.209	56_Benzene-MeNH2_NH-pi_1.00_dimer.xyz.out:Total	-95.3939	56_Benzene-MeNH2_NH-pi_1.00_dimer.xyz.out:Total	-326.603	-231.206	-95.3926	-231.208	-95.3939	56_Benzene-MeNH2_NH-pi_1.00_dimer.xyz.out:Total	-326.601	-231.205	-95.3923	-231.207	-95.3936	2.06272	2.40865	0.345929	2.37957	2.38901	-0.0196352	2.41618	0.0271655	0.0407948	1.99065	2.15114	2.14249	2.13992	2.14503	-0.0061132	-0.00864515	-0.0112143	-0.0061132	2.15213	0.00710005	0.000986849	56_Benzene-MeNH2_NH-pi_1.00_dimer.xyz.out:Total	CCSDT	energy:
57_Benzene-Peptide_NH-pi_1.00_dimer.xyz.out:Total	-478.624	-231.187	-247.431	-231.189	-247.433	57_Benzene-Peptide_NH-pi_1.00_dimer.xyz.out:Total	-478.66	-231.207	-247.446	57_Benzene-Peptide_NH-pi_1.00_dimer.xyz.out:Total	-231.21	57_Benzene-Peptide_NH-pi_1.00_dimer.xyz.out:Total	-247.448	57_Benzene-Peptide_NH-pi_1.00_dimer.xyz.out:Total	-478.66	-231.206	-247.446	-231.209	-247.448	57_Benzene-Peptide_NH-pi_1.00_dimer.xyz.out:Total	-478.658	-231.205	-247.446	-231.208	-247.448	3.7758	4.35304	0.577245	4.29639	4.29955	-0.0534877				2.99361	3.23558	3.22361	3.21737	3.22391	-0.0116762	-0.0119735	-0.018214	-0.0116762	3.23307	0.00916264	-0.00251357	57_Benzene-Peptide_NH-pi_1.00_dimer.xyz.out:Total	CCSDT	energy:
58_Pyridine-Pyridine_CH-N_1.00_dimer.xyz.out:Total	-494.356	-247.173	-247.173	-247.176	-247.176	58_Pyridine-Pyridine_CH-N_1.00_dimer.xyz.out:Total	-494.4	-247.195	-247.195	58_Pyridine-Pyridine_CH-N_1.00_dimer.xyz.out:Total	-247.198	58_Pyridine-Pyridine_CH-N_1.00_dimer.xyz.out:Total	-247.198	58_Pyridine-Pyridine_CH-N_1.00_dimer.xyz.out:Total	-494.399	-247.195	-247.195	-247.197	-247.197	58_Pyridine-Pyridine_CH-N_1.00_dimer.xyz.out:Total	-494.396	-247.193	-247.193	-247.196	-247.196	5.63826	6.0522	0.413939	6.00496						3.19315	3.41329	3.40587	3.38884	3.3992	-0.0140853	-0.00741465	-0.0244523	-0.0140853	3.41362	0.0144173	0.000331977
59_Ethyne-Water_CH-O_1.00_dimer.xyz.out:Total	-153.116	-76.9939	-76.1148	-76.994	-76.1177	59_Ethyne-Water_CH-O_1.00_dimer.xyz.out:Total	-153.123	-77	-76.1157	59_Ethyne-Water_CH-O_1.00_dimer.xyz.out:Total	-77.0002	59_Ethyne-Water_CH-O_1.00_dimer.xyz.out:Total	-76.1187	59_Ethyne-Water_CH-O_1.00_dimer.xyz.out:Total	-153.123	-77	-76.1157	-77.0001	-76.1188	59_Ethyne-Water_CH-O_1.00_dimer.xyz.out:Total	-153.123	-76.9994	-76.1157	-76.9996	-76.1187	4.69632	4.81795	0.121627	4.82371	4.82813	0.0101836	4.81884	-0.00929741	-0.00205143	1.91323	1.99715	2.00314	1.99884	2.00123	0.00407237	0.00598621	0.00169077	0.00407237	1.99948	-0.00174089	0.00233149	59_Ethyne-Water_CH-O_1.00_dimer.xyz.out:Total	CCSDT	energy:
60_Ethyne-AcOH_OH-pi_1.00_dimer.xyz.out:Total	-305.149	-76.9938	-228.149	-76.9947	-228.152	60_Ethyne-AcOH_OH-pi_1.00_dimer.xyz.out:Total	-305.168	-77	-228.161	60_Ethyne-AcOH_OH-pi_1.00_dimer.xyz.out:Total	-77.001	60_Ethyne-AcOH_OH-pi_1.00_dimer.xyz.out:Total	-228.165	60_Ethyne-AcOH_OH-pi_1.00_dimer.xyz.out:Total	-305.168	-76.9999	-228.161	-77.0009	-228.165	60_Ethyne-AcOH_OH-pi_1.00_dimer.xyz.out:Total	-305.167	-76.9993	-228.161	-77.0003	-228.164	4.05432	4.36843	0.314106	4.35459	4.35546	-0.0129684	4.35712	0.00165842	0.0131611	2.74654	2.89846	2.89985	2.89556	2.89737	-0.00108621	0.0013963	-0.00289659	-0.00108621	2.90168	0.00431009	0.00322388
61_Pentane-AcOH_1.00_dimer.xyz.out:Total	-424.915	-196.762	-228.149	-196.764	-228.152	61_Pentane-AcOH_1.00_dimer.xyz.out:Total	-424.939	-196.774	-228.161	61_Pentane-AcOH_1.00_dimer.xyz.out:Total	-196.775	61_Pentane-AcOH_1.00_dimer.xyz.out:Total	-228.164	61_Pentane-AcOH_1.00_dimer.xyz.out:Total	-424.939	-196.774	-228.161	-196.775	-228.164	61_Pentane-AcOH_1.00_dimer.xyz.out:Total	-424.938	-196.773	-228.16	-196.774	-228.164	2.71587	3.1171	0.40123	3.08875	3.10712	-0.00998445	3.12515	0.018039		2.90604	3.06584	3.06454	3.05855	3.06431	-0.00152812	-0.001296	-0.00728791	-0.00152812	3.06543	0.0011205	-0.000407622	61_Pentane-AcOH_1.00_dimer.xyz.out:Total	CCSDT	energy:
62_Pentane-AcNH2_1.00_dimer.xyz.out:Total	-405.088	-196.762	-208.319	-196.764	-208.324	62_Pentane-AcNH2_1.00_dimer.xyz.out:Total	-405.111	-196.774	-208.331	62_Pentane-AcNH2_1.00_dimer.xyz.out:Total	-196.775	62_Pentane-AcNH2_1.00_dimer.xyz.out:Total	-208.336	62_Pentane-AcNH2_1.00_dimer.xyz.out:Total	-405.111	-196.774	-208.331	-196.775	-208.336	62_Pentane-AcNH2_1.00_dimer.xyz.out:Total	-405.11	-196.773	-208.331	-196.774	-208.336	3.58486	4.08698	0.502121	4.05035	4.0766	-0.0103789	4.09875	0.022156		3.75311	3.96445	3.9616	3.9517	3.96068	-0.0037656	-0.00284698	-0.0127446	-0.0037656	3.96406	0.00337377	-0.000391833	62_Pentane-AcNH2_1.00_dimer.xyz.out:Total	CCSDT	energy:
63_Benzene-AcOH_1.00_dimer.xyz.out:Total	-459.339	-231.186	-228.149	-231.188	-228.151	63_Benzene-AcOH_1.00_dimer.xyz.out:Total	-459.372	-231.207	-228.161	63_Benzene-AcOH_1.00_dimer.xyz.out:Total	-231.209	63_Benzene-AcOH_1.00_dimer.xyz.out:Total	-228.163	63_Benzene-AcOH_1.00_dimer.xyz.out:Total	-459.372	-231.206	-228.161	-231.208	-228.163	63_Benzene-AcOH_1.00_dimer.xyz.out:Total	-459.37	-231.205	-228.16	-231.207	-228.162	2.51012	2.95908	0.448961	2.91387	2.9112	-0.0478786	2.95144	0.0402419		2.36931	2.54746	2.5385	2.53532	2.53943	-0.0080292	-0.00895479	-0.0121368	-0.0080292	2.54803	0.00860014	0.000570935	63_Benzene-AcOH_1.00_dimer.xyz.out:Total	CCSDT	energy:
64_Peptide-Ethene_1.00_dimer.xyz.out:Total	-325.645	-247.431	-78.2086	-247.434	-78.2097	64_Peptide-Ethene_1.00_dimer.xyz.out:Total	-325.665	-247.446	-78.2137		-247.449	64_Peptide-Ethene_1.00_dimer.xyz.out:Total	-78.2148	64_Peptide-Ethene_1.00_dimer.xyz.out:Total	-325.665	-247.446	-78.2136	-247.449	-78.2147	64_Peptide-Ethene_1.00_dimer.xyz.out:Total	-325.664	-247.446	-78.2132	-247.449	-78.2143	2.80119	3.13387	0.332677	3.10492	3.12166	-0.0122112	3.13762	0.0159616	0.0272177	2.48726	2.64681	2.64335	2.63705	2.64328	-0.00353782	-0.00346871	-0.00976378	-0.00353782	2.64469	0.00141131	-0.00212651	64_Peptide-Ethene_1.00_dimer.xyz.out:Total	CCSDT	energy:
65_Pyridine-Ethyne_1.00_dimer.xyz.out:Total	-324.175	-247.173	-76.994	-247.176	-76.9943	65_Pyridine-Ethyne_1.00_dimer.xyz.out:Total	-324.204	-247.195	-77.0002	65_Pyridine-Ethyne_1.00_dimer.xyz.out:Total	-247.199	65_Pyridine-Ethyne_1.00_dimer.xyz.out:Total	-77.0005	65_Pyridine-Ethyne_1.00_dimer.xyz.out:Total	-324.203	-247.194	-77.0001	-247.198	-77.0005	65_Pyridine-Ethyne_1.00_dimer.xyz.out:Total	-324.201	-247.193	-76.9995	-247.196	-76.9999	5.07655	5.35123	0.274681	5.3244	5.33125	-0.0199802	5.34652	0.0152725	0.0279819	2.32653	2.48878	2.48362	2.46989	2.47764	-0.0111481	-0.00516595	-0.0188899	-0.0111481	2.48665	0.00901396	-0.00213417	65_Pyridine-Ethyne_1.00_dimer.xyz.out:Total	CCSDT	energy:
66_MeNH2-Pyridine_1.00_dimer.xyz.out:Total	-342.568	-95.389	-247.173	-95.3905	-247.176	66_MeNH2-Pyridine_1.00_dimer.xyz.out:Total	-342.594	-95.3928	-247.195	66_MeNH2-Pyridine_1.00_dimer.xyz.out:Total	-95.3943	66_MeNH2-Pyridine_1.00_dimer.xyz.out:Total	-247.198	66_MeNH2-Pyridine_1.00_dimer.xyz.out:Total	-342.594	-95.3927	-247.194	-95.3943	-247.197	66_MeNH2-Pyridine_1.00_dimer.xyz.out:Total	-342.592	-95.3925	-247.193	-95.394	-247.196	3.7828	4.16698	0.384174	4.13114	4.14337	-0.023611	4.17902	0.035657	0.0491598	2.68213	2.85675	2.84958	2.84253	2.84864	-0.00811198	-0.00717786	-0.0142235	-0.00811198	2.86126	0.0126209	0.00450895	66_MeNH2-Pyridine_1.00_dimer.xyz.out:Total	CCSDT	energy:
[truncated: 37 more columns]
